# Supplementary material for: Tumor Trp53 status and genotype affect the bone marrow microenvironment in acute myeloid leukemia
Source: Oncotarget. 2017 Jul 6;8(48):83354–69. doi: 10.18632/oncotarget.19042 (PMC5663521; doi:10.18632/oncotarget.19042)
Supplement: Supplementary file 2 [file oncotarget-08-83354-s002.xlsx]

## Sheet: Up genes
Genotypes with FC>=2	MLL_ENL/FLT3_ITD_p53KO	MLL_ENL/FLT3_ITD_p53WT	MLL_ENL	AML_ETO_WT	symbol	MLL_ENL/FLT3_ITD_p53KO	MLL_ENL/FLT3_ITD_p53WT	MLL_ENL	AML_ETO_WT		average
MLL_ENL/FLT3_ITD_p53KO, MLL_ENL/FLT3_ITD_p53WT, MLL_ENL (p53WT), AML_ETO_WT (p53WT)	1	1	1	1	9626100_15	5.56588	7.40479	8.3046	5.94597		6.80531
	1	1	1	1	9626958_317	5.13828	6.95575	8.57476	6.34127		6.75251
	1	1	1	1	9626100_224	5.28144	6.97284	8.03915	5.70595		6.49985
	1	1	1	1	CTGF	5.00823	5.84958	5.35525	4.01177		5.05621
	1	1	1	1	KNG1	3.09795	6.58985	5.26908	2.59397		4.38771
	1	1	1	1	MMP13	3.65262	4.09224	5.17573	3.87845		4.19976
	1	1	1	1	IGFBP5	2.39977	5.2335	4.85103	2.67451		3.7897
	1	1	1	1	IGFBP5	2.08265	5.22208	4.86186	2.62762		3.69855
	1	1	1	1	CTGF	3.89532	4.17295	3.73062	2.60644		3.60133
	1	1	1	1	MEIS1	4.12367	4.44838	2.5319	2.76308		3.46676
	1	1	1	1	IGFBP5	1.3409	5.58048	4.46028	2.17188		3.38839
	1	1	1	1	BGN	2.37189	4.89949	4.56553	1.63746		3.36859
	1	1	1	1	LOC212390	1.95949	5.13332	4.41519	1.287		3.19875
	1	1	1	1	C4A	2.33609	3.19383	4.54131	2.59543		3.16667
	1	1	1	1	MGP	1.93725	3.10157	5.66276	1.80965		3.12781
	1	1	1	1	C4A	2.29886	4.30642	3.29969	2.2818		3.04669
	1	1	1	1	DCN	1.7607	3.59024	4.84128	1.92432		3.02913
	1	1	1	1	CCND2	3.02604	3.51122	3.05141	1.94231		2.88275
	1	1	1	1	SH2D2A	1.63778	4.67396	3.44498	1.32836		2.77127
	1	1	1	1	PPAP2B	2.33988	2.50955	4.40148	1.79764		2.76214
	1	1	1	1	CCND2	2.6305	3.10211	3.2361	2.05873		2.75686
	1	1	1	1	SERPING1	1.81398	2.5902	4.52543	2.0877		2.75433
	1	1	1	1	A130022A09RIK	2.64838	3.11963	1.64867	3.40706		2.70593
	1	1	1	1	C4B	1.90584	3.81033	3.35727	1.65123		2.68117
	1	1	1	1	SERPING1	1.66898	2.52008	4.40142	2.10651		2.67425
	1	1	1	1	CXCL12	2.08587	2.62354	4.26707	1.71781		2.67357
	1	1	1	1	6230415M23RIK	1.77299	3.08609	2.46626	3.16334		2.62217
	1	1	1	1	SERPINH1	1.22869	3.87695	3.29082	1.99632		2.5982
	1	1	1	1	C130064E22RIK	1.77123	4.21233	1.86325	2.42802		2.56871
	1	1	1	1	CISH	2.0099	2.41833	3.04678	2.61764		2.52316
	1	1	1	1	SPP1	3.04099	2.27464	2.61027	1.75868		2.42115
	1	1	1	1	TRP53	2.63344	3.23126	2.10749	1.36796		2.33504
	1	1	1	1	SLC39A4	1.15953	3.68965	2.4344	1.99294		2.31913
	1	1	1	1	SCL0001118.1_0	2.29723	3.60427	1.18561	1.60621		2.17333
	1	1	1	1	TULIP1-PENDING	1.41916	3.30799	1.4437	2.13866		2.07738
	1	1	1	1	2510010K19RIK	2.70098	1.369	1.56768	2.56792		2.0514
	1	1	1	1	2010015P12RIK	2.06391	2.0968	1.63835	2.10588		1.97624
	1	1	1	1	DDHD1	1.00247	1.96983	2.57314	2.21522		1.94017
	1	1	1	1	CIT	1.97005	2.88962	1.01575	1.72433		1.89994
	1	1	1	1	ACVR2B	1.06716	1.89933	1.83524	2.75126		1.88825
	1	1	1	1	HIST2H2AB	1.23464	2.31085	2.09506	1.88495		1.88137
	1	1	1	1	2510009E07RIK	2.23189	1.4845	2.35679	1.28101		1.83855
	1	1	1	1	CLEC11A	1.45943	2.65045	1.19128	1.84651		1.78692
	1	1	1	1	LOC671878	1.40194	2.33906	1.99462	1.28066		1.75407
	1	1	1	1	A930015C19RIK	1.36532	2.40732	1.30407	1.8745		1.7378
	1	1	1	1	HOXA7	2.17084	1.89835	1.49469	1.29534		1.71481
	1	1	1	1	D430004H12RIK	1.36555	1.43574	1.68909	2.18185		1.66806
	1	1	1	1	9630050A07RIK	1.19848	2.8984	1.10523	1.42732		1.65736
	1	1	1	1	MSI2H	1.34906	2.45378	1.08564	1.70495		1.64836
	1	1	1	1	PLEKHG5	1.64007	1.31385	1.68231	1.6515		1.57193
	1	1	1	1	RCOR1	1.74984	1.30032	1.56072	1.61715		1.55701
	1	1	1	1	USF1	1.32112	1.67762	1.38331	1.73713		1.5298
	1	1	1	1	GLT8D1	1.53903	2.02263	1.14516	1.37373		1.52014
	1	1	1	1	ECM1	1.65188	1.79516	1.41825	1.11882		1.49603
	1	1	1	1	EBPL	1.47112	1.67855	1.46693	1.19081		1.45185
	1	1	1	1	CLSPN	1.38008	1.58546	1.25821	1.55761		1.44534
	1	1	1	1	PHF12	1.07239	1.65936	1.18722	1.86195		1.44523
	1	1	1	1	FANCC	1.45789	1.01956	1.17797	2.11732		1.44319
	1	1	1	1	2010100O12RIK	1.7255	1.34765	1.18574	1.38059		1.40987
	1	1	1	1	MAPKBP1	1.4843	1.74755	1.01882	1.36574		1.4041
	1	1	1	1	LOC382128	1.2767	1.26364	1.16358	1.56861		1.31813
	1	1	1	1	PLEKHG5	1.1989	1.02859	1.4084	1.40026		1.25904
	1	1	1	1	YIF1A	1.07005	1.32674	1.09201	1.49622		1.24625
	1	1	1	1	1110013L07RIK	1.29994	1.35345	1.01215	1.23099		1.22413
MLL_ENL/FLT3_ITD_p53KO, MLL_ENL/FLT3_ITD_p53WT, MLL_ENL (p53WT)	1	1	1	0	IGH-VJ558	7.16293	6.21837	1.09175	-2.28151
	1	1	1	0	ENPP6	2.16715	5.8493	3.44059	-0.159482
	1	1	1	0	ESAM	3.79662	5.40142	1.793	-0.00987782
	1	1	1	0	PPNR	1.59351	4.30057	3.55518	0.973062
	1	1	1	0	SERPINA3G	3.76088	2.47985	2.81869	0.843211
	1	1	1	0	GP5	4.10206	4.56683	1.06342	0.124691
	1	1	1	0	LOC100046120	2.18113	3.50156	3.00485	0.984244
	1	1	1	0	D230007K08RIK	1.31672	4.64008	2.7922	0.903699
	1	1	1	0	FAT1	1.82071	2.94744	3.5287	0.766742
	1	1	1	0	9830001H06RIK	2.51505	3.88504	1.39446	0.991078
	1	1	1	0	LY6A	3.42572	4.63936	2.3113	-1.6341
	1	1	1	0	BOK	1.85464	4.40176	1.91383	0.292197
	1	1	1	0	IGFBP7	1.77234	3.58718	2.50679	0.571399
	1	1	1	0	NDRG2	1.9558	3.23959	3.12261	-0.22389
	1	1	1	0	2610019E17RIK	2.48038	3.93397	1.2464	0.367726
	1	1	1	0	GAS6	1.17329	2.29414	3.79457	0.683059
	1	1	1	0	GPNMB	2.93833	3.21572	1.56368	0.0941135
	1	1	1	0	F2RL3	3.00081	1.94482	1.87055	0.970509
	1	1	1	0	IGL-5	1.38418	3.39841	2.95424	-0.129925
	1	1	1	0	NRGN	1.47349	1.85044	3.32851	0.891354
	1	1	1	0	CBLN1	1.21696	3.78017	2.45362	0.0303743
	1	1	1	0	LOXL1	1.05024	3.62885	2.59197	0.104516
	1	1	1	0	TIMP1	1.91287	3.69491	1.55844	0
	1	1	1	0	CUL7	1.18378	3.93427	1.02504	0.913219
	1	1	1	0	ANKMY2	1.85353	3.39016	1.67203	0.00414496
	1	1	1	0	KLK8	2.15028	2.85564	1.9008	0
	1	1	1	0	TIMP1	1.94897	3.65686	1.26646	0
	1	1	1	0	KNG1	1.30081	1.89549	2.80832	0.716501
	1	1	1	0	COPS5	1.07511	3.64706	1.04653	0.924227
	1	1	1	0	MMP2	2.15478	2.22587	2.27617	0
	1	1	1	0	CD27	1.53153	2.20205	2.49135	0.257284
	1	1	1	0	BC049806	1.29554	3.37593	1.3862	0.312524
	1	1	1	0	SERPINA3F	1.7016	2.68477	2.32217	-0.368223
	1	1	1	0	F2R	3.17083	2.78238	1.22655	-0.859901
	1	1	1	0	C430014G13RIK	1.08578	1.7811	3.01415	0
	1	1	1	0	A230050P20RIK	1.12064	2.88963	1.02257	0.828578
	1	1	1	0	FXYD6	1.20928	4.15065	1.42316	-0.974443
	1	1	1	0	DTNB	1.57456	2.52529	1.12734	0.580612
	1	1	1	0	4833426J09RIK	1.516	1.88032	1.59075	0.789489
	1	1	1	0	IL27RA	1.60243	2.29947	1.01082	0.829178
	1	1	1	0	DPM3	1.39092	2.10333	1.22107	0.945423
	1	1	1	0	IBSP	1.283	2.20097	2.02957	0
	1	1	1	0	BC004728	1.07406	1.01369	2.88082	0.542862
	1	1	1	0	A130038J17RIK	1.29842	1.6086	2.12436	0.472996
	1	1	1	0	2410015N17RIK	1.12703	2.56313	1.09591	0.64786
	1	1	1	0	CCDC120	1.75463	1.10493	1.96418	0.428908
	1	1	1	0	FUT10	1.76606	1.5402	1.587	0.0889517
	1	1	1	0	IQCE	1.31574	1.41049	1.34358	0.904388
	1	1	1	0	TMEM88	1.26406	2.15005	1.21941	0.30806
	1	1	1	0	LOC635815	3.30362	2.02713	1.26365	-1.74113
	1	1	1	0	2310014G06RIK	1.05328	2.01278	1.55259	0.175236
	1	1	1	0	LOC100044948	1.12302	1.60103	1.17399	0.78327
MLL_ENL/FLT3_ITD_p53KO, MLL_ENL/FLT3_ITD_p53WT, AML_ETO_WT (p53WT)	1	1	0	1	PTPRS	1.79256	4.84223	0.934115	2.90406
	1	1	0	1	LOC383576	4.11849	2.84131	0.892867	1.17603
	1	1	0	1	HDAC2	1.00352	5.5446	0.10048	2.35863
	1	1	0	1	3526401B18RIK	1.19852	5.05815	0.161834	2.47125
	1	1	0	1	WARS2	3.64591	4.14052	-0.174358	1.1251
	1	1	0	1	C230048N02RIK	1.82721	3.81377	0.822943	2.20746
	1	1	0	1	ZBTB46	4.47563	3.70396	-0.994583	1.45236
	1	1	0	1	A730094F08RIK	1.52714	3.25529	0.915801	2.89795
	1	1	0	1	REC8	5.32994	5.41012	-3.22949	1.04708
	1	1	0	1	RPS18	2.90081	4.16795	-0.0596343	1.52541
	1	1	0	1	MINT-PENDING	2.17374	3.97688	0.492426	1.88162
	1	1	0	1	SEC14L2	3.92677	3.82196	-0.598572	1.3646
	1	1	0	1	PEX11A	4.92115	2.61342	-0.641859	1.41988
	1	1	0	1	HIST1H1A	1.02374	3.88933	0.361713	2.78912
	1	1	0	1	VARS2	3.21846	3.8798	-0.494611	1.41902
	1	1	0	1	RRP1B	2.58788	4.36517	-0.258284	1.29081
	1	1	0	1	6720422M22RIK	3.78932	3.11959	-0.950389	1.9033
	1	1	0	1	4833412N02RIK	3.13078	2.60366	0.622895	1.40139
	1	1	0	1	ENG	4.25341	4.26174	-1.86722	1.05856
	1	1	0	1	LOC100045678	1.87224	2.49074	0.499293	2.81049
	1	1	0	1	D4ERTD681E	5.4419	4.21048	-3.30954	1.28492
	1	1	0	1	USP45	2.44739	3.9743	-0.000984557	1.17693
	1	1	0	1	FBXL18	2.35792	3.31147	0.165505	1.73464
	1	1	0	1	8430417B06RIK	2.3489	2.99191	0.674254	1.40775
	1	1	0	1	6430514E02RIK	3.36002	1.15323	0.881003	2.02771
	1	1	0	1	D430005F24RIK	2.19883	3.79041	-0.0917431	1.47552
	1	1	0	1	BC055368	3.09619	3.15358	-0.679964	1.64896
	1	1	0	1	A530064L23RIK	2.61339	3.41678	-0.611596	1.72896
	1	1	0	1	MID1	1.88567	2.60101	-0.0878058	2.64129
	1	1	0	1	KCNK5	3.42041	2.85984	-0.502628	1.21725
	1	1	0	1	2310014L17RIK	1.29856	4.2704	-0.554374	1.89702
	1	1	0	1	B230208H17RIK	1.73759	3.64055	-0.124541	1.58101
	1	1	0	1	C630030A18RIK	5.32205	3.89852	-3.71742	1.27945
	1	1	0	1	4930403C10RIK	2.34784	3.83691	-1.19214	1.77984
	1	1	0	1	SSSCA1	2.15408	3.00677	0.353376	1.25605
	1	1	0	1	SLC9A1	1.15603	2.74273	0.87641	1.98027
	1	1	0	1	B130047N10RIK	1.22743	3.5971	0.601091	1.31024
	1	1	0	1	RSRC1	1.94539	2.78725	0.651991	1.3242
	1	1	0	1	2310022B05RIK	2.67612	3.25496	-0.883171	1.6496
	1	1	0	1	PEX11A	4.25604	1.52456	-0.460207	1.33218
	1	1	0	1	2010005J08RIK	1.61248	3.9701	-0.275732	1.34489
	1	1	0	1	HTT	2.44722	2.04231	0.546199	1.56461
	1	1	0	1	A130053G17RIK	1.58332	2.81965	0.708393	1.48765
	1	1	0	1	METTL1	2.57592	1.98984	0.340268	1.68418
	1	1	0	1	NLGN2	1.573	3.07433	0.875695	1.01422
	1	1	0	1	ELAC2	1.81895	2.82838	0.405582	1.42173
	1	1	0	1	C030011O14RIK	1.04353	3.26705	0.296166	1.86495
	1	1	0	1	SLC1A4	2.02892	3.78424	-0.671969	1.31358
	1	1	0	1	1810073N04RIK	1.3472	2.28486	0.85454	1.95632
	1	1	0	1	SSSCA1	2.15747	3.02081	0.117881	1.09535
	1	1	0	1	TBRG1	1.4315	2.75976	0.860999	1.33888
	1	1	0	1	FNTA	1.04492	3.51966	0.108721	1.71173
	1	1	0	1	SLC4A7	1.8609	2.85284	0.399445	1.25396
	1	1	0	1	TCTN3	1.65559	3.35214	-0.0504163	1.38444
	1	1	0	1	AP3S2	1.1204	3.92878	0.123035	1.14393
	1	1	0	1	PIM3	1.46351	1.88704	0.90107	2.02652
	1	1	0	1	2210008N01RIK	1.55748	2.51657	0.540542	1.66077
	1	1	0	1	FBF1	1.55675	3.41881	0.15982	1.11596
	1	1	0	1	IRS2	1.46019	1.06641	0.898306	2.79928
	1	1	0	1	A930023F12RIK	2.64636	1.22675	0.796897	1.50302
	1	1	0	1	TCTN3	1.77707	3.19011	0.0256456	1.13627
	1	1	0	1	C030013C21RIK	2.58381	2.30742	-1.06615	2.25391
	1	1	0	1	2310039H08RIK	1.75311	2.20973	0.83845	1.25847
	1	1	0	1	SLC24A3	1.26434	3.76878	-1.01338	1.99009
	1	1	0	1	BRD2	1.63906	1.60211	0.617653	2.14212
	1	1	0	1	PPRC1	2.78284	2.0323	0.0257892	1.12746
	1	1	0	1	EARS2	2.53254	2.60446	-0.251917	1.07961
	1	1	0	1	CASKIN2	2.22366	1.89615	0.0194873	1.8233
	1	1	0	1	PDCD4	1.15888	2.8808	0.438777	1.47368
	1	1	0	1	PRKCSH	1.21509	2.98157	0.0382801	1.67765
	1	1	0	1	LOC381215	1.54471	1.52282	0.920633	1.79353
	1	1	0	1	2900079J23RIK	2.62693	2.43873	-1.15435	1.85612
	1	1	0	1	KRBA1	1.05306	2.20924	0.650591	1.81504
	1	1	0	1	MRPL52	2.20681	2.55849	-0.075217	1.03584
	1	1	0	1	TPRKB	1.49013	2.79656	0.0187018	1.35499
	1	1	0	1	1110067B18RIK	1.2615	2.71544	0.583692	1.08468
	1	1	0	1	WBSCR16	2.05149	3.13383	-0.590269	1.04611
	1	1	0	1	TBN-PENDING	1.47518	2.24134	0.558354	1.31114
	1	1	0	1	RGS12	2.6728	1.66548	-0.18449	1.42107
	1	1	0	1	DAG1	1.56776	2.60373	0.195749	1.20759
	1	1	0	1	CCDC15	2.04093	1.77063	0.458913	1.26861
	1	1	0	1	A530026H04RIK	2.19893	2.47778	-0.583661	1.44493
	1	1	0	1	2410006H16RIK	1.16512	1.91953	0.86268	1.57802
	1	1	0	1	4432404P07RIK	1.23267	1.51827	0.572447	2.13422
	1	1	0	1	IGTP	1.48343	1.93843	0.928913	1.09418
	1	1	0	1	SNAPC4	2.22357	1.87885	-0.0795807	1.3503
	1	1	0	1	WEE1	1.5574	2.17192	0.398862	1.2225
	1	1	0	1	MRPS5	2.00825	1.54894	-0.341701	2.09558
	1	1	0	1	BCAS3	1.07825	1.91774	0.569453	1.68184
	1	1	0	1	RECQL4	2.75909	1.82384	-0.539441	1.18094
	1	1	0	1	PIGO	1.23208	1.68071	0.741921	1.55267
	1	1	0	1	TTC28	1.77235	1.87649	0.508578	1.035
	1	1	0	1	A430023D23RIK	1.99003	2.18623	-0.0642864	1.06796
	1	1	0	1	LOC236598	1.63652	1.39452	0.632985	1.48584
	1	1	0	1	TBL1X	1.1367	1.94491	0.862447	1.20394
	1	1	0	1	RXRB	1.04458	1.88266	0.870526	1.34934
	1	1	0	1	MGMT	2.77919	1.85024	-0.613281	1.11146
	1	1	0	1	SCLY	1.82883	2.23834	-0.218274	1.26815
	1	1	0	1	SMCX	1.45636	1.64659	0.870897	1.13964
	1	1	0	1	LOC383775	1.47964	1.62739	0.636458	1.32748
	1	1	0	1	OAS1A	1.12661	2.22324	0.165772	1.55029
	1	1	0	1	TTC27	1.77993	2.23517	-0.115306	1.14139
	1	1	0	1	DHX37	1.29273	3.44688	-0.719589	1.0138
	1	1	0	1	PSMG3	2.30364	1.16229	0.328309	1.22928
	1	1	0	1	4930438O05RIK	1.84842	2.58247	-1.10199	1.66643
	1	1	0	1	2810047L02RIK	1.91428	1.40987	0.608791	1.0349
	1	1	0	1	1110055N21RIK	1.59802	2.04205	-0.0179239	1.32133
	1	1	0	1	SPEN	1.44263	1.86562	0.440864	1.16977
	1	1	0	1	C85492	1.67057	1.81815	0.253804	1.17398
	1	1	0	1	TEX10	1.16182	1.9256	0.741038	1.06464
	1	1	0	1	LOC381151	1.53951	1.3552	0.828984	1.14063
	1	1	0	1	C87860	1.28804	2.59786	-0.210733	1.17869
	1	1	0	1	LIP1	1.55022	1.53357	0.602282	1.15622
	1	1	0	1	ZFP523	1.22079	1.47835	0.85209	1.28405
	1	1	0	1	ARMC9	1.99722	2.01846	-0.406833	1.22476
	1	1	0	1	VARS	1.26927	1.69499	0.46302	1.40548
	1	1	0	1	SRRM1	1.07175	1.63773	0.322387	1.76541
	1	1	0	1	LOC381219	1.68519	2.07864	-0.207149	1.2371
	1	1	0	1	HERC1	1.29388	2.12047	-0.0182173	1.39567
	1	1	0	1	C85492	1.50755	1.92009	0.179029	1.16242
	1	1	0	1	AGRN	1.11755	1.6062	0.969891	1.05235
	1	1	0	1	LOC666036	2.19656	1.20206	0.293066	1.03328
	1	1	0	1	HIST1H3C	1.09198	1.99932	0.285097	1.34243
	1	1	0	1	FBXL18	1.14486	2.17024	0.146296	1.25731
	1	1	0	1	C530044N13RIK	1.57701	1.81206	0.145197	1.16817
	1	1	0	1	FGFRL1	2.17757	2.56795	-1.37271	1.31759
	1	1	0	1	5830404H04RIK	2.07156	2.09508	-0.630931	1.09897
	1	1	0	1	5133400G04RIK	1.89128	2.79529	-1.08401	1.005
	1	1	0	1	NSCCN1	1.29594	2.70684	-0.430926	1.03018
	1	1	0	1	WBP5	1.26796	1.3981	0.542376	1.3898
	1	1	0	1	TWISTNB	1.11248	2.05372	0.25628	1.17379
	1	1	0	1	CHMP7	1.586	1.47363	0.162944	1.35638
	1	1	0	1	ZFP692	2.22613	2.51158	-1.25286	1.08392
	1	1	0	1	GNL3	1.45004	1.46886	0.120386	1.5037
	1	1	0	1	DOLPP1	1.77101	1.93554	-0.388128	1.22159
	1	1	0	1	POMGNT1	1.31003	2.12368	-0.0424965	1.14703
	1	1	0	1	TUT1	1.0886	2.03831	0.207949	1.18926
	1	1	0	1	CWF19L1	1.10798	2.24492	0.0489248	1.09681
	1	1	0	1	MRPL28	1.73643	1.51301	0.196768	1.03904
	1	1	0	1	LOC625175	1.14	2.57973	-0.534108	1.29722
	1	1	0	1	2310061F22RIK	1.18732	1.97039	0.12406	1.13734
	1	1	0	1	NDUFB10	1.36689	1.20179	0.288384	1.50785
	1	1	0	1	LOC666403	2.41444	1.47894	-0.658712	1.10369
	1	1	0	1	PCYT1A	1.53323	1.74845	-0.284464	1.33949
	1	1	0	1	POM121	1.51293	1.13202	0.364454	1.32544
	1	1	0	1	RECQL4	2.92284	1.40041	-1.1461	1.13996
	1	1	0	1	BC051142	2.13026	1.14393	-0.636166	1.59805
	1	1	0	1	POLR1A	2.72712	1.18122	-1.09342	1.35448
	1	1	0	1	ZZEF1	1.09238	1.09863	0.55328	1.42081
	1	1	0	1	VRK1	1.48499	2.28998	-0.832986	1.22144
	1	1	0	1	TCOF1	1.20653	1.21746	0.492653	1.2238
	1	1	0	1	LRRC50	1.22789	2.42424	-0.61658	1.09732
	1	1	0	1	EXTL3	1.10625	2.27633	-0.29601	1.02861
	1	1	0	1	ATP13A1	1.22935	1.60476	-0.0309696	1.30045
	1	1	0	1	LOC627317	1.15005	1.30885	0.344273	1.26048
	1	1	0	1	TRMT1	1.83801	1.40054	-0.319808	1.14281
	1	1	0	1	NDUFS7	1.26359	1.24271	0.428358	1.097
	1	1	0	1	VARS	1.41134	1.18911	0.397707	1.01723
	1	1	0	1	KLHL22	1.62796	1.44643	-0.155784	1.07034
	1	1	0	1	MRPL20	1.44231	1.12998	0.0550172	1.36097
	1	1	0	1	DNAJC16	1.24555	1.91836	-0.200552	1.01775
	1	1	0	1	FXR2	1.01851	1.97475	-0.297495	1.22708
	1	1	0	1	6430548O12RIK	1.22213	1.36163	0.183342	1.07189
	1	1	0	1	NOSIP	1.13842	1.04849	0.480341	1.15354
	1	1	0	1	LOC100048221	1.01097	1.10632	0.353504	1.32249
	1	1	0	1	EFNB1	1.05259	1.49037	0	1.0949
	1	1	0	1	NFKBIL2	1.43786	1.44074	-0.590776	1.2287
	1	1	0	1	ATP8A1	1.36278	1.78173	-0.71949	1.09039
	1	1	0	1	POLE3	1.05176	1.86065	-0.50469	1.05455
	1	1	0	1	LOC219106	1.77245	1.84253	-1.58526	1.38025
	1	1	0	1	TARS	1.0976	1.26022	-0.0777219	1.00729
	1	1	0	1	UBR2	1.0225	1.32986	-0.445401	1.32418
	1	1	0	1	TRPV2	1.43125	1.22494	-0.529328	1.02129
	1	1	0	1	TMEM63B	1.36768	1.0944	-0.419123	1.03891
	1	1	0	1	LOC638892	2.07179	1.06335	-1.10104	1.03594
	1	1	0	1	0610025P10RIK	1.0752	1.29165	-0.474849	1.04785
	1	1	0	1	A130056J21RIK	1.12579	1.4536	-0.800107	1.15947
MLL_ENL/FLT3_ITD_p53KO, MLL_ENL (p53WT), AML_ETO_WT (p53WT)	1	0	1	1	PODXL	4.73608	0.592505	2.50296	2.88402
	1	0	1	1	ERRFI1	2.06612	-0.184496	5.06064	3.07586
	1	0	1	1	CCND2	4.01875	0.840584	2.45772	1.90495
	1	0	1	1	SYNPO	2.02742	0	4.86346	2.06383
	1	0	1	1	RHBDF1	2.23058	-0.158459	4.04424	2.44963
	1	0	1	1	A830030H10RIK	3.68549	0	1.98944	2.71633
	1	0	1	1	THSD4	1.43729	0	3.14773	2.6892
	1	0	1	1	GMPR	1.20615	0.271471	3.90858	1.50391
	1	0	1	1	A930027G11RIK	2.9815	-0.292744	1.18127	2.91248
	1	0	1	1	5330403J18RIK	1.37899	0.618304	2.43556	2.3284
	1	0	1	1	OCIAD2	2.67706	0	2.46419	1.50651
	1	0	1	1	TRAF4	2.36734	0.258442	1.89525	2.07719
	1	0	1	1	RAI14	1.31711	0.432509	2.62012	1.97858
	1	0	1	1	9430087C24RIK	2.55808	0	1.3142	2.37128
	1	0	1	1	GATA2	2.38331	0.863279	1.46043	1.46891
	1	0	1	1	ZMIZ2	1.70964	0.45893	1.26793	2.71468
	1	0	1	1	RGS1	2.37396	-0.858882	2.76795	1.67523
	1	0	1	1	USP42	1.85851	0.510552	1.28076	2.07222
	1	0	1	1	HOXA5	1.85321	-0.338453	2.17025	1.99709
	1	0	1	1	RTTN	1.41356	0.786491	1.16053	2.26553
	1	0	1	1	1500004F05RIK	2.06204	-0.694789	1.48203	2.77519
	1	0	1	1	LOC385187	2.86216	-0.38884	1.46648	1.58357
	1	0	1	1	4933439C20RIK	1.16075	0.0524363	2.22104	1.90168
	1	0	1	1	NAV1	1.1453	-2.30403	4.4088	2.02977
	1	0	1	1	P4HA1	2.13788	0.0774878	1.21868	1.7872
	1	0	1	1	LAMB2	1.46191	-0.27265	2.80576	1.19395
	1	0	1	1	TIMP3	2.01436	0.737174	1.12951	1.28393
	1	0	1	1	A430006M23RIK	1.55547	0.922139	1.30562	1.27314
	1	0	1	1	EG637748	1.28547	0.760997	1.3745	1.63338
	1	0	1	1	DDX24	1.82883	0.567963	1.32731	1.30964
	1	0	1	1	NAV1	1.0473	-1.8755	4.14751	1.68363
	1	0	1	1	MSI2H	1.46035	0.956829	1.51115	1.04286
	1	0	1	1	A930004J17RIK	1.57482	0.605589	1.48932	1.25502
	1	0	1	1	2200005K02RIK	1.83877	-0.74737	1.45731	2.36711
	1	0	1	1	D430004H20RIK	1.22935	0.241896	1.53926	1.71314
	1	0	1	1	IGSF10	1.91246	0	1.47105	1.28455
	1	0	1	1	RAD51L1	1.33288	0	1.87071	1.43249
	1	0	1	1	AMPD2	1.49098	0.0893428	1.61868	1.41454
	1	0	1	1	E130301L11RIK	1.70248	-0.561471	1.3487	2.05038
	1	0	1	1	SLC22A18	1.4069	0	1.58546	1.53111
	1	0	1	1	PCDH7	1.34522	0	2.15407	1.02163
	1	0	1	1	PTGIS	1.15603	0	1.50125	1.67504
	1	0	1	1	2900058M19RIK	1.07688	-1.23181	2.30891	2.1342
	1	0	1	1	6720427H10RIK	1.7252	-0.524336	1.43752	1.61434
	1	0	1	1	LOC385032	2.20488	-0.743259	1.32101	1.40837
	1	0	1	1	9530039I19RIK	2.17836	-2.40272	2.17689	2.13781
	1	0	1	1	9530084K20RIK	1.34016	0	1.48	1.25321
	1	0	1	1	CHST1	1.29296	-0.445583	1.63	1.57265
	1	0	1	1	2810049C16RIK	1.27432	0.338971	1.20761	1.18647
	1	0	1	1	UTX	2.31026	-0.790139	1.05817	1.42244
	1	0	1	1	SP4	1.65072	-0.201253	1.09302	1.44724
	1	0	1	1	VPS13C	2.20422	-1.58939	1.07174	2.18609
	1	0	1	1	LIMCH1	1.19117	0	1.62754	1.00606
	1	0	1	1	TNFRSF25	1.46414	0	1.20033	1.02417
	1	0	1	1	SNX24	1.07205	0	1.09294	1.36217
	1	0	1	1	2810407C02RIK	1.29092	-1.12361	1.94782	1.41078
	1	0	1	1	LTBP3	1.48173	-1.0779	1.15731	1.90442
	1	0	1	1	RBP1	1.9072	-0.918766	1.14574	1.02033
	1	0	1	1	A430060D24RIK	1.68801	-1.77799	1.26413	1.97617
	1	0	1	1	E130102H24RIK	1.40109	-0.729762	1.31755	1.02171
	1	0	1	1	RAB12	1.38776	-0.921712	1.09853	1.28537
	1	0	1	1	2410005O16RIK	1.18185	-0.871285	1.27254	1.21528
	1	0	1	1	IL11RA1	1.02631	-1.49304	1.19507	2.0403
	1	0	1	1	5730408I11RIK	1.08647	-0.616108	1.09564	1.14223
	1	0	1	1	6030408C04RIK	1.14432	-1.20675	1.13565	1.04608
	1	0	1	1	6030408C04RIK	1.05795	-2.02734	1.52484	1.00273
	1	0	1	1	ABCB10	1.27685	-4.84209	1.76979	2.73732
	1	0	1	1	OAS1G	1.07927	-3.01417	1.45141	1.21417
MLL_ENL/FLT3_ITD_p53WT, MLL_ENL (p53WT), AML_ETO_WT (p53WT)	0	1	1	1	IGF2BP3	0.842494	2.86852	4.6357	3.26334
	0	1	1	1	6720418B01RIK	0.574476	3.80809	4.41745	2.78534
	0	1	1	1	ADAMTS2	0	3.13377	4.1617	2.67749
	0	1	1	1	BICC1	0.446097	3.90828	3.98139	1.38347
	0	1	1	1	EBF3	0.769436	3.08159	4.1485	1.55709
	0	1	1	1	SCARF2	0.850422	2.34859	4.02949	2.23178
	0	1	1	1	CAR12	0.910632	3.83784	2.89702	1.75861
	0	1	1	1	SCL0003799.1_2	0	4.37788	2.47756	1.96895
	0	1	1	1	C330021F23RIK	0.821109	5.17662	1.13893	1.68614
	0	1	1	1	EMP1	0.50606	3.76086	3.30458	1.2194
	0	1	1	1	FGFR2	0	3.03893	3.6483	1.67784
	0	1	1	1	AW555464	0.578445	1.88533	3.37801	2.33648
	0	1	1	1	DOCK6	0.661662	3.34936	2.27639	1.80012
	0	1	1	1	TENS1	0.542389	2.52269	2.82229	1.89406
	0	1	1	1	TENS1	0.496074	2.49367	2.83439	1.88679
	0	1	1	1	STX1A	0.246968	3.01395	3.03583	1.18069
	0	1	1	1	A130093I21RIK	-0.197562	1.86706	4.37919	1.37717
	0	1	1	1	CXCL9	0	4.96329	1.30406	1.08193
	0	1	1	1	C130002K18RIK	0.882139	2.46677	1.79045	1.86449
	0	1	1	1	BC053749	0.637501	2.19124	1.67027	2.17209
	0	1	1	1	GBP2	0.00758235	3.16797	1.71703	1.46356
	0	1	1	1	CYGB	0.484777	1.54595	2.57739	1.69704
	0	1	1	1	HIST1H2AG	0.81445	1.99059	1.87105	1.56175
	0	1	1	1	TULIP1-PENDING	0.723426	3.0158	1.05501	1.38362
	0	1	1	1	DCBLD1	-0.496256	2.64201	2.36373	1.65792
	0	1	1	1	A230056E14RIK	0.822222	2.04419	1.93252	1.33191
	0	1	1	1	PLSCR3	0.137118	2.82329	1.0671	2.08609
	0	1	1	1	TSC22D2	0.0660798	1.71378	1.85469	2.39131
	0	1	1	1	6720469N11RIK	0	1.24652	3.57781	1.06541
	0	1	1	1	DTX2	0.164219	1.18865	2.6118	1.91921
	0	1	1	1	A130039H09RIK	-0.122666	1.88832	1.96884	2.14189
	0	1	1	1	VPREB1	0.221675	1.50247	3.04098	1.07804
	0	1	1	1	1500041B16RIK	0	3.02722	1.09392	1.70337
	0	1	1	1	ARL10C	0.866552	1.50204	1.39221	2.04874
	0	1	1	1	C330011F01RIK	0.927975	1.4231	1.3966	2.0113
	0	1	1	1	9430091F09RIK	0.226703	2.93694	1.15618	1.3894
	0	1	1	1	NUDT14	0.914029	1.57856	1.84948	1.34488
	0	1	1	1	SV2A	0.224127	2.19533	1.1369	2.11427
	0	1	1	1	MAP3K12	-0.103988	3.36058	1.38717	1.0229
	0	1	1	1	9830134K01RIK	0.986367	1.27488	1.9309	1.35955
	0	1	1	1	B3GAT3	0.744466	1.70453	1.45972	1.63071
	0	1	1	1	HIST1H2BJ	0.207893	1.90591	1.33571	2.05066
	0	1	1	1	TMCO4	0.8873	1.53987	1.41908	1.63441
	0	1	1	1	CSNK2A1-RS3	0.965968	1.56899	1.22086	1.67115
	0	1	1	1	GDPD2	0.609851	1.1203	2.47186	1.19776
	0	1	1	1	BC057552	0.780752	1.93504	1.05047	1.60236
	0	1	1	1	2610301G19RIK	0.134917	1.74455	1.52658	1.96253
	0	1	1	1	SCL0003253.1_81	0.602445	1.62346	1.92957	1.18357
	0	1	1	1	ANXA7	0.751531	2.44537	1.05964	1.07335
	0	1	1	1	HIST1H2BM	0.219265	1.82796	1.33201	1.95052
	0	1	1	1	HIST1H2BK	0.429814	1.66134	1.41696	1.80207
	0	1	1	1	A230061N24RIK	0.731664	1.77614	1.40481	1.3814
	0	1	1	1	CDKN1C	0.21377	2.00079	1.24771	1.8162
	0	1	1	1	HIST1H2BE	0.17177	1.56926	1.45324	2.03618
	0	1	1	1	D430019K11RIK	0.375299	2.71503	1.05171	1.08497
	0	1	1	1	PRF1	0.727459	1.84756	1.15882	1.43294
	0	1	1	1	MAGED1	-0.439701	1.88251	2.54723	1.13335
	0	1	1	1	6720451B11RIK	-1.18251	3.69596	1.29712	1.22204
	0	1	1	1	FAH	0.433826	1.32932	2.01849	1.19793
	0	1	1	1	ADAMTS2	0	1.67328	2.01526	1.25375
	0	1	1	1	H2-T10	-0.401972	1.38572	1.80163	2.15408
	0	1	1	1	DTX2	0.140683	1.07545	2.31747	1.36618
	0	1	1	1	EGFP	0.308033	1.24406	1.24221	2.07224
	0	1	1	1	HIST1H2BE	0.132179	1.64259	1.23282	1.8357
	0	1	1	1	SIPA1L1	0.261093	2.29218	1.21961	1.04546
	0	1	1	1	MLL1	0.0556967	1.17841	1.0213	2.50313
	0	1	1	1	HIST1H2AB	0.201421	1.60222	1.09662	1.78147
	0	1	1	1	LOC380642	0.467245	1.56353	1.51313	1.13673
	0	1	1	1	LSM12	0.708526	1.28392	1.42982	1.16577
	0	1	1	1	HIST1H2BK	-0.312255	2.02474	1.00614	1.83979
	0	1	1	1	PHF19	0.32492	1.39547	1.67888	1.14263
	0	1	1	1	9330176C04RIK	-0.668756	1.33996	2.70492	1.1626
	0	1	1	1	PDE2A	-1.6173	1.62239	2.97456	1.51911
	0	1	1	1	NNMT	0.487979	1.16625	1.41604	1.42148
	0	1	1	1	BC053749	0.140944	1.16996	1.06905	2.07785
	0	1	1	1	SRPRB	0.792116	1.26729	1.07956	1.26245
	0	1	1	1	INTS3	0.76586	1.22617	1.05834	1.29798
	0	1	1	1	ATXN7L1	0.265565	1.68722	1.02093	1.35558
	0	1	1	1	C230009C22RIK	0.551309	1.21493	1.00026	1.56165
	0	1	1	1	ID3	-0.459697	1.24525	2.42302	1.09907
	0	1	1	1	POU2F1	0.110037	1.48216	1.61518	1.07929
	0	1	1	1	LOC100046891	0.271181	1.60481	1.34712	1.05237
	0	1	1	1	ARHGEF1	-0.437785	1.41949	1.92896	1.34483
	0	1	1	1	BC010584	-0.536992	1.96288	1.17913	1.59886
	0	1	1	1	B9D2	0.140178	1.55787	1.34569	1.09766
	0	1	1	1	HIST1H2BF	-0.29167	1.65677	1.04696	1.69826
	0	1	1	1	ZDHHC8	-0.286025	1.14039	2.04569	1.17406
	0	1	1	1	LLGL2	0.339805	1.58374	1.13668	1.00436
	0	1	1	1	ZFP579	-0.345381	1.44937	1.86724	1.02214
	0	1	1	1	LOC383092	-0.388056	1.74004	1.23344	1.12919
	0	1	1	1	BIRC6	-0.81412	1.49224	1.72326	1.13053
	0	1	1	1	CTNNBIP1	-1.35883	1.45535	1.83527	1.07433
MLL_ENL/FLT3_ITD_p53KO, MLL_ENL/FLT3_ITD_p53WT	1	1	0	0	LOC100047788	6.10726	8.16682	0.292829	-1.34081
	1	1	0	0	IGH-VJ558	7.3844	6.70783	-0.00898597	-1.8082
	1	1	0	0	D10ERTD610E	6.274	5.36086	0.0575044	0.35279
	1	1	0	0	6330562C20RIK	5.21414	6.505	-1.18947	0.515637
	1	1	0	0	BEX4	5.52832	3.95145	0.830787	0.551177
	1	1	0	0	CITED4	6.29723	5.07266	-1.17943	0.557473
	1	1	0	0	1190007F08RIK	4.24995	5.15252	0.275521	0.657506
	1	1	0	0	ELA1	6.19032	6.03988	-2.94633	0.973044
	1	1	0	0	WDR60	4.62147	5.35316	-0.873845	0.612692
	1	1	0	0	PDIA2	6.02296	4.70389	-1.52389	0.0225945
	1	1	0	0	BEX4	5.14273	3.62227	0.35436	0.0406861
	1	1	0	0	3000003G13RIK	3.13007	4.93355	0.275938	0.342006
	1	1	0	0	TRFR2	5.65736	4.02662	-2.02382	0.778007
	1	1	0	0	TMEM56	4.59097	5.1201	-1.20641	-0.129123
	1	1	0	0	SPHK1	5.29887	4.62833	-1.84209	0.215368
	1	1	0	0	SDSL	5.91612	4.75549	-2.72414	0.323128
	1	1	0	0	DDX21	2.46386	4.60179	0.453796	0.667476
	1	1	0	0	SOAT2	5.06706	4.94952	-1.56799	-0.274067
	1	1	0	0	CAR1	6.59055	3.84587	-2.33055	-0.0460844
	1	1	0	0	MT2	3.20861	4.2056	-0.248182	0.796208
	1	1	0	0	SOX12	3.42498	2.98477	0.460108	0.970571
	1	1	0	0	RRP1B	2.56233	4.88471	-0.353246	0.664375
	1	1	0	0	COL5A1	4.85502	3.12625	-0.204745	-0.0352967
	1	1	0	0	SPON2	6.36838	4.97663	-3.90461	0.277825
	1	1	0	0	C330008K14RIK	4.20637	3.13693	0.146959	0.167832
	1	1	0	0	EPB4.1L4A	1.77221	5.84875	0	0
	1	1	0	0	2600005C20RIK	2.42266	4.77662	-0.365682	0.693295
	1	1	0	0	PRPF40B	2.64907	4.63811	-0.260827	0.45642
	1	1	0	0	EGFL7	3.30276	2.32588	0.944628	0.869164
	1	1	0	0	GDF3	3.77096	3.8823	-1.04147	0.797921
	1	1	0	0	GFI1B	3.31961	4.39714	-1.26031	0.90109
	1	1	0	0	WDR60	3.32396	4.11781	-0.981803	0.840374
	1	1	0	0	EGFL7	3.28547	2.42022	0.680789	0.861675
	1	1	0	0	LGALS3BP	4.45232	4.15096	-0.812581	-0.548189
	1	1	0	0	B230339C08RIK	2.1287	3.95253	0.697693	0.429752
	1	1	0	0	TESK1	2.07271	4.41889	-0.144135	0.815635
	1	1	0	0	LOC100048251	1.57987	4.72791	0.387197	0.402496
	1	1	0	0	ATP5O	2.44801	4.14086	0.519801	-0.0537253
	1	1	0	0	BMP1	3.76703	4.66022	-2.13882	0.672699
	1	1	0	0	LOC100047788	3.30194	5.41627	0.0636585	-1.9323
	1	1	0	0	BC055368	2.21546	4.12737	-0.454604	0.961069
	1	1	0	0	KLHL23	2.73524	4.3009	0.082823	-0.292291
	1	1	0	0	IGSF3	3.49875	4.32608	-0.645886	-0.37964
	1	1	0	0	BC057079	3.29317	3.99392	-1.04052	0.497334
	1	1	0	0	BMP1	4.08056	4.60242	-2.08933	0.132077
	1	1	0	0	RUSC2	2.30977	4.35166	-0.311713	0.319587
	1	1	0	0	MT1	2.42325	3.30871	0.222517	0.699853
	1	1	0	0	CXCL4	4.26197	2.1103	0.270182	0
	1	1	0	0	CERCAM	2.81622	4.43108	-0.870386	0.244294
	1	1	0	0	1110038B12RIK	2.5352	2.69593	0.423701	0.94322
	1	1	0	0	RNMTL1	3.22615	3.54469	-0.591063	0.408335
	1	1	0	0	MCM7	1.8422	3.79614	0.641911	0.301572
	1	1	0	0	5630401D24RIK	2.87068	3.42001	-0.504178	0.748045
	1	1	0	0	BCL2L12	1.63478	3.15239	0.79411	0.924443
	1	1	0	0	ATP1B2	5.07782	4.42216	-2.77483	-0.224372
	1	1	0	0	LEFTY1	5.16601	4.59792	-2.85332	-0.44689
	1	1	0	0	FDPS	1.65894	4.09319	0.267055	0.358922
	1	1	0	0	BCL11A	2.83509	3.0058	-0.440404	0.960768
	1	1	0	0	BMP1	3.88356	4.42496	-2.09001	0.119641
	1	1	0	0	SIAT7C	3.63574	2.23731	0.230761	0.218598
	1	1	0	0	REEP6	3.53457	3.67945	-1.32232	0.392913
	1	1	0	0	IGSF3	3.37665	3.83362	-0.910277	-0.0366581
	1	1	0	0	2310016C08RIK	1.97952	3.03631	0.948782	0.278644
	1	1	0	0	TRB	1.80841	2.87417	0.640317	0.918793
	1	1	0	0	5630401D24RIK	3.00995	3.31683	-0.854806	0.76467
	1	1	0	0	TXNRD3	2.19352	4.11137	0.431858	-0.502503
	1	1	0	0	EPDR1	4.67204	4.20334	-1.84456	-0.836446
	1	1	0	0	PCCB	3.52807	3.39522	-1.47178	0.703242
	1	1	0	0	DNCIC2	1.24125	4.88631	0	0
	1	1	0	0	BAHCC1	2.33217	3.68894	-0.853844	0.942065
	1	1	0	0	A930006B21RIK	1.99092	3.25486	0.459662	0.370856
	1	1	0	0	SHANK3	4.12855	3.14072	-0.665057	-0.536836
	1	1	0	0	TRIM2	3.96205	3.12978	-1.68128	0.618176
	1	1	0	0	MMP14	3.42726	2.51882	-0.0938448	0.170029
	1	1	0	0	RPA2	1.53285	2.72083	0.794435	0.972089
	1	1	0	0	GPATCH4	2.54894	3.21492	-0.64944	0.899817
	1	1	0	0	LOC100045005	2.34188	3.16172	0.353531	0.155361
	1	1	0	0	NDST2	2.41958	1.94936	0.787836	0.851202
	1	1	0	0	FAM132A	3.32138	3.05296	-0.527894	0.157991
	1	1	0	0	F830048D03RIK	1.31462	4.05603	0.622616	0
	1	1	0	0	D230014K01RIK	2.48266	2.67888	-0.074945	0.901264
	1	1	0	0	D930046M13RIK	1.38261	4.35761	0.232362	0
	1	1	0	0	GBP6	2.33652	2.94989	0.318734	0.351197
	1	1	0	0	2210411K11RIK	2.93591	3.97919	-1.37184	0.388931
	1	1	0	0	TSSC8	2.09506	2.33549	0.505775	0.990958
	1	1	0	0	9530058B02RIK	3.96643	2.55363	-1.23184	0.599474
	1	1	0	0	NFIX	1.56821	4.80866	-0.776382	0.265579
	1	1	0	0	TADA2L	1.98475	3.76626	-0.641239	0.736426
	1	1	0	0	ACAD10	2.16485	2.99216	-0.0596428	0.737851
	1	1	0	0	CHCHD6	2.39579	2.80253	-0.253732	0.875688
	1	1	0	0	ADCY6	3.63452	3.18997	-1.02361	0.00366206
	1	1	0	0	2610005M20RIK	1.76258	3.06262	0.344219	0.632789
	1	1	0	0	E130308A19RIK	2.11986	3.31705	-0.409861	0.75906
	1	1	0	0	OASL1	3.39614	3.15228	-1.11127	0.340629
	1	1	0	0	2510003D18RIK	3.12135	3.82006	-1.73198	0.560382
	1	1	0	0	DIS3L2	1.82441	3.42128	-0.237935	0.761217
	1	1	0	0	NUPL2	2.16925	3.59743	-0.719428	0.720729
	1	1	0	0	DNMT3B	1.48834	2.46946	0.905536	0.89109
	1	1	0	0	CRIP2	3.25174	2.94374	-0.768146	0.327075
	1	1	0	0	E130308A19RIK	1.94557	3.22655	-0.353473	0.931019
	1	1	0	0	2210023G05RIK	3.21167	2.61811	-0.613178	0.529157
	1	1	0	0	SAMD14	3.21948	3.16769	-1.55472	0.872292
	1	1	0	0	8030404L10RIK	1.89352	2.92488	0.129976	0.737688
	1	1	0	0	9830143E02RIK	1.66208	3.91933	-0.758276	0.832775
	1	1	0	0	A230106J09RIK	1.80504	3.10461	0.507054	0.238515
	1	1	0	0	HSD17B12	1.41824	3.04799	0.509532	0.671654
	1	1	0	0	GJA1	4.06167	4.22121	-0.853601	-1.84036
	1	1	0	0	ITGA10	1.39392	2.81007	0.858361	0.513368
	1	1	0	0	9630032J03RIK	2.7285	2.37976	-0.125377	0.591199
	1	1	0	0	LOC639396	1.9649	2.86578	-0.191653	0.93257
	1	1	0	0	GEMIN4	1.74668	2.87119	0.32066	0.632308
	1	1	0	0	DND1	2.52786	2.64679	-0.207197	0.601805
	1	1	0	0	RUSC2	2.14856	3.99067	-0.699621	0.122531
	1	1	0	0	1500001M20RIK	2.54381	2.40183	-0.214629	0.815649
	1	1	0	0	ALDH18A1	2.23784	2.19899	0.257442	0.847823
	1	1	0	0	GM546	2.5411	2.04507	0.0876164	0.85967
	1	1	0	0	FPGS	3.74569	2.84469	-1.34755	0.283744
	1	1	0	0	POLR1B	2.47511	2.8013	-0.75027	0.992756
	1	1	0	0	A130015P11RIK	1.54984	4.58533	-0.324925	-0.295119
	1	1	0	0	NACC2	1.29184	4.75157	-0.932506	0.403559
	1	1	0	0	ENPP1	2.12354	4.44361	-0.491704	-0.570112
	1	1	0	0	TGFBR3	3.25518	1.11032	0.145308	0.986941
	1	1	0	0	ATG9B	2.71239	3.42607	-0.350982	-0.297279
	1	1	0	0	SPIRE1	2.89461	3.44799	-1.30068	0.438588
	1	1	0	0	A230050P20RIK	1.03245	2.87686	0.941481	0.607143
	1	1	0	0	IPAS	3.39984	3.03632	-1.48584	0.500992
	1	1	0	0	SLC7A4	4.61058	4.39453	-3.98201	0.42577
	1	1	0	0	POLR2A	1.11313	2.6664	0.758191	0.906832
	1	1	0	0	GEMIN4	1.68766	2.79955	0.32027	0.633509
	1	1	0	0	1500001M20RIK	2.6684	2.42688	-0.483745	0.81064
	1	1	0	0	GFI1B	3.26604	3.31725	-1.25736	0.0954736
	1	1	0	0	1190007I07RIK	2.52724	1.8938	0.167998	0.829083
	1	1	0	0	GNA14	2.14613	3.36057	0.998116	-1.09039
	1	1	0	0	ALKBH2	2.35653	3.04837	-0.45503	0.429865
	1	1	0	0	4933425L03RIK	1.86122	2.72192	0.146356	0.64805
	1	1	0	0	ABCG4	3.73385	3.92257	-2.44711	0.151372
	1	1	0	0	STXBP4	1.88251	3.36793	-0.0200847	0.126367
	1	1	0	0	LAT	1.60456	3.49436	0.255053	0
	1	1	0	0	C230095J06RIK	1.25257	3.28175	0.53865	0.274897
	1	1	0	0	PRCP	3.41473	3.12627	-1.34394	0.150247
	1	1	0	0	DAAM1	2.31903	4.13783	-0.947054	-0.170118
	1	1	0	0	GBP6	2.2986	3.23035	-0.0306879	-0.159576
	1	1	0	0	RETSAT	2.79063	3.49198	-0.841433	-0.10527
	1	1	0	0	PTER	1.93302	3.07286	-0.267641	0.577369
	1	1	0	0	LOC100048508	2.08771	1.95709	0.363857	0.904368
	1	1	0	0	C430026P20RIK	2.21753	2.21114	0.288872	0.584364
	1	1	0	0	WDR68	3.32187	3.97487	-1.33309	-0.679072
	1	1	0	0	VWF	4.03252	3.05838	-1.86675	0.0377682
	1	1	0	0	CAD	2.75763	2.74549	-0.525864	0.263027
	1	1	0	0	ADAT1	2.50588	4.05758	-0.681009	-0.642259
	1	1	0	0	PWP2	2.2748	2.83295	-0.482777	0.596244
	1	1	0	0	A130052D22	1.32386	2.44273	0.600931	0.847357
	1	1	0	0	PPARGC1B	1.63257	3.29747	0.0363062	0.246251
	1	1	0	0	2300008H03RIK	2.40618	4.95066	-1.76382	-0.393483
	1	1	0	0	PBX4	2.97436	1.99304	-0.551977	0.770077
	1	1	0	0	OASL1	3.19007	2.4043	-0.942433	0.521392
	1	1	0	0	OSP94	1.84782	2.20132	0.184674	0.932076
	1	1	0	0	DAG1	1.04456	2.51915	0.696789	0.903264
	1	1	0	0	CMC1	1.26757	2.22631	0.855792	0.813928
	1	1	0	0	PSMD7	2.0304	2.05121	0.547105	0.534164
	1	1	0	0	TMEM41A	3.14061	2.46108	-0.992791	0.543622
	1	1	0	0	SCL0001464.1_61	1.10132	3.11668	0.487701	0.431494
	1	1	0	0	2010001J22RIK	3.03694	2.07186	0.223862	-0.224138
	1	1	0	0	ABCB9	1.68577	2.89735	0.0525559	0.47091
	1	1	0	0	PDCD11	2.25048	2.68011	-0.422707	0.589802
	1	1	0	0	RHBDL1	1.28353	3.05057	0.101436	0.656153
	1	1	0	0	PELP1	1.26795	3.36336	-0.130742	0.586063
	1	1	0	0	A630072J24RIK	1.34607	2.72414	0.195761	0.816409
	1	1	0	0	RAB38	3.19062	2.79485	-1.0398	0.123928
	1	1	0	0	FAM158A	3.5126	2.3529	-1.32146	0.523636
	1	1	0	0	SERGEF	1.92492	2.07922	0.345664	0.713978
	1	1	0	0	ALKBH7	1.66543	2.34919	0.233046	0.780844
	1	1	0	0	UHRF1BP1	2.91241	3.06744	-0.84854	-0.10944
	1	1	0	0	LOC100041500	2.4551	1.89147	0.264303	0.378575
	1	1	0	0	QTRT1	3.0138	2.74122	-0.915204	0.130912
	1	1	0	0	LOC100045304	1.9641	2.07722	0.0718452	0.852597
	1	1	0	0	MUC13	2.91331	1.86349	-0.239434	0.427367
	1	1	0	0	IL1RL1	4.43471	1.54899	-0.201713	-0.822482
	1	1	0	0	SFI1	1.02791	2.49657	0.787952	0.629346
	1	1	0	0	DHCR24	1.28053	2.28507	0.526376	0.847604
	1	1	0	0	HYAL2	3.51031	2.93084	-1.65394	0.151906
	1	1	0	0	RNASEN	1.23591	2.51711	0.186188	0.998099
	1	1	0	0	CNNM3	1.36624	2.30899	0.283455	0.971412
	1	1	0	0	B230385N19RIK	1.41249	3.50251	0	0
	1	1	0	0	C920006O11RIK	1.64331	1.95151	0.324062	0.996083
	1	1	0	0	ANGPTL4	2.70248	2.11349	-0.250373	0.346617
	1	1	0	0	DCTD	2.32754	3.08656	-0.560803	0.0572182
	1	1	0	0	CD3EAP	2.14674	2.48367	-0.0125859	0.282714
	1	1	0	0	ARHGEF5	1.06658	3.1532	0.674399	0
	1	1	0	0	TWISTNB	1.54478	2.45319	-0.0840809	0.979436
	1	1	0	0	YDJC	2.54772	1.42597	0.112374	0.771461
	1	1	0	0	EIF4E2	1.54864	4.02627	-1.0652	0.342914
	1	1	0	0	ADAT1	2.26192	4.05044	-0.760686	-0.700973
	1	1	0	0	1810032O08RIK	3.31795	1.49769	-0.393157	0.412982
	1	1	0	0	HOOK2	1.60761	2.81989	-0.0482829	0.451706
	1	1	0	0	9430008C03RIK	2.22101	2.67251	-0.70397	0.639144
	1	1	0	0	NOLC1	1.7722	2.27888	-0.115987	0.889791
	1	1	0	0	TCRG-V4	2.42482	2.11895	0	0.27128
	1	1	0	0	6820406G21RIK	1.07997	2.77853	0.174842	0.773198
	1	1	0	0	LYAR	2.09671	2.13419	-0.406199	0.962888
	1	1	0	0	CHCHD4	2.15781	2.35048	0.0563711	0.220912
	1	1	0	0	E430031D18RIK	3.41336	1.4542	-0.508649	0.413816
	1	1	0	0	CD59B	2.15234	4.78499	-1.51764	-0.648989
	1	1	0	0	A630034E16RIK	2.42272	1.29018	0.300252	0.756218
	1	1	0	0	AI481316	1.40593	2.31446	0.63355	0.414818
	1	1	0	0	YEATS2	1.68922	2.27205	0.179346	0.623309
	1	1	0	0	TOB2	1.58397	3.05578	0.135381	-0.019642
	1	1	0	0	GUK1	2.72953	2.02596	-0.542363	0.534235
	1	1	0	0	IPO4	2.46268	2.31497	-0.0979024	0.0642183
	1	1	0	0	POFUT1	1.52688	2.14962	0.0800728	0.953911
	1	1	0	0	GUK1	2.65619	2.26883	-0.687402	0.467645
	1	1	0	0	EXT1	2.27242	2.18239	-0.241335	0.484835
	1	1	0	0	LOC100042199	1.53129	3.03705	0.0634815	0.0654364
	1	1	0	0	ADCK5	2.86651	2.07612	-0.801467	0.551781
	1	1	0	0	AI894139	1.8198	1.91024	0.00995683	0.942975
	1	1	0	0	POLR3G	2.24154	3.07839	-0.492209	-0.169248
	1	1	0	0	NDRG3	1.37537	1.71576	0.641064	0.921699
	1	1	0	0	NOC2L	2.29581	1.98302	-0.29899	0.672471
	1	1	0	0	SMYD2	3.41219	2.65041	-1.30699	-0.105462
	1	1	0	0	L1TD1	1.13839	3.10289	0.19782	0.206072
	1	1	0	0	P38IP-PENDING	1.37127	1.88874	0.741441	0.637199
	1	1	0	0	A930030J18RIK	1.24379	1.71666	0.674155	0.9965
	1	1	0	0	SURF6	1.1667	4.05973	-0.694376	0.095787
	1	1	0	0	RPS19	1.22201	2.81599	0.0672617	0.518067
	1	1	0	0	1500001M20RIK	2.13411	2.21983	-0.422702	0.67459
	1	1	0	0	LMNA	3.6156	3.27183	-2.42486	0.138487
	1	1	0	0	2810012D02RIK	2.06548	2.17046	0	0.358771
	1	1	0	0	FAM178A	2.45265	1.69968	0.430139	0.0114755
	1	1	0	0	KLF1	3.25135	3.03749	-1.94423	0.244498
	1	1	0	0	MEGF8	1.59933	1.32656	0.872036	0.786084
	1	1	0	0	SLC19A1	3.48015	2.92254	-1.44133	-0.381771
	1	1	0	0	B930006L02RIK	1.58489	2.58208	-0.166211	0.571514
	1	1	0	0	2610028H07RIK	1.44923	2.01004	0.139595	0.972106
	1	1	0	0	HEBP1	3.43182	1.18912	-0.642746	0.591979
	1	1	0	0	MARE	2.1194	2.2719	-0.400037	0.564342
	1	1	0	0	RRP12	2.28613	3.06998	-0.955532	0.148757
	1	1	0	0	CAPN10	2.3032	2.14426	-0.238993	0.340311
	1	1	0	0	LMNA	4.26034	3.33623	-2.86138	-0.19896
	1	1	0	0	PTRH1	2.81937	3.70734	-1.04813	-0.943436
	1	1	0	0	BOLA2	1.34649	1.66739	0.713693	0.80082
	1	1	0	0	B430109P06RIK	1.35515	1.3994	0.888565	0.884761
	1	1	0	0	FNTB	1.38894	1.90033	0.423375	0.808947
	1	1	0	0	LSM6	1.70162	1.79042	0.645067	0.384323
	1	1	0	0	9530096D07RIK	2.09743	2.11762	0.0931349	0.202468
	1	1	0	0	5133400G04RIK	2.757	2.18827	-1.05851	0.622593
	1	1	0	0	RRP9	2.49583	2.3832	-0.522163	0.13485
	1	1	0	0	ABCB9	1.57648	2.69349	-0.19746	0.418733
	1	1	0	0	MRPS6	1.43887	2.15726	0.322656	0.560764
	1	1	0	0	CSTF1	1.14703	2.27914	0.487348	0.557596
	1	1	0	0	ACY1	1.61334	2.2562	-0.247268	0.845055
	1	1	0	0	SHMT2	1.73716	2.1325	0.434743	0.143064
	1	1	0	0	TMEM107	2.24607	2.25612	-0.278133	0.214102
	1	1	0	0	XPOT	1.40618	2.03296	0.535929	0.453707
	1	1	0	0	APLF	2.07665	1.60473	-0.12191	0.863482
	1	1	0	0	C330023M02RIK	2.26936	3.06847	-1.05147	0.133799
	1	1	0	0	WWC2	1.24852	2.1621	0.00462064	0.988762
	1	1	0	0	PCSK4	2.73095	2.54594	-0.842579	-0.0329316
	1	1	0	0	4930402H24RIK	1.0855	2.42495	0.449264	0.421919
	1	1	0	0	PEX11A	2.41336	2.318	-0.278139	-0.0716773
	1	1	0	0	INTS5	1.85657	1.82038	-0.0978176	0.801688
	1	1	0	0	CALCA	1.48492	2.89148	0	0
	1	1	0	0	BOLA1	2.3287	1.37094	0.0238113	0.652596
	1	1	0	0	SLC41A3	2.49391	2.09634	-0.0551222	-0.168737
	1	1	0	0	TGIF2	1.16499	2.28006	0	0.917789
	1	1	0	0	SLC25A42	2.58497	2.6551	-0.555108	-0.326927
	1	1	0	0	POLR2L	1.20794	2.66898	0.218092	0.256111
	1	1	0	0	DDX28	1.67527	2.30489	-0.403847	0.768338
	1	1	0	0	D0KIST3	1.2786	2.18248	0.288621	0.586486
	1	1	0	0	FARSA	1.87373	2.49139	-0.155133	0.123701
	1	1	0	0	TBC1D7	1.85835	1.45392	0.48371	0.535037
	1	1	0	0	MTAP7	1.50524	2.75582	0.483666	-0.415667
	1	1	0	0	PPAN	1.85054	1.58554	-0.0255196	0.918039
	1	1	0	0	PRPF40B	1.08611	2.76872	0.159236	0.302234
	1	1	0	0	ZFP637	1.25891	2.58274	-0.440017	0.912092
	1	1	0	0	3110056O03RIK	1.99399	1.9982	-0.518433	0.824113
	1	1	0	0	1500012F01RIK	1.70474	1.14271	0.654202	0.791091
	1	1	0	0	HEATR3	2.04826	3.04882	-1.06885	0.261474
	1	1	0	0	5133400G04RIK	1.76882	2.71594	-1.11416	0.918709
	1	1	0	0	HEATR1	1.82943	1.24682	0.260079	0.946255
	1	1	0	0	ZCCHC3	1.45645	2.82012	0	0
	1	1	0	0	TGM2	3.34537	3.45934	-2.36134	-0.172919
	1	1	0	0	AKAP1	2.3106	2.97436	-1.01321	-0.00308145
	1	1	0	0	2310001H12RIK	1.41172	1.13587	0.801953	0.918037
	1	1	0	0	TAF5L	1.75385	1.88611	0.0949295	0.530079
	1	1	0	0	MRPL47	1.50458	1.56061	0.285361	0.894034
	1	1	0	0	3110045I18RIK	1.73007	2.9875	-0.416157	-0.057937
	1	1	0	0	HEATR1	1.50862	2.20912	-0.0282944	0.550215
	1	1	0	0	BZW2	1.39543	1.67476	0.171977	0.996875
	1	1	0	0	A630097D09RIK	1.29793	1.16329	0.842463	0.933826
	1	1	0	0	ATG2B	1.87913	1.92857	-0.37653	0.804373
	1	1	0	0	A630042L21RIK	1.23809	2.1761	0.135916	0.683172
	1	1	0	0	2410008K03RIK	1.62906	2.06139	0.0248698	0.51555
	1	1	0	0	TIMM10	1.89804	2.14256	-0.375753	0.565235
	1	1	0	0	LMNA	3.79903	2.81077	-2.41784	0.0377338
	1	1	0	0	1190028F09	1.56913	2.6084	-0.39295	0.444883
	1	1	0	0	ATPI	2.66353	1.03673	-0.0518358	0.579902
	1	1	0	0	ATAD3A	2.30828	2.43485	-0.814863	0.2979
	1	1	0	0	MFSD3	2.2409	2.10046	0.0230521	-0.139144
	1	1	0	0	LMNA	3.96257	2.8562	-2.53454	-0.0598974
	1	1	0	0	LOC100041835	2.05387	2.2379	-0.0864324	0.0177558
	1	1	0	0	GRB10	3.23107	2.49674	-1.67895	0.173548
	1	1	0	0	RPAIN	1.71035	1.97429	-0.312946	0.84631
	1	1	0	0	EXT2	2.4543	1.80723	-0.52279	0.467604
	1	1	0	0	HHAT	1.05056	2.42584	0.427473	0.3012
	1	1	0	0	CCDC98	1.42865	3.87895	-0.695815	-0.408352
	1	1	0	0	6720458F09RIK	2.16544	3.59299	-0.980874	-0.577115
	1	1	0	0	CCRK	1.46191	3.57492	-1.7658	0.91644
	1	1	0	0	TSP50	5.21646	3.80797	-5.65284	0.805228
	1	1	0	0	SAS	1.89901	1.81376	-0.249634	0.712775
	1	1	0	0	MTX1	1.64049	1.88791	-0.0213451	0.653767
	1	1	0	0	PSCD3	3.13607	2.25149	-0.986446	-0.252363
	1	1	0	0	PEBP1	2.06151	1.91051	-0.460199	0.633276
	1	1	0	0	1500011K16RIK	1.7993	1.12531	0.238693	0.972725
	1	1	0	0	SLC41A3	2.32726	1.89438	-0.0643755	-0.0245522
	1	1	0	0	4930524J08RIK	1.37692	1.25939	0.559359	0.930678
	1	1	0	0	MNS1	2.47118	2.73544	-0.77911	-0.305093
	1	1	0	0	RSAD1	1.42654	3.74994	-0.363248	-0.697375
	1	1	0	0	GSS	2.63052	1.91851	-0.787876	0.353461
	1	1	0	0	ABCA3	2.36197	3.02387	-1.58807	0.315176
	1	1	0	0	SRM	2.59692	2.27593	-0.58604	-0.174151
	1	1	0	0	8430427H17RIK	1.86307	1.64594	0.106574	0.489069
	1	1	0	0	SIL1	2.42741	2.54767	-1.0398	0.169047
	1	1	0	0	2700025J07RIK	1.95731	1.99993	-0.238785	0.381327
	1	1	0	0	UHRF1BP1	2.73192	2.78362	-0.903466	-0.520399
	1	1	0	0	PLA2G6	2.78525	2.65685	-1.50902	0.151545
	1	1	0	0	BBS12	1.37139	3.48506	-0.943668	0.152862
	1	1	0	0	2310003H01RIK	1.31215	2.88226	-0.46627	0.330988
	1	1	0	0	SLC2A8	2.89964	2.07449	-1.23438	0.309402
	1	1	0	0	PEMT	1.51781	2.50649	-0.700998	0.720065
	1	1	0	0	NENF	1.8535	3.09524	-1.22223	0.313342
	1	1	0	0	POLR3H	2.35581	3.20481	-1.50357	-0.0251106
	1	1	0	0	KLF9	2.93084	1.55672	-1.0353	0.57417
	1	1	0	0	NUDT6	1.08884	2.82616	-0.242297	0.327128
	1	1	0	0	CD248	2.40755	1.71106	-0.391435	0.272642
	1	1	0	0	EIF4G1	1.97096	1.49479	-0.120822	0.65314
	1	1	0	0	SLC38A9	1.81109	2.64357	-1.05279	0.591725
	1	1	0	0	C330023M02RIK	2.07638	1.53719	-0.568073	0.943096
	1	1	0	0	SCL0001647.1_23	1.904	2.04299	-0.211009	0.243696
	1	1	0	0	TXN2	1.81881	1.94505	-0.406969	0.618249
	1	1	0	0	USP20	1.94471	1.35304	-0.0701786	0.747113
	1	1	0	0	MECR	1.81368	2.33535	-0.629781	0.450436
	1	1	0	0	UBOX5	1.14856	2.44068	0.157964	0.220489
	1	1	0	0	1010001D01RIK	1.57555	1.93347	-0.240327	0.698925
	1	1	0	0	SELENBP2	3.03691	2.53663	-1.3539	-0.256008
	1	1	0	0	RRP15	2.58088	2.0966	-0.332752	-0.383471
	1	1	0	0	CCRK	1.38747	3.4535	-1.57037	0.690602
	1	1	0	0	VEGFB	1.7293	2.79455	-0.816317	0.252607
	1	1	0	0	POP5	1.48921	1.11383	0.747507	0.608988
	1	1	0	0	ABCC10	1.48601	1.39841	0.513768	0.555945
	1	1	0	0	STARD10	4.5282	2.92316	-3.88377	0.385512
	1	1	0	0	MTHFD1	3.15544	2.59272	-1.41132	-0.38436
	1	1	0	0	HEL308-PENDING	1.5581	2.94292	-0.431656	-0.124631
	1	1	0	0	GART	1.77189	2.27669	-0.500499	0.395031
	1	1	0	0	TOMM40	1.68149	1.63584	-0.271481	0.894784
	1	1	0	0	BC031781	1.44597	1.68538	0.264172	0.542546
	1	1	0	0	TBL3	2.07594	2.02796	-0.401891	0.227002
	1	1	0	0	MDN1	1.35188	2.45527	-0.130912	0.250502
	1	1	0	0	MEIS1	2.32024	1.54911	0.394311	-0.337545
	1	1	0	0	PFKM	3.41188	2.65146	-2.05413	-0.0836792
	1	1	0	0	1300001I01RIK	2.60261	1.83195	-1.02502	0.513472
	1	1	0	0	SLC29A2	1.06089	2.6642	0.194036	0
	1	1	0	0	ACAD10	1.43794	2.28515	-0.239375	0.432223
	1	1	0	0	NAT10	2.02988	2.00978	-0.76396	0.621937
	1	1	0	0	LOC100048613	1.35998	1.28692	0.2961	0.95069
	1	1	0	0	CCDC21	1.08148	1.67225	0.20567	0.929852
	1	1	0	0	CSRP2BP	1.14373	2.65238	0.462178	-0.374221
	1	1	0	0	ALAD	1.91125	1.74968	-0.595372	0.817853
	1	1	0	0	2610024G14RIK	1.62865	2.29111	-0.535821	0.499059
	1	1	0	0	PTBP1	1.18235	1.38283	0.779018	0.533529
	1	1	0	0	2017-09-08	3.8077	2.50327	-1.56012	-0.875556
	1	1	0	0	FAM168A	1.11792	2.34636	-0.230726	0.637625
	1	1	0	0	RNU65	1.98286	2.62984	-1.19932	0.457402
	1	1	0	0	FTSJ3	1.74561	2.88753	-0.818544	0.0483968
	1	1	0	0	RETSAT	2.80089	2.66864	-1.08645	-0.524582
	1	1	0	0	SLC5A6	1.45936	1.69409	0.659932	0.0404087
	1	1	0	0	OPRS1	1.30511	2.74734	-0.564325	0.365119
	1	1	0	0	AKT1S1	1.84957	2.10613	-0.20835	0.0949604
	1	1	0	0	PRDX6	1.07537	2.72208	-0.147655	0.185497
	1	1	0	0	PFKM	3.98327	2.52028	-2.35467	-0.314994
	1	1	0	0	DPH2	1.18121	1.97701	-0.00393624	0.677675
	1	1	0	0	DTX3L	1.38718	1.43572	0.213369	0.794375
	1	1	0	0	IGHG	4.48549	2.44855	0.322638	-3.43254
	1	1	0	0	4930417P05RIK	1.07222	3.24976	-0.384452	-0.116222
	1	1	0	0	SRB1	1.59566	1.45567	-0.169024	0.933773
	1	1	0	0	9530058B02RIK	3.61224	1.45164	-1.55872	0.305969
	1	1	0	0	RGS12	2.53542	1.9207	-1.32704	0.681036
	1	1	0	0	2610024G14RIK	1.61512	2.38667	-0.639305	0.447017
	1	1	0	0	ENPP1	1.38882	1.72377	0.353898	0.334553
	1	1	0	0	GSTZ1	1.41606	2.27895	-0.443894	0.549757
	1	1	0	0	LSS	1.52161	3.61089	-0.832931	-0.499595
	1	1	0	0	2410022M11RIK	1.45662	2.02551	-0.177096	0.494244
	1	1	0	0	UQCR	1.32672	1.73191	0.275884	0.462667
	1	1	0	0	2610024G14RIK	1.51087	2.43793	-0.470445	0.318107
	1	1	0	0	LMNA	3.96206	2.51479	-2.82624	0.133232
	1	1	0	0	GSTP1	2.12045	1.42496	-0.264712	0.500308
	1	1	0	0	NARG1	1.18417	3.57059	-0.117463	-0.862785
	1	1	0	0	RAB4A	4.20338	1.24491	-1.34389	-0.336289
	1	1	0	0	ZHX3	1.15162	3.02912	0.15004	-0.563386
	1	1	0	0	THYN1	1.65634	1.93283	-0.00430744	0.17998
	1	1	0	0	DEPDC6	1.43046	1.22421	0.527166	0.577939
	1	1	0	0	DHX33	1.56579	2.13284	-0.653314	0.709719
	1	1	0	0	UBE2CBP	1.07387	2.20196	-0.406827	0.885271
	1	1	0	0	HCN3	1.11068	3.53175	-0.970503	0.0798028
	1	1	0	0	PSMD9	2.29858	1.66395	-0.986684	0.775039
	1	1	0	0	1810035L17RIK	1.20125	1.46524	0.597236	0.479734
	1	1	0	0	LMCD1	3.52056	1.34348	-1.55726	0.435617
	1	1	0	0	CCDC44	1.55582	1.0511	0.254976	0.868873
	1	1	0	0	BC039210	2.43408	1.0292	-0.631321	0.893405
	1	1	0	0	SFXN1	1.87337	1.76568	-0.201242	0.276688
	1	1	0	0	GORASP1	1.7088	2.49448	-1.18791	0.697221
	1	1	0	0	2310066E14RIK	2.08361	1.09223	-0.138743	0.675478
	1	1	0	0	WDR43	2.01063	1.0376	-0.330772	0.989194
	1	1	0	0	LOC100047579	2.9532	2.18357	-1.01381	-0.417253
	1	1	0	0	EIF3I	1.27289	1.62156	-0.0396671	0.846934
	1	1	0	0	ZFP259	1.145	1.69096	0.12431	0.739225
	1	1	0	0	ARV1	1.24816	2.48584	-0.515942	0.475029
	1	1	0	0	1700023M03RIK	1.03294	2.00641	-0.13973	0.793384
	1	1	0	0	MED18	1.66622	1.85266	-0.559403	0.73158
	1	1	0	0	HSP105	1.35122	2.15201	-0.730691	0.910088
	1	1	0	0	RTEL1	1.09408	1.96496	-0.263414	0.884055
	1	1	0	0	KLHDC8B	2.87372	1.10957	-0.397576	0.092409
	1	1	0	0	ATPBD3	1.45137	1.47219	0.287293	0.465311
	1	1	0	0	ASNS	2.67959	2.06545	-0.94959	-0.119583
	1	1	0	0	BRP16	1.71121	2.44193	-0.578298	0.0988866
	1	1	0	0	DMWD	1.4474	2.75147	-1.1796	0.648891
	1	1	0	0	TARBP2	1.78864	1.54791	-0.514663	0.845319
	1	1	0	0	CSDA	2.72621	2.13394	-0.660791	-0.534978
	1	1	0	0	TBL2	1.17565	2.22967	-0.00175331	0.258027
	1	1	0	0	ACY1	1.0804	2.0392	-0.139586	0.680195
	1	1	0	0	EIF2B3	2.16322	2.87854	-1.08378	-0.300866
	1	1	0	0	IFRD2	3.18527	1.91316	-1.61872	0.167957
	1	1	0	0	LRIG1	1.80243	4.56916	-3.32661	0.59744
	1	1	0	0	FPGS	3.67389	1.22319	-1.63983	0.383843
	1	1	0	0	A430106D13RIK	1.20788	1.20478	0.601246	0.627111
	1	1	0	0	FADS3	3.03854	3.00661	-2.40583	-0.00600554
	1	1	0	0	POP5	1.23191	1.25107	0.618455	0.525908
	1	1	0	0	TSEN54	1.57077	1.49165	0.128872	0.433512
	1	1	0	0	YEATS2	1.27991	1.96615	-0.00257438	0.378988
	1	1	0	0	NOL14	1.87692	2.09451	-0.791167	0.441103
	1	1	0	0	5730449L18RIK	1.06044	1.95257	0.125425	0.481679
	1	1	0	0	ST7	2.04281	2.64576	-0.940646	-0.129071
	1	1	0	0	PARN	1.22953	3.76157	-0.798639	-0.577166
	1	1	0	0	NLE1	2.65754	1.06356	-0.668567	0.561992
	1	1	0	0	MRPS28	1.77869	1.19101	0.0220643	0.618257
	1	1	0	0	TSSC4	1.40818	1.49485	0.271472	0.431614
	1	1	0	0	STAT5A	1.91102	1.71842	-0.579731	0.556371
	1	1	0	0	PRMT7	2.03194	1.9288	-0.784416	0.429202
	1	1	0	0	SGSM3	2.71829	3.43883	-2.04684	-0.511034
	1	1	0	0	CNOT6	1.22748	2.2351	0.127942	0
	1	1	0	0	CNOT3	1.091	1.281	0.374286	0.842725
	1	1	0	0	KAT2A	2.1441	1.23849	-0.328783	0.527592
	1	1	0	0	ABCA3	2.22896	2.70563	-1.64991	0.293947
	1	1	0	0	SLC25A1	2.02317	1.5163	-0.156742	0.19459
	1	1	0	0	PTK2	2.29068	1.23781	-0.275526	0.31802
	1	1	0	0	MYBBP1A	1.41425	2.4213	-0.924777	0.647228
	1	1	0	0	KDELC1	1.53214	2.63001	-0.601129	-0.00408432
	1	1	0	0	PRMT5	1.44882	1.93225	-0.205949	0.379922
	1	1	0	0	DMWD	1.94977	2.32713	-1.31517	0.592293
	1	1	0	0	BC024814	2.16012	2.70445	-0.950496	-0.36156
	1	1	0	0	PIP5K1A	1.38493	1.33824	0.247403	0.571541
	1	1	0	0	PBX4	2.11352	1.28509	-0.645476	0.787481
	1	1	0	0	USP24	1.42836	1.18512	0.314507	0.608939
	1	1	0	0	NUP93	1.31634	1.52818	0.109241	0.582434
	1	1	0	0	MGAT4B	2.05918	1.68153	-0.345417	0.139134
	1	1	0	0	FXN	2.0411	1.59359	-0.431346	0.329162
	1	1	0	0	TMED1	2.35397	2.36426	-1.25075	0.0567291
	1	1	0	0	HSD3B7	1.23847	1.55629	0.879011	-0.153182
	1	1	0	0	MCM10	1.08869	1.71544	-0.0547541	0.761985
	1	1	0	0	MAP3K7IP1	1.42291	1.09861	0.0691466	0.91969
	1	1	0	0	WWC2	1.18482	2.09803	0.0413654	0.182758
	1	1	0	0	NARG2	1.12683	2.04921	0.314159	0.0152144
	1	1	0	0	TSEN15	1.27473	2.09729	-0.14674	0.268434
	1	1	0	0	RPAIN	1.23536	1.6489	-0.182534	0.791398
	1	1	0	0	LOC100044103	1.93445	1.69711	-0.51053	0.36777
	1	1	0	0	UBQLN4	1.34006	2.01701	-0.359685	0.49011
	1	1	0	0	POLR1C	2.15525	1.59915	-0.907484	0.639076
	1	1	0	0	TRAPPC6A	2.01812	1.74395	-0.0907869	-0.197879
	1	1	0	0	1810047K05RIK	1.36879	2.20026	-0.327109	0.226459
	1	1	0	0	YIPF2	1.12514	3.19894	-0.0853159	-0.776191
	1	1	0	0	ABCB4	2.72937	2.65649	-2.25757	0.332077
	1	1	0	0	2810017I02RIK	2.22166	2.19726	-0.670726	-0.29224
	1	1	0	0	NOB1	1.99089	1.5381	-0.701365	0.626098
	1	1	0	0	DUS1L	1.73415	1.47662	-0.71403	0.953762
	1	1	0	0	HPN	3.3724	2.60654	-3.07633	0.545709
	1	1	0	0	USP36	1.53731	1.14468	0.0956227	0.669846
	1	1	0	0	GNL3	1.9487	1.98748	-0.727007	0.235887
	1	1	0	0	TRIP6	2.81738	2.27607	-1.54697	-0.102708
	1	1	0	0	BCL11A	1.6592	2.53186	-0.582309	-0.166563
	1	1	0	0	TMEM201	1.15458	2.38318	-0.921391	0.814114
	1	1	0	0	LRPPRC	1.92395	2.13466	-1.15429	0.521671
	1	1	0	0	CAPN5	1.00174	1.26997	0.503902	0.646533
	1	1	0	0	9130215G10RIK	1.17122	1.30259	-0.0105212	0.950799
	1	1	0	0	2310022A10RIK	1.01081	1.44043	0.366215	0.591288
	1	1	0	0	MTX1	1.48936	1.39933	-0.0320251	0.548471
	1	1	0	0	JTV1	1.39631	1.44823	0.0848301	0.474275
	1	1	0	0	POR	1.20329	1.9962	-0.190704	0.394706
	1	1	0	0	LUC7L2	1.25514	1.31259	0.168953	0.665689
	1	1	0	0	IFT140	1.52817	1.99798	-0.446614	0.312522
	1	1	0	0	1500012F01RIK	1.75051	1.31408	0.0493977	0.272602
	1	1	0	0	3110004L20RIK	3.75684	1.675	-1.69519	-0.352292
	1	1	0	0	KCNN4	2.35754	1.90525	-1.17378	0.295162
	1	1	0	0	LOC100047619	1.22844	1.26899	-0.0704676	0.956228
	1	1	0	0	POLR1A	1.61744	2.05174	-0.831641	0.541513
	1	1	0	0	KLF16	1.57503	1.53827	0	0.265032
	1	1	0	0	KELCHL	1.46372	1.97204	-0.657452	0.59891
	1	1	0	0	MRPL2	1.54828	1.67124	-0.167805	0.321742
	1	1	0	0	ARV1	1.26494	2.29389	-0.70697	0.521279
	1	1	0	0	POFUT1	1.29154	2.19038	-0.266353	0.157491
	1	1	0	0	TNS1	4.27639	1.5338	-3.08815	0.648603
	1	1	0	0	GIGYF1	2.23145	1.31048	-0.64853	0.473786
	1	1	0	0	NOL1	1.84983	2.06281	-0.892201	0.345751
	1	1	0	0	MARS2	1.86717	2.11667	-0.836897	0.214628
	1	1	0	0	COX6B2	3.53565	2.65423	-3.18633	0.354096
	1	1	0	0	GFER	1.77366	2.58666	-1.01013	0.00626546
	1	1	0	0	3230401M21RIK	1.25277	3.4952	-1.06612	-0.326836
	1	1	0	0	DRCTNNB1A	1.59767	2.11844	-0.909624	0.544356
	1	1	0	0	ARD1A	1.07578	1.55357	0.160996	0.557946
	1	1	0	0	1110003O08RIK	1.57992	2.6809	-0.553793	-0.362648
	1	1	0	0	ALKBH	1.68864	1.42997	-0.216845	0.439633
	1	1	0	0	RCAN3	1.5932	1.95468	-0.273288	0.0665202
	1	1	0	0	MAN2C1	1.34075	2.11661	-0.314097	0.197785
	1	1	0	0	ART5	1.09113	2.00341	0.485776	-0.243614
	1	1	0	0	DSCR1L2	1.74598	2.10644	-0.397467	-0.121289
	1	1	0	0	COX10	1.27486	1.81585	-0.104835	0.347677
	1	1	0	0	MFN1	1.56707	2.10231	-0.58837	0.245104
	1	1	0	0	SAPS2	1.32523	1.87664	-0.730654	0.853194
	1	1	0	0	CHTF18	1.05025	1.30532	0.236487	0.731325
	1	1	0	0	OSBPL3	1.11227	1.09183	0.350643	0.761085
	1	1	0	0	PRMT2	1.63379	3.14573	-0.0445832	-1.4208
	1	1	0	0	MFN1	1.52284	2.19201	-0.801011	0.398031
	1	1	0	0	LOC100044204	3.44717	1.98751	-1.72974	-0.396281
	1	1	0	0	CDK4	1.30901	2.21308	-0.700562	0.479647
	1	1	0	0	ST6GALNAC4	1.3374	1.95208	0.0689467	-0.0631542
	1	1	0	0	XAB1	1.08991	1.57273	0.157193	0.474975
	1	1	0	0	POLDIP2	1.45961	2.58587	-0.875371	0.122198
	1	1	0	0	CCRK	1.6214	3.30344	-1.98568	0.343895
	1	1	0	0	2410002F23RIK	1.43338	2.05672	-0.0591145	-0.148031
	1	1	0	0	AARSD1	2.20716	1.20185	-0.510124	0.381056
	1	1	0	0	NAT6	1.57376	2.18033	-0.43786	-0.046497
	1	1	0	0	A930005H10RIK	1.45932	2.35694	-0.137386	-0.411684
	1	1	0	0	0610011F06RIK	1.92935	2.19233	-0.737857	-0.120008
	1	1	0	0	ZSCAN12	1.13013	2.36785	-0.606847	0.370507
	1	1	0	0	2310051N18RIK	1.03952	1.02508	0.273262	0.921967
	1	1	0	0	PYCR2	1.84954	1.42077	-0.52508	0.514414
	1	1	0	0	TBRG4	1.08197	1.61974	-0.135103	0.689249
	1	1	0	0	AI256775	1.24835	1.62306	-0.148563	0.522558
	1	1	0	0	WDR18	2.28187	2.05969	-1.09831	-0.00630324
	1	1	0	0	RCL1	2.45119	2.51631	-1.05676	-0.674506
	1	1	0	0	PPIF	1.44865	1.57948	-0.0734661	0.278788
	1	1	0	0	RCL1	2.43675	2.32624	-0.950256	-0.580955
	1	1	0	0	WDR21	2.12238	1.51014	-1.06613	0.665317
	1	1	0	0	PPA1	1.41194	2.25568	-0.14291	-0.293728
	1	1	0	0	BCL2L13	1.42317	1.14739	-0.04288	0.700115
	1	1	0	0	SEC61A	1.16995	1.48106	0.109966	0.463802
	1	1	0	0	L3MBTL2	1.09563	2.09241	-0.951373	0.984597
	1	1	0	0	PPAT	1.95149	2.158	-0.79905	-0.0913624
	1	1	0	0	JMJD5	1.03938	1.40658	-0.0896683	0.857336
	1	1	0	0	2310008H09RIK	1.26143	1.82254	-0.578618	0.706219
	1	1	0	0	APLP2	1.44966	2.12158	-0.542146	0.175028
	1	1	0	0	1810010M01RIK	4.76271	1.97034	-4.35724	0.826166
	1	1	0	0	LOC100044204	3.65759	2.04256	-1.91229	-0.585999
	1	1	0	0	MRPL38	1.80834	1.75886	-0.576829	0.199093
	1	1	0	0	EXTL3	1.33927	1.38654	-0.328994	0.786651
	1	1	0	0	BC003885	1.85535	1.2296	-0.285874	0.382665
	1	1	0	0	GNL3	1.82796	1.83759	-0.588328	0.103612
	1	1	0	0	PCYT1B	1.6275	1.91417	-0.410607	0.0457499
	1	1	0	0	2410012H22RIK	1.86801	2.21119	-0.414063	-0.496346
	1	1	0	0	AKR7A5	1.43727	1.98254	-0.788355	0.529772
	1	1	0	0	GSS	2.50104	1.8694	-1.22334	0.0129068
	1	1	0	0	5730449L18RIK	1.06543	2.00355	-0.148087	0.236232
	1	1	0	0	CHST11	1.13034	3.1882	-0.503143	-0.659035
	1	1	0	0	RBM19	1.43337	1.9554	-0.636795	0.398748
	1	1	0	0	MKI67IP	1.63596	1.4587	-0.457504	0.513546
	1	1	0	0	LZTR1	1.57561	1.30193	-0.421706	0.694312
	1	1	0	0	ANKRD13B	1.08478	1.39862	0	0.666414
	1	1	0	0	TMEM5	1.36687	2.1382	-0.0904036	-0.267044
	1	1	0	0	CLGN	1.91288	1.9604	-0.398562	-0.335573
	1	1	0	0	ELAC2	1.93883	1.00985	-0.286548	0.475211
	1	1	0	0	MRPS24	1.35618	1.59221	-0.162113	0.349008
	1	1	0	0	NOL10	1.343	1.46437	-0.230992	0.556646
	1	1	0	0	4930519N13RIK	1.74973	2.25877	-1.48668	0.600388
	1	1	0	0	BRCA2	1.71112	1.88983	-0.8251	0.345055
	1	1	0	0	USP10	1.06916	3.0318	-1.06189	0.078319
	1	1	0	0	MRPL37	1.25526	1.07621	0.198906	0.586155
	1	1	0	0	ZFP64	1.11184	1.6384	0.187914	0.175998
	1	1	0	0	URB2	1.36117	1.1067	0.0971402	0.547635
	1	1	0	0	JOSD2	1.42642	1.85637	0.0192621	-0.191513
	1	1	0	0	POR	1.17197	1.7263	-0.0102077	0.220633
	1	1	0	0	KDELC1	1.5108	2.6009	-0.823726	-0.179543
	1	1	0	0	THUMPD2	1.86355	2.59084	-0.98619	-0.362075
	1	1	0	0	4933401B08RIK	1.77897	1.0303	0.142106	0.151377
	1	1	0	0	PRMT2	1.19108	2.46362	0.332109	-0.885177
	1	1	0	0	MYBBP1A	1.37316	2.10927	-0.667095	0.274958
	1	1	0	0	ORC5L	1.96348	1.68509	-0.647294	0.0876515
	1	1	0	0	AHCTF1	1.58635	1.87353	-0.761698	0.390126
	1	1	0	0	AP1B1	1.17857	1.89766	-0.762813	0.773274
	1	1	0	0	CCS	1.86149	1.1388	-0.204414	0.290498
	1	1	0	0	DEXI	1.20616	1.63116	-0.0779573	0.325951
	1	1	0	0	TIMM9	1.86158	1.80905	-0.446872	-0.147364
	1	1	0	0	NME4	3.42697	2.22198	-1.55711	-1.0171
	1	1	0	0	UTX	1.08646	1.37396	0.278286	0.33424
	1	1	0	0	ZFP239	1.0724	2.19557	0.125356	-0.321444
	1	1	0	0	4632408A20RIK	2.02293	5.02481	-3.6261	-0.350633
	1	1	0	0	DEXI	1.17246	1.32338	-0.097336	0.671937
	1	1	0	0	PTPLAD1	1.47333	2.83282	-1.07673	-0.16499
	1	1	0	0	LDB1	1.82326	1.81669	-0.682668	0.0954594
	1	1	0	0	9430088N01RIK	1.2507	1.24443	0.133812	0.420326
	1	1	0	0	GPT1	1.04363	1.55208	-0.140045	0.592403
	1	1	0	0	GCS1	1.59499	1.28218	-0.330926	0.492357
	1	1	0	0	OSGEP	1.1833	1.13197	0.1695	0.546108
	1	1	0	0	KEL	1.16471	1.36593	-0.352936	0.838203
	1	1	0	0	SMO	2.46459	2.8156	-2.30878	0.0330664
	1	1	0	0	AKR7A5	1.72123	1.46947	-0.870999	0.683161
	1	1	0	0	4932417I16RIK	1.66199	1.71941	-1.15093	0.770189
	1	1	0	0	GAB1	3.15851	3.4311	-3.20426	-0.387383
	1	1	0	0	PHB2	1.92949	1.46543	-0.593906	0.191014
	1	1	0	0	NOL1	1.77795	1.94985	-1.02817	0.291251
	1	1	0	0	APOM	1.50037	2.562	-1.78363	0.708223
	1	1	0	0	COQ5	1.16639	2.06966	-0.520622	0.269369
	1	1	0	0	RAD23A	1.71355	1.25528	-0.600542	0.614549
	1	1	0	0	SETD6	1.75472	1.93083	-1.13606	0.427309
	1	1	0	0	2410015M20RIK	1.27987	1.51704	0.136718	0.0413658
	1	1	0	0	4921505C17RIK	1.24442	3.2745	-0.459247	-1.09608
	1	1	0	0	D930001I22RIK	1.41582	1.7766	-0.393919	0.164248
	1	1	0	0	TPRKB	1.67064	1.70603	-0.504337	0.0885375
	1	1	0	0	TIMM9	1.68544	1.77327	-0.265737	-0.23576
	1	1	0	0	MYLPF	1.65597	2.23088	-1.25877	0.325705
	1	1	0	0	DORZ1	2.12273	1.61917	-0.547783	-0.244482
	1	1	0	0	HSP90AB1	1.10073	1.81976	-0.349486	0.375802
	1	1	0	0	EIF3I	1.19132	1.30889	0.0392126	0.401939
	1	1	0	0	SLC38A5	2.22817	2.15998	-1.72898	0.278798
	1	1	0	0	CCDC137	1.63292	2.19831	-0.771599	-0.122067
	1	1	0	0	NFIX	3.59897	2.82469	-3.03766	-0.449779
	1	1	0	0	WDR8	1.97694	1.15833	-0.549077	0.343522
	1	1	0	0	GAA	1.59973	1.8419	-0.937785	0.42555
	1	1	0	0	ACHE	1.75904	1.4903	-0.973637	0.652997
	1	1	0	0	6430407D20RIK	2.89729	1.77308	-0.726453	-1.0153
	1	1	0	0	TSPAN31	1.42515	1.46779	-0.482158	0.508316
	1	1	0	0	MINPP1	2.61808	1.80532	-1.77247	0.264073
	1	1	0	0	DDX27	1.94947	1.74553	-0.942414	0.160097
	1	1	0	0	TNFRSF12A	1.72937	1.40989	0.648041	-0.876594
	1	1	0	0	KLHL15	1.36548	2.49565	-0.196786	-0.758861
	1	1	0	0	SLC12A4	1.48732	1.69486	-0.943805	0.662803
	1	1	0	0	OSBPL3	1.15879	1.03342	0.388093	0.317655
	1	1	0	0	BC024659	2.32652	1.0522	-0.737125	0.255614
	1	1	0	0	1810035L17RIK	1.2417	1.37898	-0.135229	0.40854
	1	1	0	0	CSRP3	1.20866	1.50066	0	0.181411
	1	1	0	0	MTR	2.00506	2.28158	-1.00211	-0.395861
	1	1	0	0	RANBP1	1.43506	1.44454	-0.0513203	0.0519913
	1	1	0	0	1110001J03RIK	1.01437	1.08598	0.812723	-0.0345596
	1	1	0	0	UTP14A	1.19731	1.36969	-0.165353	0.474103
	1	1	0	0	LOC100047651	1.21579	1.33878	-0.626089	0.938122
	1	1	0	0	CLPP	2.20747	1.56859	-0.95792	0.046886
	1	1	0	0	LOC100041290	1.12864	2.53933	-0.728546	-0.08492
	1	1	0	0	PHF10	2.7507	1.37175	-1.69642	0.424246
	1	1	0	0	SIGLECH	1.21118	1.39377	0	0.245039
	1	1	0	0	PLVAP	1.06047	3.60622	-1.31562	-0.50392
	1	1	0	0	TEX264	1.19673	1.50109	-0.524095	0.664024
	1	1	0	0	ABCF2	1.15963	2.07055	-0.714349	0.320951
	1	1	0	0	DDRGK1	1.36373	1.03305	-0.0555939	0.491047
	1	1	0	0	FOXJ2	1.60286	1.0112	-0.0948459	0.30123
	1	1	0	0	SUMF2	1.44365	1.64962	-0.699207	0.424222
	1	1	0	0	PDK1	2.03158	2.08691	-1.0951	-0.206133
	1	1	0	0	LOH12CR1	1.4295	1.45869	-0.414112	0.341993
	1	1	0	0	PMM1	2.49195	1.54045	-1.2453	0.0277354
	1	1	0	0	CDK5RAP1	1.73193	1.35681	-0.639101	0.363278
	1	1	0	0	PHF10	2.13788	1.43052	-1.00692	0.249715
	1	1	0	0	LOC245069	4.08958	2.82648	-3.48201	-0.625262
	1	1	0	0	TMBIM1	1.2688	1.50682	-0.215709	0.237192
	1	1	0	0	ESPL1	1.0652	1.2231	-0.181547	0.689583
	1	1	0	0	PARD6A	1.53515	1.2064	-0.532463	0.581793
	1	1	0	0	NOC4L	1.61523	1.371	-0.628547	0.430519
	1	1	0	0	ABCB8	1.49119	2.42829	-1.16743	0.0320538
	1	1	0	0	MRPL55	1.27147	1.33885	-0.446574	0.618547
	1	1	0	0	WDR34	2.45381	2.22984	-1.56872	-0.333271
	1	1	0	0	ENDOD1	1.11711	2.19999	-0.184998	-0.360847
	1	1	0	0	NUDT8	1.52216	1.47503	-0.534053	0.30114
	1	1	0	0	TXNRD2	2.242	1.73207	-1.74949	0.533286
	1	1	0	0	HSD17B10	1.26858	1.62694	-0.334739	0.196566
	1	1	0	0	2310005L22RIK	2.01071	1.9947	-0.826151	-0.426752
	1	1	0	0	KLHL21	1.17984	1.78796	-0.325156	0.104447
	1	1	0	0	MRPS18B	2.31361	1.65293	-0.905861	-0.316717
	1	1	0	0	C730026E21RIK	1.7407	1.92536	-1.10677	0.183604
	1	1	0	0	2010203O07RIK	1.35286	1.37536	-0.182068	0.194699
	1	1	0	0	NME1	1.35956	1.43587	-0.0827244	0.0259682
	1	1	0	0	FADS1	1.16929	2.38758	-0.509122	-0.314673
	1	1	0	0	A130035O14RIK	1.11403	2.19777	-1.51225	0.926268
	1	1	0	0	PSMG2	1.405	1.07784	-0.513935	0.754032
	1	1	0	0	DUS1L	1.57448	1.30285	-0.59841	0.437142
	1	1	0	0	NUDT19	1.4702	1.33477	-0.423615	0.33412
	1	1	0	0	NCDN	1.20145	1.04857	-0.135717	0.600112
	1	1	0	0	POLR1A	1.71494	1.81488	-1.13427	0.317113
	1	1	0	0	E130309D02RIK	1.5404	1.04453	0.0935983	0.0286154
	1	1	0	0	MIC2L1	2.01731	1.88829	-1.15016	-0.0532689
	1	1	0	0	HTRA2	2.20645	1.82804	-1.52991	0.197368
	1	1	0	0	1700013A01RIK	1.33875	1.86281	-0.906708	0.39863
	1	1	0	0	CSRP3	1.75611	2.67109	-1.43433	-0.307119
	1	1	0	0	POLR1E	1.27668	1.90278	-0.86992	0.375384
	1	1	0	0	PHCA	1.27672	1.47423	-0.61943	0.541035
	1	1	0	0	FANCD2	1.20771	1.42628	-0.333922	0.370775
	1	1	0	0	TUBD1	1.58839	1.01438	-0.194418	0.260123
	1	1	0	0	LOC383706	1.25986	1.15319	-0.296052	0.551201
	1	1	0	0	WDR74	1.5187	1.77203	-1.08287	0.453851
	1	1	0	0	WDSUB1	2.80346	3.30305	-3.02899	-0.4231
	1	1	0	0	LOC384338	1.28397	1.44859	-0.302388	0.223003
	1	1	0	0	PTPN14	2.19553	3.79454	-2.94688	-0.392374
	1	1	0	0	ANKRD6	1.11693	2.75586	0.544083	-1.77263
	1	1	0	0	2310036D04RIK	1.61903	1.0073	0.381926	-0.371676
	1	1	0	0	BLVRB	2.00473	1.18287	-1.22905	0.677186
	1	1	0	0	A430005L14RIK	1.98513	1.16707	-0.775234	0.256325
	1	1	0	0	NDUFAF1	1.34321	1.47558	-0.579099	0.387036
	1	1	0	0	5330430P07RIK	1.10838	1.56134	-0.260827	0.217149
	1	1	0	0	BLVRA	1.56393	1.32739	-0.605329	0.332686
	1	1	0	0	TRUB1	2.29417	1.85541	-0.697194	-0.845413
	1	1	0	0	MTA3	1.38297	1.70856	-0.482311	-0.00823706
	1	1	0	0	SRM	2.62053	1.66444	-1.04245	-0.641745
	1	1	0	0	CCDC32	1.20458	2.24353	-0.647585	-0.200703
	1	1	0	0	MACROD1	2.25059	1.0398	-0.817593	0.113862
	1	1	0	0	LUC7L	1.22748	1.15941	-0.428744	0.627875
	1	1	0	0	ANGPTL6	1.56575	1.35296	-0.383855	0.0464797
	1	1	0	0	PCGF6	1.73017	2.47633	-0.773625	-0.857911
	1	1	0	0	BLM	1.45192	1.06087	-0.463934	0.526021
	1	1	0	0	CDC42EP4	1.12891	2.1256	-0.682205	-0.00435271
	1	1	0	0	NFIX	3.12865	2.59973	-2.92041	-0.24285
	1	1	0	0	2210021J22RIK	1.99825	1.37772	-0.830683	0.0190768
	1	1	0	0	SETD6	1.46242	1.93866	-1.13258	0.294719
	1	1	0	0	ARMC6	1.14522	2.07126	-1.02832	0.37
	1	1	0	0	CCDC86	1.4745	1.9376	-0.715353	-0.140334
	1	1	0	0	DOS	1.36782	1.05627	-0.532878	0.660835
	1	1	0	0	CCNT1	1.12385	1.81185	0.299275	-0.688665
	1	1	0	0	D030067L12RIK	2.19816	1.70586	-0.956586	-0.401229
	1	1	0	0	HARS	1.27599	1.87718	-0.295104	-0.3181
	1	1	0	0	GTF3C5	1.08813	1.52637	-0.355939	0.265633
	1	1	0	0	CLSTN1	1.6953	1.45793	-1.13786	0.507921
	1	1	0	0	5730409G15RIK	1.15206	2.08699	-0.721616	0.00399192
	1	1	0	0	ARMC6	1.56057	1.84492	-1.00242	0.117479
	1	1	0	0	CCDC85B	1.48941	1.31872	-0.264016	-0.0239084
	1	1	0	0	JAGN1	1.32726	1.94509	-0.668395	-0.0839944
	1	1	0	0	ACSL5	1.22371	1.59359	-0.19948	-0.112318
	1	1	0	0	SLC39A3	1.51774	1.16227	-0.938805	0.762627
	1	1	0	0	TPM1	1.28596	1.7672	-0.0896433	-0.460188
	1	1	0	0	CLDN13	2.05924	1.3801	-0.908433	-0.0284716
	1	1	0	0	TIMELESS	1.18195	1.37212	-0.534654	0.476631
	1	1	0	0	COQ5	1.89472	1.33369	-0.633777	-0.101444
	1	1	0	0	GNA15	1.16541	1.46986	-0.237556	0.0923972
	1	1	0	0	ALDH1A1	2.32398	2.28112	-1.76475	-0.350286
	1	1	0	0	LRRC36	3.47967	1.23953	-2.54684	0.317015
	1	1	0	0	MPHOSPH6	1.15942	1.18517	-0.140266	0.276626
	1	1	0	0	SSBP3	1.65939	1.93379	-0.527815	-0.590622
	1	1	0	0	ACADVL	1.9406	1.94848	-1.49337	0.0702102
	1	1	0	0	MRPL14	1.30782	1.09312	0.0647892	-0.00220221
	1	1	0	0	GOLM1	2.44208	1.52971	-1.2773	-0.231364
	1	1	0	0	TRFR2	2.55595	3.94087	-3.33051	-0.706087
	1	1	0	0	NOC4L	1.56109	1.46289	-1.03546	0.470497
	1	1	0	0	UBAP2L	1.07662	1.1938	0.072457	0.100238
	1	1	0	0	PPP1R14B	1.46725	1.09809	-0.317347	0.193995
	1	1	0	0	LARS2	1.51094	1.8942	-1.09136	0.128097
	1	1	0	0	TSPAN33	1.26385	1.14757	-0.965174	0.98627
	1	1	0	0	LOC100044101	2.03567	1.73111	-1.87998	0.538451
	1	1	0	0	XK	1.78395	2.48005	-1.72706	-0.116648
	1	1	0	0	ORC5L	1.51937	1.10951	-0.411371	0.202627
	1	1	0	0	DUS4L	1.77021	2.07385	-1.04829	-0.380362
	1	1	0	0	MAT2A	1.48213	1.0641	-0.47385	0.340416
	1	1	0	0	IFT140	1.4707	1.07782	-0.422358	0.281203
	1	1	0	0	RABGGTB	1.75978	1.84182	-1.05224	-0.143104
	1	1	0	0	GRHPR	1.54766	1.77492	-0.909089	-0.00841568
	1	1	0	0	SQLE	1.68388	2.21944	-0.867353	-0.63364
	1	1	0	0	NTHL1	1.21624	1.4518	0.0402516	-0.309189
	1	1	0	0	POLD2	1.57726	1.21838	-0.472403	0.0754059
	1	1	0	0	OPRS1	1.01965	1.90694	-0.489988	-0.0509875
	1	1	0	0	THUMPD2	1.58678	2.76435	-1.35574	-0.611771
	1	1	0	0	GPAA1	1.25112	1.52681	-0.592079	0.180633
	1	1	0	0	BC024868	1.39535	1.34911	-0.424111	0.0436931
	1	1	0	0	CCT3	1.72492	1.36934	-0.518241	-0.216443
	1	1	0	0	SLC11A2	1.60714	1.28047	-1.06627	0.533391
	1	1	0	0	PSMA5	1.05521	1.13741	-0.080532	0.241098
	1	1	0	0	ASNS	2.73244	1.51676	-1.19657	-0.700981
	1	1	0	0	PSMD7	1.3065	1.2964	-0.580722	0.32129
	1	1	0	0	PHAX	1.30499	1.39907	-0.553731	0.186023
	1	1	0	0	EBNA1BP2	1.27879	2.81245	-0.449195	-1.31181
	1	1	0	0	TRUB1	2.12379	1.8577	-0.794874	-0.862193
	1	1	0	0	GRWD1	1.98814	1.87562	-1.30747	-0.232394
	1	1	0	0	BC066140	1.32478	1.18329	-0.561775	0.377165
	1	1	0	0	GCAP27	2.07654	1.29526	-0.943634	-0.105808
	1	1	0	0	1500041N16RIK	1.10219	1.49473	-0.792775	0.514281
	1	1	0	0	2610104A14RIK	1.38138	1.14853	-0.88406	0.662246
	1	1	0	0	A430005L14RIK	1.8297	1.05477	-0.806155	0.225933
	1	1	0	0	LEPRE1	1.2251	1.80709	-0.201183	-0.536467
	1	1	0	0	TUFT1	1.90533	2.50183	-1.31453	-0.804439
	1	1	0	0	HSPA9	1.11593	1.56876	-0.46699	0.0689676
	1	1	0	0	NME4	3.30478	2.0578	-1.81575	-1.26734
	1	1	0	0	EXOSC8	1.08506	1.10889	-0.251279	0.330867
	1	1	0	0	WIPI2	1.05519	1.00823	-0.002661	0.208768
	1	1	0	0	NCL	1.21098	1.56204	-0.289521	-0.215004
	1	1	0	0	PIK3R2	1.84702	1.0691	-1.3109	0.652304
	1	1	0	0	ISG20	1.69839	2.01003	-1.57764	0.126705
	1	1	0	0	1110007M04RIK	1.6762	2.19814	-0.902861	-0.716828
	1	1	0	0	KLHDC9	1.23299	2.11822	-1.6296	0.528744
	1	1	0	0	1110034A24RIK	1.02746	1.08732	-0.226483	0.358679
	1	1	0	0	RNASEN	1.37429	1.846	-0.903129	-0.0733212
	1	1	0	0	E2F8	1.04186	1.20088	0	0
	1	1	0	0	CAR2	1.69442	1.38803	-1.3993	0.556906
	1	1	0	0	KLHL15	1.09128	2.16784	-0.263143	-0.757991
	1	1	0	0	CLPP	2.1897	1.15628	-1.13116	0.021463
	1	1	0	0	BAT5	2.11009	1.6353	-1.38631	-0.136344
	1	1	0	0	PEX10	1.56492	2.1869	-1.00158	-0.527867
	1	1	0	0	NSUN5	2.10573	1.39295	-1.21344	-0.0653597
	1	1	0	0	PUS1	1.94751	1.51585	-0.987255	-0.264265
	1	1	0	0	EXOSC7	1.43608	1.16562	-0.331562	-0.0670979
	1	1	0	0	LOC100046898	1.17334	1.30017	-0.608292	0.336381
	1	1	0	0	EPOR	2.74589	1.3997	-1.79152	-0.152736
	1	1	0	0	RNASEH2A	1.70705	1.32789	-0.823716	-0.0117998
	1	1	0	0	XPNPEP1	1.96681	1.85043	-1.31283	-0.305292
	1	1	0	0	SCL000911.1_939	1.20084	1.27713	-0.60235	0.320665
	1	1	0	0	SRM	2.42413	1.77638	-1.36727	-0.639513
	1	1	0	0	B3GALNT2	1.52075	1.41461	-0.837014	0.0952894
	1	1	0	0	H2-Q8	1.02145	1.31228	-0.512392	0.370361
	1	1	0	0	SLC25A38	1.25954	1.57617	-1.02936	0.381932
	1	1	0	0	1500019G21RIK	2.67233	1.29819	-0.947783	-0.836162
	1	1	0	0	B230317C12RIK	1.39976	1.55604	0.224113	-1.00053
	1	1	0	0	ALDH1A7	2.99474	3.43238	-3.5735	-0.693214
	1	1	0	0	DDX51	1.17322	1.28188	-0.730578	0.43554
	1	1	0	0	TMEM177	1.16785	1.84579	-0.808519	-0.0570588
	1	1	0	0	2900072M03RIK	1.15138	3.32	-2.94177	0.614427
	1	1	0	0	MFHAS1	3.8056	2.46856	-3.92629	-0.212908
	1	1	0	0	DHODH	1.47905	1.42076	-0.898481	0.113134
	1	1	0	0	1110058L19RIK	1.96286	1.89359	-0.846838	-0.897667
	1	1	0	0	UNG	1.18683	1.17779	0.209284	-0.468448
	1	1	0	0	EIF1AD	1.26846	1.70364	-1.07668	0.201753
	1	1	0	0	NME4	2.53012	1.35291	-1.5761	-0.214999
	1	1	0	0	RCC2	1.66005	1.231	-0.618248	-0.182204
	1	1	0	0	IMPDH2	1.22332	1.22095	-0.358841	0.00501607
	1	1	0	0	RNF208	1.15448	1.70627	0.152716	-0.924879
	1	1	0	0	1110033K02RIK	1.65512	2.14321	-0.329189	-1.39352
	1	1	0	0	SCAMP4	1.81667	2.35668	-1.62232	-0.475683
	1	1	0	0	EXOSC2	1.4979	1.90796	-0.858697	-0.477349
	1	1	0	0	SSRP1	1.22068	1.22904	-0.480014	0.0883362
	1	1	0	0	EIF2B4	1.21919	1.3555	-0.823111	0.296082
	1	1	0	0	CYB5R3	1.70588	1.58663	-1.04418	-0.206164
	1	1	0	0	STAT5A	1.82361	1.30221	-1.00893	-0.0797479
	1	1	0	0	RMND1	1.03098	1.35497	-0.860311	0.509405
	1	1	0	0	2900026A02RIK	1.05786	1.99954	-0.328676	-0.698528
	1	1	0	0	NGFRAP1	1.99341	1.30313	-1.05558	-0.217719
	1	1	0	0	PSMF1	1.13292	1.88251	-1.22288	0.213001
	1	1	0	0	SNUPN	1.55723	1.29061	-1.09931	0.252527
	1	1	0	0	LARP-PENDING	1.03471	1.40189	-0.880828	0.445261
	1	1	0	0	FBXO36	1.11373	2.41405	-0.689643	-0.842759
	1	1	0	0	MAP2K2	1.17325	1.08875	-0.556173	0.274617
	1	1	0	0	MRPS25	1.32336	1.16616	-0.663257	0.147336
	1	1	0	0	C1QBP	2.97885	1.45804	-1.71183	-0.756189
	1	1	0	0	RAD54L	1.27838	1.61601	-0.759107	-0.166892
	1	1	0	0	NAGS	2.08971	2.08773	-0.818606	-1.39122
	1	1	0	0	F730047E07RIK	1.66824	1.10871	-0.785524	-0.0356815
	1	1	0	0	CNNM2	2.48321	2.30471	-2.74772	-0.0950086
	1	1	0	0	MTIF3	1.14459	1.68258	-0.749511	-0.136338
	1	1	0	0	ANK	2.01575	2.16023	-2.46136	0.224525
	1	1	0	0	IARS2	1.61393	1.22075	-1.1617	0.265751
	1	1	0	0	PHCA	1.12363	1.14271	-0.665743	0.335046
	1	1	0	0	MRPS5	1.93196	2.00038	-1.41953	-0.580736
	1	1	0	0	NOLA1	1.54135	1.78609	-1.01545	-0.387638
	1	1	0	0	COQ6	1.11375	1.32397	-0.554612	0.0363789
	1	1	0	0	SOAT2	1.18935	1.55184	-0.653705	-0.174297
	1	1	0	0	RTEL1	1.00908	1.16029	-0.511104	0.254161
	1	1	0	0	ORC1L	1.29283	1.02358	-0.797209	0.379132
	1	1	0	0	PFKL	1.20136	2.29107	-1.06632	-0.530577
	1	1	0	0	WDR75	1.21354	1.51142	-0.67661	-0.163089
	1	1	0	0	ACADVL	2.02796	1.40072	-1.45092	-0.0946297
	1	1	0	0	POLE3	1.33985	1.41004	-0.705653	-0.161743
	1	1	0	0	2410018G20RIK	1.99829	1.15502	-1.1278	-0.151334
	1	1	0	0	NUP133	1.0326	1.2983	-0.54706	0.065806
	1	1	0	0	ADD2	3.14567	2.37465	-3.84609	0.171271
	1	1	0	0	GRWD1	1.94824	1.97849	-1.75848	-0.323755
	1	1	0	0	CIRH1A	1.48135	1.23787	-0.415422	-0.468783
	1	1	0	0	POLE	1.24317	1.3743	-0.0985876	-0.685697
	1	1	0	0	WDR46	1.56434	1.11942	-1.09832	0.232453
	1	1	0	0	PORCN	1.06066	1.29206	-0.0154318	-0.52514
	1	1	0	0	CCDC6	1.31952	1.63904	-1.36604	0.216274
	1	1	0	0	CHEK2	1.1793	1.85753	-0.928902	-0.314629
	1	1	0	0	3110082I17RIK	1.28308	1.31314	-0.531237	-0.274378
	1	1	0	0	ARSA	1.00757	1.07099	-0.757256	0.467994
	1	1	0	0	MBOAT2	3.48198	2.35044	-4.3145	0.270297
	1	1	0	0	TMEM14C	1.23529	1.02004	-0.62659	0.155726
	1	1	0	0	POLE3	1.48889	2.14512	-1.52034	-0.329472
	1	1	0	0	TRAP1	1.18318	1.39938	-0.704105	-0.0974684
	1	1	0	0	ACSS2	1.64342	2.35541	-1.20368	-1.0161
	1	1	0	0	LPIN1	2.34271	1.00966	-1.5999	0.024547
	1	1	0	0	EIF4EBP1	1.43774	1.5785	-1.36188	0.116989
	1	1	0	0	GEMIN5	1.06815	1.02779	-0.766449	0.438711
	1	1	0	0	D930001I22RIK	1.32185	1.14543	-0.340326	-0.374426
	1	1	0	0	LGTN	1.22736	1.065	-0.695745	0.151338
	1	1	0	0	A230051G13RIK	1.80145	1.98251	-2.13588	0.0944247
	1	1	0	0	HS6ST1	1.39329	1.32638	-1.42184	0.441169
	1	1	0	0	TMEM161A	1.18811	1.72807	-1.10365	-0.0746351
	1	1	0	0	FBXO6	1.36422	1.37811	-0.88798	-0.119461
	1	1	0	0	6030458C11RIK	2.63651	1.85241	0.75449	-3.51539
	1	1	0	0	A930009M04RIK	1.00752	1.74846	-0.892607	-0.141943
	1	1	0	0	AKAP8L	1.04574	1.128	-0.649107	0.179679
	1	1	0	0	GIGYF1	1.06262	1.11112	-0.783672	0.308406
	1	1	0	0	BC020002	1.1479	1.63636	-1.20056	0.114095
	1	1	0	0	IDH3A	1.57095	2.57094	-0.685661	-1.76248
	1	1	0	0	GATA1	2.87942	1.92825	-3.14201	0.0214367
	1	1	0	0	1810043H04RIK	1.31232	1.10416	-0.381197	-0.348892
	1	1	0	0	PTRH1	2.39906	1.74263	-1.13197	-1.32581
	1	1	0	0	C920005C14RIK	1.76466	1.31528	-1.20599	-0.203997
	1	1	0	0	GSTA4	1.60538	1.86522	-1.58021	-0.221128
	1	1	0	0	LOC232887	1.4147	1.45945	-1.4665	0.257584
	1	1	0	0	TNFAIP2	1.31913	1.56184	-1.49367	0.271409
	1	1	0	0	PABPC4	1.44151	1.10656	-0.681239	-0.216232
	1	1	0	0	8030467N07RIK	2.3969	1.92855	-2.49809	-0.176879
	1	1	0	0	AAAS	1.21039	1.24445	-0.530808	-0.274966
	1	1	0	0	C130032N06RIK	2.18642	2.36016	-3.4735	0.567078
	1	1	0	0	NSUN5	1.82968	1.09853	-1.13698	-0.151522
	1	1	0	0	GOLM1	2.13031	1.29092	-1.37514	-0.416008
	1	1	0	0	AKR7A5	1.71052	1.11309	-1.4396	0.242783
	1	1	0	0	1700020C11RIK	1.88288	2.42643	-2.10728	-0.590281
	1	1	0	0	5730472N09RIK	2.39836	1.89901	-2.24773	-0.441413
	1	1	0	0	2700097O09RIK	1.72262	1.60797	-0.928567	-0.80464
	1	1	0	0	2810004N23RIK	1.94742	1.3547	-1.39749	-0.307594
	1	1	0	0	D030056L22RIK	1.03131	1.17865	-0.319161	-0.295699
	1	1	0	0	GART	1.67989	1.88894	-1.26092	-0.716106
	1	1	0	0	MCM10	1.04872	1.50312	-0.937081	-0.0243334
	1	1	0	0	ALG5	1.00402	1.13543	-0.346525	-0.202548
	1	1	0	0	LCAT	1.5799	1.36012	-0.688795	-0.688795
	1	1	0	0	FEN1	1.2191	1.01593	-0.694215	0.0169594
	1	1	0	0	DUSP16	1.15692	1.83858	-1.08212	-0.363967
	1	1	0	0	CRYZ	1.00937	2.5599	-1.05363	-0.976788
	1	1	0	0	MRPS11	1.06133	1.18817	-0.530067	-0.181537
	1	1	0	0	ACSL6	3.63682	4.05249	-5.21906	-0.932612
	1	1	0	0	P2RY1	1.38655	2.41124	-1.55769	-0.703679
	1	1	0	0	PCCA	1.23663	2.39752	-0.833734	-1.26439
	1	1	0	0	ALG14	1.05745	1.22965	-0.35385	-0.406151
	1	1	0	0	6530401N04RIK	2.38598	1.94431	-1.62128	-1.18599
	1	1	0	0	HSPA1B	3.50391	3.86972	-3.8269	-2.03433
	1	1	0	0	ALKBH5	1.11771	1.54452	-0.954747	-0.195839
	1	1	0	0	D6MM5E	1.02074	1.85144	-0.76785	-0.622244
	1	1	0	0	NUDT9	2.29073	1.18641	-1.66174	-0.340128
	1	1	0	0	XRCC2	1.04446	1.07871	-0.221441	-0.431541
	1	1	0	0	ST3GAL3	1.31847	1.3711	-0.943687	-0.289227
	1	1	0	0	CDC23	1.25862	1.36657	-0.523473	-0.651412
	1	1	0	0	HSPD1	1.42802	1.45818	-1.13073	-0.311138
	1	1	0	0	2210021J22RIK	1.83186	1.22701	-1.11803	-0.503884
	1	1	0	0	MCM2	1.14659	1.03639	-0.605065	-0.147908
	1	1	0	0	PPID	1.01082	1.14079	-0.555072	-0.169667
	1	1	0	0	NUP85	1.57667	1.56216	-1.30795	-0.41847
	1	1	0	0	STARD4	1.97063	1.26977	-0.731806	-1.11289
	1	1	0	0	CYB5R3	1.79762	1.67002	-1.6047	-0.467772
	1	1	0	0	ANXA9	1.86014	1.06826	-1.96036	0.423218
	1	1	0	0	ATP1A1	1.38255	1.57307	-0.939286	-0.662266
	1	1	0	0	VDAC1	1.58413	1.73346	-1.17832	-0.785907
	1	1	0	0	WDR55	2.03848	1.57951	-1.95307	-0.314185
	1	1	0	0	BRCA2	1.58689	1.31566	-1.44665	-0.106006
	1	1	0	0	RAI12	1.04	1.14919	-0.644349	-0.21275
	1	1	0	0	RFC4	1.16874	1.37934	-0.97584	-0.241384
	1	1	0	0	PLEKHA8	1.2685	1.00971	-1.21468	0.257741
	1	1	0	0	B3GALNT2	1.0559	1.62818	-1.09514	-0.280163
	1	1	0	0	DPH1	1.34628	1.43388	-0.802075	-0.67074
	1	1	0	0	WDR18	1.06454	1.00121	-1.18172	0.404887
	1	1	0	0	A930026I22RIK	1.42711	2.74681	-2.35902	-0.537449
	1	1	0	0	METTL8	1.61622	2.59916	-2.10441	-0.867936
	1	1	0	0	DGCR6	1.18745	1.25087	-0.743777	-0.456146
	1	1	0	0	RAB38	1.14976	1.30951	-0.702738	-0.532466
	1	1	0	0	LRRC8C	1.26127	1.22031	-1.1904	-0.0672369
	1	1	0	0	PAQR9	1.2668	1.72918	-2.25563	0.482031
	1	1	0	0	MIF4GD	1.3113	1.01783	-0.511895	-0.602296
	1	1	0	0	L2HGDH	1.57017	2.64885	-2.01915	-0.986265
	1	1	0	0	PRKAR2B	1.22113	1.32522	-1.06994	-0.282753
	1	1	0	0	NKRF	1.29787	1.44085	-1.16647	-0.387804
	1	1	0	0	TRIP6	2.41185	1.29956	-2.01712	-0.512416
	1	1	0	0	1110031I02RIK	1.2979	1.05428	-0.57279	-0.601449
	1	1	0	0	UCK2	1.25912	1.35308	-0.926005	-0.513157
	1	1	0	0	PCX	1.03174	1.84544	-1.17794	-0.53283
	1	1	0	0	MRPL22	1.97589	1.07026	-1.57024	-0.31373
	1	1	0	0	BC019806	1.3547	1.88268	-1.19815	-0.879235
	1	1	0	0	MRPS7	1.1801	1.07899	-0.769852	-0.338461
	1	1	0	0	MYLPF	1.34335	1.96651	-2.0385	-0.135929
	1	1	0	0	SH3TC2	3.47516	3.59179	-6.39444	0.453908
	1	1	0	0	NOL5	1.04887	1.34417	-1.16702	-0.117234
	1	1	0	0	TIMM8A1	1.45489	1.48234	-1.15986	-0.668754
	1	1	0	0	LOC100046690	1.3846	2.41574	-3.36199	0.641147
	1	1	0	0	SNORA65	1.79618	1.3631	-0.975942	-1.12441
	1	1	0	0	LOC100047674	1.28783	1.64075	-1.05428	-0.828209
	1	1	0	0	EIF2S3X	1.25785	1.40642	-1.48624	-0.136932
	1	1	0	0	DPH2L1	1.23089	1.43259	-0.837926	-0.786914
	1	1	0	0	4930430F08RIK	1.75299	2.30431	-1.96977	-1.06103
	1	1	0	0	FADS2	2.10977	2.48605	-2.93844	-0.631481
	1	1	0	0	NIPA1	2.4897	2.61135	-3.31247	-0.765692
	1	1	0	0	CLSTN3	2.50596	2.1638	-2.60777	-1.06489
	1	1	0	0	GPR146	2.04578	1.44723	-1.89936	-0.599704
	1	1	0	0	HSPA9	1.10776	1.43941	-0.975733	-0.578815
	1	1	0	0	NEK8	1.40843	1.19467	-0.471361	-1.13925
	1	1	0	0	CCDC23	1.68006	1.19818	-1.56273	-0.389006
	1	1	0	0	UBAC1	1.47703	1.07538	-1.72374	0.0951806
	1	1	0	0	MTO1	1.09305	1.04726	-1.05464	-0.223173
	1	1	0	0	DAAM1	1.71719	1.53458	-2.08626	-0.304304
	1	1	0	0	ZWINT	1.16957	1.48484	-0.964003	-0.844132
	1	1	0	0	DSCR2	1.32974	1.17075	-1.13464	-0.524103
	1	1	0	0	LEPRE1	1.19196	1.72025	-0.888956	-1.19353
	1	1	0	0	RCCD1	1.32238	1.37954	-1.23036	-0.647225
	1	1	0	0	UCK2	1.06676	1.18839	-1.02268	-0.414209
	1	1	0	0	ABCB6	1.98228	1.88491	-2.77683	-0.292477
	1	1	0	0	CSRP3	1.36454	1.7248	-1.6002	-0.741444
	1	1	0	0	ABCB8	1.23055	1.95936	-1.80203	-0.658956
	1	1	0	0	PEX3	1.14132	2.01193	-1.2306	-1.22164
	1	1	0	0	D930049D19RIK	1.8363	1.14746	-0.986563	-1.30248
	1	1	0	0	C330023M02RIK	1.69637	1.39092	-1.3635	-1.03331
	1	1	0	0	C730029A08RIK	2.77558	2.02752	-4.83238	0.715902
	1	1	0	0	ADSL	1.60149	1.01493	-1.34971	-0.634434
	1	1	0	0	MYH10	3.11588	2.60511	-4.72872	-0.378864
	1	1	0	0	TOMM40	1.67495	1.43898	-1.92109	-0.646333
	1	1	0	0	AATF	1.11793	1.27127	-1.20126	-0.676027
	1	1	0	0	CBR1	1.50204	1.17071	-1.68729	-0.538952
	1	1	0	0	FCF1	1.12031	1.22877	-1.29397	-0.618016
	1	1	0	0	PIGP	1.29112	1.49983	-1.54305	-0.81405
	1	1	0	0	SSX2IP	1.16817	1.91081	-2.49569	-0.160088
	1	1	0	0	4.93343e+26	3.27582	2.16976	-4.04326	-1.0118
	1	1	0	0	PTDSS2	1.72563	1.45161	-2.08528	-0.710963
	1	1	0	0	DDX1	1.02508	1.2516	-0.905742	-1.00619
	1	1	0	0	DPH1	1.36071	1.06218	-1.09812	-0.965265
	1	1	0	0	SLC35A2	1.45823	1.05139	-0.969705	-1.20415
	1	1	0	0	HRMT1L2	1.15432	1.19761	-1.85609	-0.180453
	1	1	0	0	THUMPD3	1.0108	1.32024	-1.19823	-0.843687
	1	1	0	0	ALG9	1.01699	2.10611	-1.75552	-1.08374
	1	1	0	0	HNRPAB	1.15306	1.29321	-1.62294	-0.568606
	1	1	0	0	HSPA1A	2.63683	3.8504	-3.90068	-2.48096
	1	1	0	0	DNAJC6	1.42146	2.12102	-2.59674	-0.845267
	1	1	0	0	CCDC51	1.4114	1.18184	-1.44983	-1.11244
	1	1	0	0	DNAJC6	1.42982	2.14009	-2.5357	-1.02807
	1	1	0	0	ENPP4	1.3615	1.654	-1.13867	-1.91514
	1	1	0	0	TYW1	1.51206	1.0479	-1.35744	-1.24555
	1	1	0	0	1200015F23RIK	1.41372	1.13778	-1.97089	-0.632836
	1	1	0	0	SLC46A3	2.99179	1.66415	-2.92881	-1.86203
	1	1	0	0	C530008M17RIK	1.67328	2.13993	-2.13174	-1.84374
	1	1	0	0	RABGGTB	2.05004	1.09978	-2.46596	-0.848656
	1	1	0	0	BAG2	1.30725	1.04652	-1.45593	-1.11746
	1	1	0	0	PITRM1	1.52368	1.34344	-1.78077	-1.38566
	1	1	0	0	CTSE	1.74048	1.00636	-3.56535	0.488528
	1	1	0	0	ATIC	1.10148	1.41089	-1.18499	-1.67993
	1	1	0	0	KLC1	1.10956	1.07611	-1.41168	-1.13752
	1	1	0	0	NFIA	1.26051	1.72486	-3.17943	-0.433661
	1	1	0	0	PABPC4	1.51667	1.07175	-2.10223	-1.41193
	1	1	0	0	2610002D18RIK	1.6882	1.23869	-1.88805	-2.00186
	1	1	0	0	AATF	1.12806	1.34079	-1.96169	-1.47375
	1	1	0	0	HSPA1A	3.3386	2.52666	-3.96954	-3.1117
	1	1	0	0	TMEM120B	1.88831	1.54184	-4.05507	-0.782624
	1	1	0	0	ACSL6	2.13355	1.20997	-3.64756	-1.40387
MLL_ENL/FLT3_ITD_p53KO, MLL_ENL (p53WT)	1	0	1	0	AI324046	6.43352	0	1.26448	0.240985
	1	0	1	0	AI324046	5.80929	0	1.42602	0.249088
	1	0	1	0	BCL9L	1.11245	0.376113	3.63538	0.684176
	1	0	1	0	PDGFB	1.11293	0	3.94444	0.714676
	1	0	1	0	HS3ST1	1.73653	0.233183	2.67195	0.90117
	1	0	1	0	DLG5	1.7815	0	3.47707	0.181118
	1	0	1	0	TRAF4	2.27993	0.351624	1.78236	0.938308
	1	0	1	0	TLE2	1.90272	0	2.97362	0.272894
	1	0	1	0	4732458O05RIK	2.52508	0	1.22047	0.679929
	1	0	1	0	OCIAD2	1.17974	0	3.20915	0.0115908
	1	0	1	0	ADARB1	1.30305	0	1.90022	0.968801
	1	0	1	0	TLE2	1.9085	0	2.60261	-0.367839
	1	0	1	0	SCL0002975.1_346	1.23573	-0.0453873	2.22475	0.702482
	1	0	1	0	MEIS1	1.25635	0.893229	1.54819	0.403624
	1	0	1	0	TMEM121	1.36447	-0.625334	3.27428	0
	1	0	1	0	9130213B05RIK	1.88538	0	1.76384	0.353009
	1	0	1	0	AI324046	3.98619	0	1.0426	-1.10563
	1	0	1	0	AI324046	3.93254	0	1.04271	-1.06701
	1	0	1	0	DDX23	2.12314	-0.429177	1.08185	0.873671
	1	0	1	0	CD59A	1.84076	0.12251	1.51602	0.167356
	1	0	1	0	6030468B19RIK	1.91156	-0.456325	1.80624	0.289486
	1	0	1	0	2310040C09RIK	1.19406	0.34068	1.9163	0.0609989
	1	0	1	0	AMOTL1	1.43259	0	1.28864	0.71465
	1	0	1	0	SAMD4B	1.25619	0.514187	1.03189	0.624419
	1	0	1	0	PLEKHA5	1.63618	-0.284526	1.39388	0.596996
	1	0	1	0	CRTC3	1.25365	0.870833	1.21171	-0.00637496
	1	0	1	0	NKD2	1.3271	0.569843	1.28251	0.148281
	1	0	1	0	COMP	1.1407	-0.338672	1.90923	0.615967
	1	0	1	0	TREML1	3.66215	-0.700868	1.57715	-1.24095
	1	0	1	0	DDX23	2.26836	-0.967665	1.09311	0.883484
	1	0	1	0	D230007L07RIK	1.45841	0	1.363	0.419438
	1	0	1	0	2310057K05RIK	1.74432	-0.495699	1.03395	0.821959
	1	0	1	0	CTSW	1.46839	0	1.51039	0
	1	0	1	0	CNNM1	1.4533	0	1.50941	0
	1	0	1	0	TRIB3	2.22849	-1.56014	2.27463	0
	1	0	1	0	2900024O10RIK	1.70574	-0.627511	1.11071	0.723819
	1	0	1	0	FKBP9	2.5179	0	1.10122	-0.748248
	1	0	1	0	C130032J12RIK	1.26017	-0.37799	1.04939	0.924724
	1	0	1	0	4632408O18RIK	1.60141	-0.823551	1.06449	0.903108
	1	0	1	0	PPIC	1.48009	0.739733	2.89078	-2.55678
	1	0	1	0	GSTT2	1.16153	-1.37859	1.68581	0.959204
	1	0	1	0	1110006G14RIK	1.19462	0	1.39674	-0.184185
	1	0	1	0	E130012A19RIK	1.17678	-1.07597	1.62081	0.664713
	1	0	1	0	FUT10	1.61105	0	1.07209	-0.327214
	1	0	1	0	TMEM49	1.53488	-1.82803	1.69239	0.919867
	1	0	1	0	COPZ2	1.16142	0	1.997	-0.844787
	1	0	1	0	TMEM49	1.65938	-1.7356	1.50723	0.742332
	1	0	1	0	NKX2-3	1.1648	0.116234	1.53363	-0.742276
	1	0	1	0	4933439M10RIK	1.14613	-0.233806	1.10893	0
	1	0	1	0	STK18	1.08342	-0.617507	2.03575	-0.532158
	1	0	1	0	DGKQ	1.06047	-0.713239	1.2694	0.325766
	1	0	1	0	CSNK1G1	1.11167	-1.10157	1.85026	0
	1	0	1	0	9930013M16RIK	1.18943	-1.82865	1.59692	0.851799
	1	0	1	0	1700048O20RIK	1.02906	0	1.3119	-0.568154
	1	0	1	0	LOC668183	2.06913	-0.92741	1.02944	-0.43876
	1	0	1	0	4833426J09RIK	1.79284	-2.52094	1.63516	0.795236
	1	0	1	0	P2RY14	1.21502	-1.64653	2.93117	-1.00224
	1	0	1	0	FKBP11	1.45176	-2.79717	2.10564	0.705579
	1	0	1	0	TERA-PENDING	2.25611	-1.40082	1.35392	-1.12623
	1	0	1	0	E130209G04RIK	1.30105	-1.00704	1.2803	-0.584375
	1	0	1	0	AI662250	1.40098	-1.18404	1.23238	-0.460524
	1	0	1	0	VPS13A	1.22306	-2.79784	1.5821	0.941959
	1	0	1	0	HIP-1	1.15475	-1.45455	1.71171	-0.476528
	1	0	1	0	LOC100045981	1.0093	-1.25288	1.09308	-0.947638
	1	0	1	0	LOC100046552	2.18193	0	1.09253	-3.41259
	1	0	1	0	D16BWG1494E	1.00692	-2.48381	1.27902	-0.464952
	1	0	1	0	SCARF1	1.16336	-2.76727	1.7584	-1.4916
	1	0	1	0	ECHS1	1.45067	-2.09354	1.29137	-2.45294
MLL_ENL/FLT3_ITD_p53KO, AML_ETO_WT (p53WT)	1	0	0	1	FAM132B	4.32186	0	-0.806361	2.15611
	1	0	0	1	3110033D18RIK	3.51185	-0.422323	0.858104	1.6962
	1	0	0	1	HYI	2.58025	0.785382	0.572998	1.67795
	1	0	0	1	METTL1	2.67762	0.832394	0.128112	1.53829
	1	0	0	1	D330004B08RIK	2.5507	-0.305655	0.081463	2.78621
	1	0	0	1	LOC641366	1.90996	0.960153	0.463301	1.75801
	1	0	0	1	DOS	2.11295	0.93748	0.153586	1.70397
	1	0	0	1	WDR89	1.01785	0.757338	0.736944	2.27219
	1	0	0	1	A230013K13RIK	3.27589	-0.651173	0.551341	1.58511
	1	0	0	1	LOC384727	1.81156	0.531718	0.565691	1.8509
	1	0	0	1	LOC384710	2.8243	0.946187	-0.0783749	1.0674
	1	0	0	1	D630024I10RIK	2.01643	0	0.890134	1.74915
	1	0	0	1	RRP7A	1.75629	-0.752906	0.325167	3.32627
	1	0	0	1	RYK	3.85808	-0.270597	-0.0836439	1.14444
	1	0	0	1	NDUFB10	1.08844	0.571573	0.839541	2.13039
	1	0	0	1	LOC381448	1.24941	0.898082	0.975791	1.50178
	1	0	0	1	2310009B15RIK	1.27882	0.896265	0.979362	1.45123
	1	0	0	1	USP14	2.06575	-0.320289	0.98057	1.85527
	1	0	0	1	CACNA1H	2.14269	-0.728575	0.816794	2.34827
	1	0	0	1	PPAN	2.08942	0.952284	0.208659	1.30842
	1	0	0	1	PRKCBP1	1.43816	0.748795	0.759111	1.52983
	1	0	0	1	AZI2	1.63357	0	0.495789	2.2411
	1	0	0	1	6030441H18RIK	2.25541	0	-0.0872507	2.20063
	1	0	0	1	D630041L13RIK	1.10011	0.718926	0.845477	1.69539
	1	0	0	1	PEO1	1.73391	-0.473781	0.614165	2.45854
	1	0	0	1	DOC2G	2.03592	0	0.193363	2.10012
	1	0	0	1	5330408N05RIK	2.31159	-0.293446	0.845125	1.45928
	1	0	0	1	ST7	2.72213	0	0.0785762	1.499
	1	0	0	1	CSNK2A1-RS4	1.64855	0.255611	0.842991	1.54728
	1	0	0	1	HIST1H1B	1.13848	0.533417	0.26622	2.35246
	1	0	0	1	SLC9A8	1.49614	0.158364	0.943997	1.59728
	1	0	0	1	6330403E01RIK	1.16415	0.952322	0.934866	1.14334
	1	0	0	1	ITGA2B	3.83536	-1.20936	0.297047	1.24644
	1	0	0	1	4631409F12RIK	1.2484	0.744531	0.532998	1.57683
	1	0	0	1	KPNB3	1.91324	0.577939	0.354439	1.25034
	1	0	0	1	4930473A06RIK	1.36261	0	0.502666	2.19641
	1	0	0	1	MDGA1	2.1468	-0.150613	0.878629	1.17233
	1	0	0	1	D430006A07RIK	1.12947	0.367637	0.990375	1.55859
	1	0	0	1	CHMP7	1.11635	0.864588	0.631989	1.42943
	1	0	0	1	RPO1-4	1.64133	0.793478	0.103365	1.48994
	1	0	0	1	CLCN7	1.42189	0.650516	0.513082	1.43643
	1	0	0	1	CHRNB2	1.21	0	0.178117	2.62619
	1	0	0	1	RABL4	1.42533	0.628031	0.931674	1.01544
	1	0	0	1	POMT2	1.8433	0.947624	0.0658232	1.12228
	1	0	0	1	LRBA	1.30748	0	0	2.6457
	1	0	0	1	MLYCD	1.21288	0.8088	-0.0225189	1.95324
	1	0	0	1	A830038H15RIK	1.32108	0	0.34332	2.27306
	1	0	0	1	1810022O10RIK	2.28129	-1.26303	0.659608	2.23514
	1	0	0	1	A630020I15RIK	1.41698	0	0.739358	1.74354
	1	0	0	1	MICALL2	2.87768	-0.301618	-0.546077	1.82975
	1	0	0	1	A430043M19RIK	1.28341	-0.124356	0.392002	2.23335
	1	0	0	1	RPS5	1.32072	0.470852	0.748131	1.24374
	1	0	0	1	C230084O18RIK	1.24245	0.830357	0.644369	1.05584
	1	0	0	1	HYAL3	3.23618	0	-0.727163	1.26334
	1	0	0	1	FGD6	1.15585	0.996344	-0.219269	1.83719
	1	0	0	1	1810022O10RIK	2.08509	-1.19159	0.636527	2.22678
	1	0	0	1	KCNK5	2.66999	0.0527813	-0.468639	1.48832
	1	0	0	1	IL31RA	3.99016	0.75817	-2.86371	1.81762
	1	0	0	1	2410080I02RIK	2.28651	0	0	1.3995
	1	0	0	1	3110021A11RIK	2.03207	0	0.23661	1.40141
	1	0	0	1	SBNO2	1.43482	-0.25733	0.931891	1.54077
	1	0	0	1	PHLDB1	1.19912	0	0.975936	1.42975
	1	0	0	1	UPF1	2.00307	0.926511	-0.736941	1.39919
	1	0	0	1	FANCM	1.4794	-0.493305	0.992616	1.5795
	1	0	0	1	PRKRIP1	1.26363	0.886835	0.0773476	1.31619
	1	0	0	1	NUDEL-PENDING	1.10812	0.999316	-0.287485	1.71104
	1	0	0	1	TMEM107	1.15341	0	0.654979	1.7199
	1	0	0	1	ELF2	1.31755	-0.00665778	0.630967	1.58241
	1	0	0	1	CLCN2	4.15523	0	-2.19182	1.55389
	1	0	0	1	LOC382157	1.23677	0.449669	0.635184	1.18329
	1	0	0	1	4932417H02RIK	1.76069	-0.383783	0.469745	1.65163
	1	0	0	1	LOC385046	1.02308	0	-0.196226	2.65624
	1	0	0	1	TMEM107	1.43963	0.453556	0.422963	1.1615
	1	0	0	1	A130004B21RIK	1.6338	-0.372723	0.882271	1.3227
	1	0	0	1	EXOSC6	1.41395	0.817332	0.0935303	1.13519
	1	0	0	1	MICALL2	2.22754	-0.0654855	-0.436055	1.72435
	1	0	0	1	AMN	1.31466	-0.380968	-0.154176	2.66454
	1	0	0	1	ITGA4	1.21274	0.336508	0.168663	1.70066
	1	0	0	1	MGST3	1.61666	-0.028895	0.396844	1.43002
	1	0	0	1	MGST3	1.37457	0.582234	0.418025	1.03778
	1	0	0	1	AIG1	1.38075	-0.207824	0	2.22802
	1	0	0	1	B930037B01RIK	2.29335	-0.531844	-0.174295	1.80592
	1	0	0	1	1700013G10RIK	1.03681	0.465893	0.458817	1.41892
	1	0	0	1	BC030863	1.46504	0.379132	0.153048	1.33961
	1	0	0	1	4732456P10RIK	1.11503	-0.45112	0.951953	1.67063
	1	0	0	1	9530065M15RIK	1.55421	0	-0.657272	2.37433
	1	0	0	1	LOC384382	2.17264	-1.01536	0.477513	1.6296
	1	0	0	1	2410018C17RIK	1.09745	0.519348	0.453722	1.17278
	1	0	0	1	DDX31	1.72626	-0.241475	0.315886	1.4011
	1	0	0	1	TMEM138	2.38191	-1.23319	0.957517	1.05629
	1	0	0	1	ADAMTSL5	1.76388	0	0	1.38956
	1	0	0	1	LOC385068	1.64995	0.979142	-0.63802	1.14872
	1	0	0	1	MRPL34	1.24837	0.149058	0.683582	1.05379
	1	0	0	1	FANCA	1.04945	0.677713	0.378437	1.02611
	1	0	0	1	TSFM	1.69545	-0.0645001	-0.155386	1.63566
	1	0	0	1	D630016P04RIK	1.32898	-1.13005	0.954916	1.94665
	1	0	0	1	LOC668706	1.07356	0.0753412	0.670191	1.27932
	1	0	0	1	ELF2	1.2601	-0.371893	0.571706	1.63284
	1	0	0	1	NEK8	1.65527	0.295995	-0.591111	1.70188
	1	0	0	1	POLI	1.34402	0.670314	-0.341827	1.3806
	1	0	0	1	ANK1	1.96182	-1.09911	-0.539488	2.72715
	1	0	0	1	PSMD3	1.38427	0	0.108191	1.53799
	1	0	0	1	ANKRD17	1.03692	0	0.196469	1.76582
	1	0	0	1	ABCC1A	2.24082	-0.908944	0.287904	1.36644
	1	0	0	1	9930004G02RIK	1.71811	0.538648	-0.488509	1.19368
	1	0	0	1	1110018J23RIK	1.56135	0	-0.555005	1.92254
	1	0	0	1	SLC16A6	1.61629	0.368065	-0.213101	1.15197
	1	0	0	1	A030001A03RIK	1.28575	-0.377394	0.895791	1.0999
	1	0	0	1	ZC3H13	1.18704	0.270585	0.0714536	1.34841
	1	0	0	1	XPO5	1.03645	0.364525	0.0073191	1.44299
	1	0	0	1	2700024H10RIK	1.05224	-0.109379	0.72536	1.16623
	1	0	0	1	SAS	1.65917	-0.47995	0.448684	1.19539
	1	0	0	1	MED19	1.31237	0	-0.0294664	1.53932
	1	0	0	1	2010305A19RIK	1.56148	0	-0.17362	1.42985
	1	0	0	1	FANCC	1.45338	0.0125364	0.339155	1.00569
	1	0	0	1	CCDC5	1.069	0.60522	0.097674	1.01366
	1	0	0	1	PARD3B	1.00136	0	0.378152	1.39682
	1	0	0	1	FGD6	1.13883	0.817455	-0.694914	1.50672
	1	0	0	1	PER1	2.76438	-0.350279	-0.717855	1.06382
	1	0	0	1	NARS2	1.33174	0	0.111893	1.3163
	1	0	0	1	MTERFD2	1.09969	-1.10956	0.619132	2.11674
	1	0	0	1	D430015D21RIK	1.60648	-1.19498	0.16761	2.1451
	1	0	0	1	2210011G09RIK	1.63146	-0.678323	0.665547	1.0999
	1	0	0	1	RAD9B	2.2799	-0.629527	-0.291696	1.35969
	1	0	0	1	D630035D13RIK	1.31418	-0.192505	0.552512	1.04099
	1	0	0	1	PARN	1.44094	-1.83815	0.622141	2.47747
	1	0	0	1	DIDO1	1.92059	-2.88643	0.979659	2.68098
	1	0	0	1	SLC9A8	1.28597	-0.867929	0.702951	1.54304
	1	0	0	1	CENPH	1.07676	0	-0.366018	1.92907
	1	0	0	1	MTL5	1.02151	-0.243346	0.0956298	1.7381
	1	0	0	1	RAB1	1.12344	-0.682631	0.563527	1.60748
	1	0	0	1	PHRF1	1.33325	-0.50456	0.148612	1.63436
	1	0	0	1	1700065O13RIK	1.27295	-0.568673	0.498121	1.37985
	1	0	0	1	B430201G11RIK	1.00589	0	0.30968	1.22411
	1	0	0	1	PER1	2.8412	-0.958625	-0.601501	1.24854
	1	0	0	1	OPLAH	1.24836	-0.274712	0.381478	1.13026
	1	0	0	1	POP1	1.19723	0.594786	-0.629024	1.31934
	1	0	0	1	COIL	1.01211	-0.497232	0.470279	1.49589
	1	0	0	1	A430105D21RIK	1.18933	0.319989	-0.106235	1.07718
	1	0	0	1	EPS15	1.37511	0.825397	-1.05876	1.33139
	1	0	0	1	MAP3K7IP1	1.39228	-0.10434	0.10213	1.06777
	1	0	0	1	PCYT2	1.41429	-0.0953652	0.0288734	1.09186
	1	0	0	1	PHRF1	1.11043	-0.65104	0.459434	1.50051
	1	0	0	1	MGMT	1.14119	-0.287572	0.109774	1.4155
	1	0	0	1	RPA2	1.19703	0.0664367	-0.197622	1.22099
	1	0	0	1	TEX261	1.74447	-0.784714	0.00116959	1.30897
	1	0	0	1	A230067E15RIK	1.21099	-0.918344	0.339471	1.6019
	1	0	0	1	AB041568	1.64785	-2.04766	0.614576	1.98681
	1	0	0	1	EG237361	1.25694	-0.477863	0.350728	1.02139
	1	0	0	1	SESN1	1.10855	-0.651243	0.163632	1.45728
	1	0	0	1	AARS2	1.06363	0.180203	-0.187748	1.01582
	1	0	0	1	TSR2	1.01133	0.37455	-0.492863	1.14986
	1	0	0	1	RPL6	1.19039	-0.801529	0.146741	1.49982
	1	0	0	1	TMEM103	1.20242	-0.16722	-0.175374	1.17172
	1	0	0	1	OGFOD2	1.53782	-0.218675	-0.425446	1.10619
	1	0	0	1	4933411D12RIK	1.19089	-0.559574	-0.0838297	1.36037
	1	0	0	1	RPS3A	1.11064	-1.61227	0.52708	1.83076
	1	0	0	1	A830081I21RIK	1.4345	-0.770366	-0.0330435	1.21978
	1	0	0	1	6030434H13RIK	1.34821	-0.976749	0.205958	1.23815
	1	0	0	1	ZCCHC8	1.00167	-0.664389	0.446943	1.00504
	1	0	0	1	TDP1	1.56465	-0.844592	-0.164169	1.20442
	1	0	0	1	RPLP0	2.00898	-1.66269	0.229346	1.18437
	1	0	0	1	4930438O05RIK	2.14391	0	-1.68738	1.29735
	1	0	0	1	LOC635470	1.37382	-1.85552	0.975718	1.25705
	1	0	0	1	MLLT3	1.80676	-0.717478	-0.959825	1.58679
	1	0	0	1	BC021790	1.24658	-0.806735	-0.0389443	1.2417
	1	0	0	1	0610009O20RIK	1.61532	-1.61604	0.284139	1.35569
	1	0	0	1	C920016N10RIK	1.4487	-0.459325	-0.472802	1.11286
	1	0	0	1	LDLR	1.0708	-1.75003	0.588493	1.7199
	1	0	0	1	B130064I06RIK	1.56032	-0.957006	-0.157609	1.17554
	1	0	0	1	PHLDA2	3.2838	0	-2.7674	1.01437
	1	0	0	1	E530018O14RIK	1.64406	-1.5483	0.411192	1.01153
	1	0	0	1	A130019H11RIK	2.42568	-2.36613	0.307099	1.11244
	1	0	0	1	LRPPRC	1.10403	-0.469713	-0.260729	1.10084
	1	0	0	1	SPAG4	1.63919	-1.91139	0.0939094	1.59942
	1	0	0	1	TSC1	1.13894	-1.2885	0.43238	1.1046
	1	0	0	1	LOC380707	1.42889	-1.54354	0.171058	1.29499
	1	0	0	1	C330018C16RIK	1.80628	-2.27283	0.482708	1.31344
	1	0	0	1	TIAF1	1.25457	-0.677425	-0.560188	1.29484
	1	0	0	1	0610007P08RIK	1.52545	-0.599053	-0.759101	1.0845
	1	0	0	1	KATNAL1	2.1039	-1.41792	-0.818381	1.12197
	1	0	0	1	CDK7	1.48598	-1.47128	-0.141968	1.01066
	1	0	0	1	RPL26	1.09535	-1.88458	0.499423	1.1301
	1	0	0	1	PLEK2	1.15546	-2.14167	0.474724	1.28972
	1	0	0	1	SLC23A3	1.01635	-1.42557	-0.22751	1.23728
	1	0	0	1	BRD1	1.11635	-1.8289	-0.318803	1.61434
	1	0	0	1	GKAP1	1.08739	-1.27436	-0.364645	1.0321
	1	0	0	1	2010320M18RIK	2.07761	-1.19994	-1.59192	1.11894
	1	0	0	1	TSSK6	1.11318	-1.24682	-0.533466	1.02232
	1	0	0	1	DTYMK	1.48238	-2.62133	0.24595	1.17462
	1	0	0	1	A530030B07RIK	1.24738	-2.18909	0.176564	1.02757
	1	0	0	1	ABCD4	1.04171	-1.77596	-0.229657	1.14349
	1	0	0	1	RPS15	1.0735	-2.91476	0.832352	1.13849
	1	0	0	1	AKAP8	1.49587	-1.79959	-0.916683	1.25127
	1	0	0	1	0610011I19RIK	1.04637	-2.39505	-0.810112	1.25637
	1	0	0	1	TNK2	1.30822	-2.2544	-1.08204	1.00735
	1	0	0	1	PPM1L	1.2327	-1.07723	-2.84699	1.28336
	1	0	0	1	EEF1B2	1.13886	-4.47709	0.317249	1.4801
	1	0	0	1	FAM116B	1.35757	-3.28616	-0.9564	1.10024
MLL_ENL/FLT3_ITD_p53WT, MLL_ENL (p53WT)	0	1	1	0	C77080	0	5.2774	4.0535	0.530065
	0	1	1	0	RARRES2	0	3.97649	3.53884	0.658038
	0	1	1	0	UACA	0.623976	3.99584	3.24053	0.130391
	0	1	1	0	GRB7	0.618397	4.42862	1.7693	0.832927
	0	1	1	0	C2	0	6.08562	1.42524	0
	0	1	1	0	AXL	0.937443	3.56727	3.23564	-0.442742
	0	1	1	0	MYLK	0.31778	4.62415	1.77636	0.526265
	0	1	1	0	AMOTL1	0.867255	4.22115	2.11704	0
	0	1	1	0	4732462B05RIK	0.596426	4.17462	1.89837	0
	0	1	1	0	GPX3	0.670431	1.68601	3.33013	0.947219
	0	1	1	0	COL4A1	0.772043	1.68803	4.158	0
	0	1	1	0	RGS8	0.203679	5.26051	1.05636	0.0354067
	0	1	1	0	HIVEP3	0.570858	2.34646	2.63528	0.922446
	0	1	1	0	4930533K18RIK	0	3.47381	2.13584	0.802445
	0	1	1	0	WISP2	0.774467	2.00423	2.9571	0.667181
	0	1	1	0	ZAP70	0.517069	3.39224	2.90667	-0.478617
	0	1	1	0	COL6A1	0	4.23721	1.54752	0.292785
	0	1	1	0	2310046K01RIK	0.847817	2.91377	3.2161	-0.929083
	0	1	1	0	BICC1	0	2.19683	2.96982	0.845603
	0	1	1	0	PADI3	0	2.82812	2.76699	0.319659
	0	1	1	0	MYLK	0	4.01419	1.18792	0.658674
	0	1	1	0	KCTD17	0.689135	2.27717	2.06507	0.725559
	0	1	1	0	PTPRD	0.400655	2.94405	2.52944	-0.129652
	0	1	1	0	TBXA2R	0.79602	3.81536	1.81174	-0.73271
	0	1	1	0	SUPT16H	0.989524	3.02413	1.06951	0.590519
	0	1	1	0	SOCS2	0.0474889	1.16991	3.62259	0.817053
	0	1	1	0	ADCY4	0	3.49276	1.9076	0.198631
	0	1	1	0	SRPX2	0.478039	1.95343	3.09109	0
	0	1	1	0	SPARC	0	2.70699	2.80734	0
	0	1	1	0	BC049806	0.994427	2.86788	1.40787	0.16237
	0	1	1	0	INSL3	0.677634	2.71831	1.95846	0.0559637
	0	1	1	0	RBPMS	-0.587549	3.08067	2.85803	0
	0	1	1	0	FAAH	-0.711315	3.95378	2.21006	-0.115242
	0	1	1	0	ESPN	0.643066	1.53963	2.96193	0.133081
	0	1	1	0	5031436O03RIK	-0.709617	1.99614	4.06637	-0.124378
	0	1	1	0	ARPP21	0	2.59642	2.63078	0
	0	1	1	0	SOLH	0.983668	2.08822	1.15927	0.985604
	0	1	1	0	DISP1	0.29006	3.10006	1.28977	0.487701
	0	1	1	0	PDGFRA	0.350764	2.05186	2.74942	0
	0	1	1	0	TBXA2R	0.515971	3.41891	1.50799	-0.290942
	0	1	1	0	FRMD6	0.135666	2.98667	1.52818	0.477572
	0	1	1	0	EML4	0.815258	1.96064	1.84723	0.489457
	0	1	1	0	CHD3	0.984245	1.12821	2.03147	0.914095
	0	1	1	0	FCNA	-0.704372	3.15847	2.53266	0
	0	1	1	0	TRP53BP1	0.293124	1.55868	2.11063	0.987642
	0	1	1	0	TAC2	0.43436	1.66531	2.54642	0.300403
	0	1	1	0	IRX3	0.69256	1.88711	2.18482	0.153982
	0	1	1	0	THY1	0.490596	3.19288	1.72302	-0.530312
	0	1	1	0	NOL3	-0.13831	3.29286	1.38728	0.316729
	0	1	1	0	CXCL14	0	3.06764	1.77517	0
	0	1	1	0	MAPK1IP1L	0.107966	2.71274	1.03377	0.951577
	0	1	1	0	LAMB3	-0.298333	3.76075	1.32801	0
	0	1	1	0	PTPRD	0	2.41666	2.33254	0
	0	1	1	0	LCK	0.0763825	1.78857	2.63187	0.246891
	0	1	1	0	PCOLCE	0	3.32819	1.39142	0
	0	1	1	0	SERPINE2	-0.436603	2.32028	2.69808	0
	0	1	1	0	C1QA	0.480824	2.90607	1.09719	0
	0	1	1	0	MFNG	0.678323	1.5215	1.26191	0.998416
	0	1	1	0	ZAP70	-0.154457	2.77607	2.31348	-0.476695
	0	1	1	0	MEF2C	-0.500846	2.48352	3.14013	-0.674612
	0	1	1	0	VEGFC	-0.428597	3.45233	1.40327	0
	0	1	1	0	TMEM176B	0.21626	1.58315	1.92979	0.691904
	0	1	1	0	CYP4V3	-0.00827871	2.41539	1.77406	0.226924
	0	1	1	0	FBXO21	0.345804	1.96041	1.60858	0.461311
	0	1	1	0	5830406C17RIK	0.563938	2.05427	1.87443	-0.122189
	0	1	1	0	WASF2	0.617066	2.02239	1.05192	0.667657
	0	1	1	0	IGF2BP3	0.30504	2.24522	1.79585	0
	0	1	1	0	SCN4B	0.228398	3.13243	1.6306	-0.666285
	0	1	1	0	9530082I15RIK	0.485317	1.91379	1.0896	0.826179
	0	1	1	0	CARD11	-0.829411	1.92435	3.19521	0
	0	1	1	0	GCAT	0.83739	1.40786	1.38571	0.654072
	0	1	1	0	SMOC1	-0.296752	1.892	2.00117	0.66737
	0	1	1	0	NDUFA7	0.935716	1.26641	1.26672	0.792691
	0	1	1	0	CCNT2	0.783825	1.47663	1.15164	0.796866
	0	1	1	0	EPHX1	0.13774	1.7368	2.64887	-0.334915
	0	1	1	0	PMP22	0	2.00588	2.18005	0
	0	1	1	0	1600029O10RIK	0.167182	1.85996	2.07855	0.0525164
	0	1	1	0	9629514_325	0.386716	2.29629	1.4536	0
	0	1	1	0	ASAH2	0.0913773	2.00899	1.37897	0.627516
	0	1	1	0	GIMAP8	-0.402887	2.55686	1.35775	0.569125
	0	1	1	0	AXIN2	-0.473426	2.15344	2.08029	0.2787
	0	1	1	0	SDC3	0.407574	1.17205	2.19862	0.187703
	0	1	1	0	PCBP4	0.0231725	1.49672	1.77292	0.667289
	0	1	1	0	GM525	-0.114213	2.98108	1.07396	0
	0	1	1	0	MYLC2PL	0.310337	2.39868	1.19536	0
	0	1	1	0	A630023P12RIK	0	2.59974	1.12287	0.177677
	0	1	1	0	POU2F1	0.160936	1.24148	1.58902	0.8957
	0	1	1	0	SERPINF1	-0.315235	1.16937	3.86954	-0.856121
	0	1	1	0	CRHBP	0.137515	2.09076	2.06634	-0.438022
	0	1	1	0	A630034I12RIK	0.978659	1.4865	1.12624	0.233334
	0	1	1	0	ELOVL6	-0.119516	2.04553	1.65153	0.212327
	0	1	1	0	STIM1	0.147149	2.22414	1.20464	0.209548
	0	1	1	0	TMEM110	0.509503	1.7497	1.19408	0.29042
	0	1	1	0	2310047A01RIK	-1.37124	1.39204	2.95564	0.666075
	0	1	1	0	6430562A12RIK	0.899315	1.84478	1.10231	-0.229047
	0	1	1	0	SH2B1	0.347456	1.31485	1.04414	0.889246
	0	1	1	0	ARHGAP8	-0.688983	2.16506	1.69287	0.362717
	0	1	1	0	1500001E21RIK	0.346489	1.84722	1.08714	0.244209
	0	1	1	0	A730054J21RIK	0	1.58612	2.85857	-0.95198
	0	1	1	0	POU6F1	-0.509957	1.46386	2.49541	0
	0	1	1	0	ICAM5	0.417335	2.83769	1.08462	-0.925965
	0	1	1	0	BICC1	0.0976831	1.01754	1.40949	0.86175
	0	1	1	0	LCA5	-1.76429	2.57779	2.55668	0
	0	1	1	0	1110012O05RIK	-0.634288	1.58014	1.65391	0.760513
	0	1	1	0	IL3RA	-0.73572	2.37901	1.04818	0.655346
	0	1	1	0	SGCB	-0.963748	1.96371	2.33052	0
	0	1	1	0	EIF2AK2	-0.240965	1.50601	1.07236	0.991792
	0	1	1	0	2900060P06RIK	0.945449	1.80166	2.35393	-1.77379
	0	1	1	0	WDR92	0.423707	1.08849	1.23586	0.557745
	0	1	1	0	HEG1	-0.376956	1.28971	1.57749	0.813545
	0	1	1	0	IL33	0	2.0716	1.15551	0.060493
	0	1	1	0	BC034090	0.411382	2.01942	1.05031	-0.202749
	0	1	1	0	3110038B19RIK	0.384059	1.75245	1.60531	-0.481236
	0	1	1	0	UCP2	-0.560455	2.27795	1.00035	0.539575
	0	1	1	0	2210039O17RIK	0.22871	2.82365	1.43331	-1.22914
	0	1	1	0	PFN1	0.143891	1.24116	1.02196	0.825693
	0	1	1	0	CX3CL1	0	1.98218	1.24489	0
	0	1	1	0	TEF	0.329771	1.03527	1.21066	0.625937
	0	1	1	0	BCAT1	-0.397108	2.23302	2.94953	-1.59042
	0	1	1	0	JAK3	0.320826	1.06339	1.51408	0.280166
	0	1	1	0	SCCPDH	-1.51064	2.67356	1.83324	0.156846
	0	1	1	0	PREB	-0.96	1.98765	1.20926	0.886785
	0	1	1	0	SMTN	-0.323572	1.08508	2.04088	0.28886
	0	1	1	0	PARD6G	-0.195705	1.68854	1.71119	-0.131308
	0	1	1	0	FERMT2	0	1.84512	1.20697	0
	0	1	1	0	1810062O18RIK	-0.816775	2.1063	1.75893	0
	0	1	1	0	1190003M12RIK	0.257442	1.00906	1.53728	0.213197
	0	1	1	0	RDM1	-0.2134	1.0263	1.61356	0.561141
	0	1	1	0	2010300C02RIK	0	1.62178	1.08	0.28019
	0	1	1	0	A030001L21RIK	-0.689659	1.72618	1.79783	0.113296
	0	1	1	0	B430105G09RIK	0.865378	1.07037	1.06709	-0.0641288
	0	1	1	0	NDUFA3	0.0738739	1.51513	1.1833	0.139621
	0	1	1	0	SPSB4	-1.47884	2.29137	1.39176	0.699398
	0	1	1	0	PCNP	-0.341694	1.40827	1.03005	0.798591
	0	1	1	0	C1QB	0	1.69115	1.17792	0
	0	1	1	0	CD22	-1.69066	1.55224	2.5061	0.499815
	0	1	1	0	POU2F1	-0.449523	1.29029	1.38218	0.615655
	0	1	1	0	PHF20	0.424955	1.19364	1.09713	0.110881
	0	1	1	0	NDUFA3	0.320622	1.42229	1.01252	0.00401735
	0	1	1	0	B130005N20RIK	-0.75208	1.47366	1.22315	0.797636
	0	1	1	0	B130044D17RIK	-0.851746	3.71485	1.35924	-1.48377
	0	1	1	0	ARHGEF1	-0.184873	1.22558	1.22583	0.469559
	0	1	1	0	MEGF10	0.374436	1.1812	1.29187	-0.156554
	0	1	1	0	A630054N20RIK	-0.729234	1.92119	1.42783	0
	0	1	1	0	CMTM8	-0.213309	1.61628	1.19824	0
	0	1	1	0	ZNRD1	0.17382	1.02165	1.18943	0.213639
	0	1	1	0	6430510M02RIK	-0.963095	1.41958	1.62605	0.513337
	0	1	1	0	HIST1H2BG	-0.253649	1.62915	1.11572	0.0585224
	0	1	1	0	IMPDH1	0.84519	1.29686	1.13266	-0.72836
	0	1	1	0	BIRC6	-1.36255	1.0628	1.79227	0.994969
	0	1	1	0	RTN2	0	1.04813	1.38531	0
	0	1	1	0	TNFAIP1	-0.640174	1.26196	1.50182	0.301339
	0	1	1	0	WFS1	-0.332388	1.29979	1.50979	-0.128156
	0	1	1	0	APBB1	-1.28204	2.36774	1.19859	0
	0	1	1	0	4833414E09RIK	0.186072	1.35019	1.464	-0.717332
	0	1	1	0	LOC381739	-0.344219	2.2373	1.42986	-1.09502
	0	1	1	0	2310005E10RIK	-0.792635	1.49611	1.10508	0.418034
	0	1	1	0	LBCL1	-0.235997	2.44911	1.14387	-1.18696
	0	1	1	0	HDAC11	-0.644176	1.62042	1.34946	-0.176698
	0	1	1	0	SPATA13	-1.60334	1.33487	2.05681	0.322135
	0	1	1	0	ZFP710	-1.2265	1.95958	1.12629	0.21531
	0	1	1	0	COLEC12	-1.0162	1.17107	1.55749	0.350762
	0	1	1	0	CTNNAL1	-1.98085	2.41332	1.79566	-0.172192
	0	1	1	0	ZFP275	-1.29992	1.53567	1.58135	0.2038
	0	1	1	0	MAST4	-1.47566	1.3185	1.61527	0.495108
	0	1	1	0	ABI2	-0.164428	1.04726	1.03753	-0.254549
	0	1	1	0	CXXC6	0.162153	1.16333	1.19831	-0.886532
	0	1	1	0	BC037704	-0.0783978	1.19788	1.09242	-0.584731
	0	1	1	0	MUTYH	-0.58454	1.83326	1.12012	-0.869436
	0	1	1	0	BC023744	0.0900896	1.44036	1.44968	-1.48181
	0	1	1	0	LOC100046025	-0.435914	1.19372	1.02092	-0.291591
	0	1	1	0	SNX33	-0.823238	1.25105	1.44196	-0.443132
	0	1	1	0	2310024N18RIK	-0.981453	1.05524	1.52064	-0.233632
	0	1	1	0	HES6	-1.62608	2.21575	1.10805	-0.400022
	0	1	1	0	B430320J11RIK	-0.11569	1.95326	1.56706	-2.18673
	0	1	1	0	2610024H22RIK	-0.82692	1.02783	1.95539	-0.954751
	0	1	1	0	RAB19	-1.83274	1.53887	1.91136	-0.461931
	0	1	1	0	P2RX1	-0.888836	1.07961	1.17323	-0.751575
	0	1	1	0	GCAP14	-2.83258	1.15075	1.85532	-0.389862
	0	1	1	0	C330006P03RIK	-1.64565	1.27288	1.19097	-1.12442
	0	1	1	0	4933412E12RIK	-1.68896	1.07804	2.27396	-2.0469
	0	1	1	0	LOC381774	-0.185187	1.81111	1.25575	-3.41714
	0	1	1	0	IGK-V5	-0.71831	1.69088	1.4265	-3.82766
	0	1	1	0	IGK-V5	-0.538362	1.83703	1.08558	-4.04806
MLL_ENL/FLT3_ITD_p53WT, AML_ETO_WT (p53WT)	0	1	0	1	B930085B11RIK	0	5.2441	0	2.20501
	0	1	0	1	8030405J07RIK	0	4.0119	0.866004	2.15411
	0	1	0	1	GM88	0.347386	3.62711	0.125532	2.5115
	0	1	0	1	9630046P06RIK	0	4.51652	0.640425	1.1521
	0	1	0	1	6430526N21RIK	-0.648445	4.42521	-0.365795	2.87716
	0	1	0	1	ELAC1	0.721024	3.46487	0.734953	1.06405
	0	1	0	1	C030011O14RIK	0.830809	2.97287	0.334795	1.81609
	0	1	0	1	2210419D22RIK	0.549992	3.38961	0.355805	1.45484
	0	1	0	1	CDC42BPB	0.493427	2.12378	0.855034	2.25532
	0	1	0	1	D930031I08RIK	0.964969	2.13504	0.891147	1.55809
	0	1	0	1	HIST1H4C	0.54325	2.40041	0.763965	1.8045
	0	1	0	1	USMG3	0.000883094	4.03812	0.453925	1.01223
	0	1	0	1	GLYCTK	0.144166	3.53883	0.204322	1.40419
	0	1	0	1	2900045G02RIK	0.859146	1.82505	0.831667	1.74395
	0	1	0	1	2410014A08RIK	-0.0241407	2.85777	0.724224	1.69822
	0	1	0	1	JMJD5	0.871172	2.68804	0.289315	1.38548
	0	1	0	1	C130090G16RIK	0.241576	2.66953	0.5402	1.7717
	0	1	0	1	HIST1H3A	0.556862	1.97529	0.960487	1.67906
	0	1	0	1	2810409M01RIK	0.476992	2.99849	0.655061	1.04006
	0	1	0	1	ANAPC11	-0.26997	3.82968	0.285948	1.29178
	0	1	0	1	E330009H06RIK	-0.0746553	2.89728	0.874198	1.33532
	0	1	0	1	SPAG9	0.954116	2.31427	-0.299385	2.0529
	0	1	0	1	HIST2H2BB	0.151697	3.5626	0	1.17314
	0	1	0	1	THADA	0.382917	3.24621	0.0564832	1.13623
	0	1	0	1	HIST1H4F	0.488112	2.05381	0.697102	1.56032
	0	1	0	1	APOM	-0.0175277	4.43796	-0.691872	1.06808
	0	1	0	1	NOXO1	0.344746	2.08434	0.836015	1.46754
	0	1	0	1	PKP4	0.596167	1.8957	0.961944	1.24903
	0	1	0	1	ANKHD1	0.819644	1.89705	0.600751	1.33798
	0	1	0	1	SUFU	0.593853	1.76625	0.984131	1.27209
	0	1	0	1	HIST1H3H	0.669167	1.96246	0.564393	1.37895
	0	1	0	1	FRMD4A	0.730004	2.06234	0.375688	1.38346
	0	1	0	1	2010005J08RIK	0.614438	3.54415	-0.703717	1.08228
	0	1	0	1	GZMM	0.717991	2.93323	-0.134866	1.01612
	0	1	0	1	LOC638050	0.656006	1.54046	0.621368	1.70751
	0	1	0	1	C730025H23RIK	0.994274	2.54751	-0.0300485	1.00647
	0	1	0	1	NCSTN	0.697467	2.23382	0.57329	1.01104
	0	1	0	1	9530048I18RIK	0.906364	1.29777	0.788592	1.51721
	0	1	0	1	REPIN1	0.459239	1.5869	0.837517	1.60848
	0	1	0	1	KRBA1	0.859399	1.75487	0.773306	1.07872
	0	1	0	1	4930581F22RIK	0.335933	2.64156	0	1.48057
	0	1	0	1	LRRC59	0.0998976	2.86167	0.0423123	1.41908
	0	1	0	1	SMG5	0.969276	1.4702	0.506612	1.44738
	0	1	0	1	HIST1H3F	0.446384	1.54361	0.742134	1.64551
	0	1	0	1	MMS19	0.361222	2.79271	0	1.20558
	0	1	0	1	PHC2	0.934056	1.90004	0.388798	1.11361
	0	1	0	1	FBS1	-0.980085	3.2554	0.290254	1.73664
	0	1	0	1	GT(ROSA)26ASSOR	0.884263	2.8124	-0.698051	1.25529
	0	1	0	1	9930021D14RIK	0.383669	2.86493	-0.0772187	1.07587
	0	1	0	1	MKLN1	0.705415	2.03556	0.385473	1.09677
[truncated: 5,043 more rows]

## Sheet: Down genes
Genotypes with FC>=2	MLL_ENL/FLT3_ITD_p53KO	MLL_ENL/FLT3_ITD_p53WT	MLL_ENL (p53WT)	AML_ETO_WT (p53WT)	symbol	MLL_ENL/FLT3_ITD_p53KO	MLL_ENL/FLT3_ITD_p53WT	MLL_ENL (p53WT)	AML_ETO_WT (p53WT)
MLL_ENL/FLT3_ITD_p53KO, MLL_ENL/FLT3_ITD_p53WT, MLL_ENL (p53WT), AML_ETO_WT (p53WT)	1	1	1	1	LYZ2	-4.61226	-7.71284	-1.23219	-5.19488
	1	1	1	1	LTF	-3.80642	-7.34578	-1.39273	-4.83033
	1	1	1	1	CEBPE	-2.53048	-6.28504	-1.05975	-7.11192
	1	1	1	1	CD177	-4.20666	-5.93265	-1.9747	-4.57779
	1	1	1	1	INHBA	-4.37722	-3.72532	-1.5722	-4.49407
	1	1	1	1	CAPNS1	-1.62064	-5.5775	-2.30423	-2.61268
	1	1	1	1	SLC6A12	-3.42692	-3.42692	-1.5814	-3.32536
	1	1	1	1	PI16	-3.05981	-4.5168	-1.3932	-2.7432
	1	1	1	1	DGAT2	-2.3631	-5.25268	-1.10866	-2.87931
	1	1	1	1	LYZS	-3.57268	-4.2971	-1.01269	-2.61309
	1	1	1	1	HP	-2.77607	-3.99856	-1.29235	-3.23917
	1	1	1	1	LOC676974	-2.56383	-4.08775	-1.8349	-2.79207
	1	1	1	1	HP	-2.785	-3.47986	-1.52121	-3.32554
	1	1	1	1	MAPK13	-3.2086	-1.63179	-1.51517	-4.43292
	1	1	1	1	DHRS7	-2.73823	-4.06109	-1.47658	-2.35026
	1	1	1	1	TMPO	-2.26848	-2.99118	-2.5006	-2.66167
	1	1	1	1	OGFRL1	-1.99722	-5.30265	-1.24517	-1.72522
	1	1	1	1	PSEN1	-3.48803	-2.92046	-1.76132	-1.8364
	1	1	1	1	FAM129A	-3.04516	-3.04516	-1.15974	-2.62976
	1	1	1	1	TINAGL	-2.65278	-4.03566	-1.67417	-1.37948
	1	1	1	1	MAPK13	-3.34209	-1.59995	-1.16319	-3.62596
	1	1	1	1	TNF	-2.39209	-2.39209	-1.9444	-2.59201
	1	1	1	1	B230339H12RIK	-1.83283	-2.52704	-1.75644	-3.11079
	1	1	1	1	GPRK6	-1.75207	-3.28662	-1.78304	-2.32531
	1	1	1	1	SCL0002624.1_576	-1.81547	-3.16024	-1.5511	-2.61394
	1	1	1	1	ZMPSTE24	-2.08424	-2.08424	-2.22315	-2.59173
	1	1	1	1	EPC1	-1.89034	-4.62754	-1.22642	-1.19102
	1	1	1	1	TMCO3	-1.67036	-2.52464	-1.69519	-3.0331
	1	1	1	1	TRIM10	-1.05763	-3.51239	-3.10725	-1.21892
	1	1	1	1	GYG	-1.40847	-3.20515	-1.52868	-2.56973
	1	1	1	1	LOC100046918	-1.29238	-2.68324	-2.62958	-2.08602
	1	1	1	1	SAP130	-2.04877	-4.01282	-1.0058	-1.58382
	1	1	1	1	LOC100047012	-1.80595	-2.78089	-1.96199	-2.09682
	1	1	1	1	ADNP	-2.18307	-2.18307	-2.02851	-2.12945
	1	1	1	1	CHI3L3	-2.99026	-2.99026	-1.15657	-1.29783
	1	1	1	1	PDCD4	-2.33349	-3.27474	-1.17132	-1.63585
	1	1	1	1	CD300LF	-2.11921	-2.11921	-1.50238	-2.62889
	1	1	1	1	CYB5R4	-2.16926	-3.2684	-1.45858	-1.44356
	1	1	1	1	UBE2E3	-1.64189	-2.68448	-1.82844	-2.11784
	1	1	1	1	LY6G5B	-2.08528	-2.75151	-1.42332	-1.90462
	1	1	1	1	2810410P22RIK	-2.62243	-2.62243	-1.16521	-1.73572
	1	1	1	1	GIT2	-1.56597	-2.27336	-1.56385	-2.72971
	1	1	1	1	APOB48R	-2.12178	-2.48368	-1.60572	-1.91716
	1	1	1	1	NIBAN	-2.44926	-2.44926	-1.20466	-2.01156
	1	1	1	1	TNF	-1.82538	-2.4145	-1.69527	-2.16504
	1	1	1	1	F5	-2.45621	-2.45621	-1.21964	-1.93018
	1	1	1	1	PTP4A2	-1.96899	-2.18192	-1.69014	-2.18367
	1	1	1	1	AI255170	-1.39196	-2.34274	-1.93373	-2.29049
	1	1	1	1	ARL5A	-2.79935	-2.79935	-1.11859	-1.1729
	1	1	1	1	XRCC6	-1.36752	-1.72583	-1.99352	-2.77941
	1	1	1	1	RAP2C	-2.42515	-2.21257	-1.40172	-1.82624
	1	1	1	1	SDCBP	-2.00841	-1.98743	-1.51766	-2.20295
	1	1	1	1	PTP4A2	-2.11466	-2.11466	-1.60141	-1.84711
	1	1	1	1	2810453I06RIK	-1.42525	-2.50912	-1.7437	-1.97824
	1	1	1	1	RAB1B	-1.14049	-2.11882	-1.97179	-2.42295
	1	1	1	1	PMM2	-2.31768	-2.96109	-1.16172	-1.1124
	1	1	1	1	BRWD3	-1.07569	-2.02379	-1.60891	-2.74908
	1	1	1	1	MTHFS	-1.41088	-2.78981	-1.11651	-2.12292
	1	1	1	1	TSPAN3	-1.38844	-1.79807	-1.67858	-2.55977
	1	1	1	1	MKRN1	-1.67767	-3.31517	-1.18443	-1.19673
	1	1	1	1	GATAD1	-2.02609	-1.65199	-1.45466	-2.22079
	1	1	1	1	TPM3	-1.48555	-1.90163	-1.49222	-2.41952
	1	1	1	1	FUS	-2.00041	-1.37269	-1.69828	-2.19874
	1	1	1	1	ATP6AP2	-2.24969	-2.24969	-1.08535	-1.6711
	1	1	1	1	ASF1B	-2.10083	-2.57246	-1.05474	-1.52027
	1	1	1	1	DHX15	-1.23358	-2.70572	-1.41623	-1.85396
	1	1	1	1	RNF10	-1.58174	-1.74224	-1.65082	-2.19584
	1	1	1	1	TRPC4AP	-1.05524	-2.39213	-1.90614	-1.74481
	1	1	1	1	TMED4	-1.17804	-1.17804	-2.23062	-2.47396
	1	1	1	1	TINAGL1	-2.45903	-2.45903	-1.06457	-1.06457
	1	1	1	1	TRAPPC6B	-1.27286	-3.11272	-1.59002	-1.02285
	1	1	1	1	LOC633016	-1.45153	-3.15532	-1.19923	-1.15446
	1	1	1	1	BECN1	-1.3	-2.6095	-1.482	-1.51762
	1	1	1	1	1500005K14RIK	-2.01093	-2.01093	-1.31337	-1.45584
	1	1	1	1	RNF141	-1.56962	-2.21715	-1.25853	-1.70129
	1	1	1	1	DYNC1LI2	-1.06333	-1.97628	-1.47041	-2.19081
	1	1	1	1	D030027P05RIK	-1.471	-1.99013	-1.09842	-2.13294
	1	1	1	1	SFRS5	-1.55788	-2.60237	-1.29807	-1.21792
	1	1	1	1	PDZD11	-1.10232	-2.87448	-1.42595	-1.27313
	1	1	1	1	AP4M1	-1.42962	-1.63737	-1.62191	-1.9835
	1	1	1	1	PNRC2	-1.50016	-1.63966	-1.30368	-2.12479
	1	1	1	1	TMED4	-1.34118	-1.34118	-1.97928	-1.89133
	1	1	1	1	ARL6IP5	-1.35356	-1.1285	-1.63152	-2.43837
	1	1	1	1	CAPRIN1	-1.49335	-2.34175	-1.28935	-1.42131
	1	1	1	1	ATP6AP2	-1.60101	-2.05253	-1.11474	-1.7656
	1	1	1	1	CBX3	-1.25566	-2.83352	-1.15551	-1.28319
	1	1	1	1	NET1	-1.35956	-2.3016	-1.53953	-1.30142
	1	1	1	1	IL17RA	-1.66111	-1.16362	-1.71828	-1.94619
	1	1	1	1	ZMPSTE24	-2.44296	-1.76501	-1.14557	-1.07541
	1	1	1	1	C030048B08RIK	-1.1442	-1.85309	-1.77047	-1.65336
	1	1	1	1	D030051N19RIK	-1.04819	-1.55566	-1.76679	-2.04608
	1	1	1	1	AP2B1	-1.30788	-1.92556	-2.16684	-1.01524
	1	1	1	1	SMC6	-1.20429	-2.38132	-1.16141	-1.64723
	1	1	1	1	LOC229810	-1.32352	-2.43579	-1.05467	-1.57662
	1	1	1	1	TMPO	-1.87537	-1.91282	-1.29562	-1.25542
	1	1	1	1	1110029I05RIK	-1.24239	-2.64034	-1.1868	-1.25994
	1	1	1	1	HIP2	-1.469	-1.30636	-1.6331	-1.84848
	1	1	1	1	LOC669658	-1.15449	-1.97027	-1.68821	-1.4347
	1	1	1	1	RB1	-1.77076	-1.25506	-1.55188	-1.66947
	1	1	1	1	CCDC88C	-1.42111	-1.64303	-1.70304	-1.44011
	1	1	1	1	AS3MT	-1.22258	-1.61619	-1.10335	-2.15577
	1	1	1	1	MPP1	-1.33157	-1.27228	-1.49412	-1.94934
	1	1	1	1	UBE2K	-1.50024	-1.08769	-1.57431	-1.78296
	1	1	1	1	ZFP821	-1.19748	-1.51934	-1.48524	-1.71727
	1	1	1	1	KIF4	-1.31612	-2.10009	-1.43389	-1.00391
	1	1	1	1	CCNC	-1.28228	-1.28228	-1.05864	-2.20033
	1	1	1	1	LOC383010	-1.35454	-2.28673	-1.02535	-1.1149
	1	1	1	1	FUSIP1	-1.16206	-1.19683	-2.0005	-1.26161
	1	1	1	1	PDCD4	-1.49384	-1.4793	-1.01593	-1.5518
	1	1	1	1	KRAS	-1.92628	-1.15561	-1.15426	-1.30411
	1	1	1	1	6720467C03RIK	-1.31518	-1.95126	-1.10514	-1.02683
	1	1	1	1	GSDMDC1	-1.02838	-1.02838	-1.10566	-2.15275
	1	1	1	1	TOP1	-1.25271	-1.56198	-1.08045	-1.38392
	1	1	1	1	AU021838	-1.051	-1.5957	-1.37786	-1.06818
	1	1	1	1	NSMCE2	-1.08434	-1.08434	-1.43754	-1.45639
	1	1	1	1	PIK3CB	-1.29672	-1.11699	-1.42301	-1.21429
	1	1	1	1	IL18RAP	-1.11592	-1.11592	-1.3503	-1.46292
	1	1	1	1	ATP6V0A2	-1.42343	-1.42343	-1.08216	-1.07965
	1	1	1	1	GM71	-1.13174	-1.13174	-1.22311	-1.46474
	1	1	1	1	NFATC3	-1.12432	-1.43043	-1.01877	-1.08222
	1	1	1	1	NR1H2	-1.15577	-1.30905	-1.00978	-1.16458
	1	1	1	1	WWP1	-1.07903	-1.07903	-1.20563	-1.22822
	1	1	1	1	ITGB2L	-1.19553	-1.19553	-1.09553	-1.09553
MLL_ENL/FLT3_ITD_p53KO, MLL_ENL/FLT3_ITD_p53WT, MLL_ENL (p53WT)	1	1	1	0	SNCA	-1.45176	-1.56137	-6.40725	-0.222046
	1	1	1	0	SNCA	-1.57035	-1.6039	-5.67362	-0.396033
	1	1	1	0	DNAJB6	-3.06745	-3.23077	-1.38456	-0.354532
	1	1	1	0	ZMYND11	-1.33247	-3.74191	-1.20694	-0.999997
	1	1	1	0	STX11	-1.92925	-2.99447	-1.33616	-0.957596
	1	1	1	0	GNAS	-1.77367	-3.92309	-1.01218	-0.37282
	1	1	1	0	FBXO3	-1.13096	-2.87203	-2.14193	-0.930375
	1	1	1	0	LOC630936	-1.24524	-3.99607	-1.24676	-0.555762
	1	1	1	0	1300018J18RIK	-1.83191	-2.77707	-1.84144	-0.585209
	1	1	1	0	TMEM188	-2.04693	-2.88183	-1.24205	-0.709753
	1	1	1	0	CPNE2	-1.00841	-3.59371	-1.12803	-0.924416
	1	1	1	0	SUV420H1	-1.99934	-3.27957	-1.00718	-0.32019
	1	1	1	0	UBE2L6	-1.23239	-3.50059	-1.36832	-0.348031
	1	1	1	0	UPF1	-1.18175	-3.22066	-1.28352	0.0135483
	1	1	1	0	SFRS10	-1.25925	-2.13983	-1.26037	-0.832652
	1	1	1	0	SPC25	-1.53295	-1.76437	-1.36674	-0.825094
	1	1	1	0	KIF4	-1.04269	-1.93318	-1.64069	-0.845535
	1	1	1	0	HDAC8	-1.49141	-2.4493	-1.11778	-0.348375
	1	1	1	0	CRYZL1	-1.44023	-1.88739	-1.13281	-0.925916
	1	1	1	0	COPS4	-1.09761	-2.27722	-1.03783	-0.7204
	1	1	1	0	MFAP1B	-1.20893	-2.25543	-1.24632	-0.365854
	1	1	1	0	MTERFD1	-1.21413	-1.67807	-1.14317	-0.990761
	1	1	1	0	2810453I06RIK	-1.33748	-2.31129	-1.04753	-0.297946
	1	1	1	0	LOC626309	-1.41482	-1.70665	-1.14687	-0.676088
	1	1	1	0	3830406C13RIK	-1.0601	-2.05836	-1.34911	-0.452851
	1	1	1	0	IPMK	-1.38291	-1.38291	-1.67475	-0.404041
	1	1	1	0	STK24	-1.29098	-2.3289	-1.12555	-0.010698
	1	1	1	0	TAF9	-1.15135	-1.15135	-1.40596	-0.78554
	1	1	1	0	EIF4G2	-1.18358	-1.18358	-1.15452	-0.885397
	1	1	1	0	AP2B1	-1.41576	-1.41576	-1.19295	-0.354296
	1	1	1	0	EFHA1	-1.07404	-1.24211	-1.19459	-0.701941
	1	1	1	0	AP2B1	-1.06485	-1.06485	-1.41364	-0.241694
	1	1	1	0	HBB-B1	-1.18566	-1.62201	-1.08441	0.711879
MLL_ENL/FLT3_ITD_p53KO, MLL_ENL/FLT3_ITD_p53WT, AML_ETO_WT (p53WT)	1	1	0	1	TNFSF13B	-6.05008	-7.14768	-0.999098	-5.60028
	1	1	0	1	TNFSF13B	-5.96349	-7.07938	-0.804427	-5.33225
	1	1	0	1	APOB48R	-3.69884	-6.66329	-0.860125	-4.18466
	1	1	0	1	4930438A08RIK	-3.83589	-6.28942	-0.726775	-4.44695
	1	1	0	1	CEBPE	-2.63346	-5.6531	-0.890918	-6.05125
	1	1	0	1	FPR2	-3.90296	-7.62687	0.398678	-3.57522
	1	1	0	1	NGP	-3.0214	-6.11566	-0.820074	-4.41117
	1	1	0	1	B430306N03RIK	-5.16886	-5.44195	-0.704648	-2.8241
	1	1	0	1	VIM	-3.80307	-6.84093	-0.0436644	-3.35929
	1	1	0	1	HSD11B1	-3.40803	-4.6872	0.190181	-5.98506
	1	1	0	1	CORO1A	-2.76519	-5.60928	-0.811942	-4.57702
	1	1	0	1	AA467197	-4.05492	-6.26535	0.0352474	-3.39873
	1	1	0	1	LOC100047827	-2.85709	-7.17062	-0.544292	-3.01249
	1	1	0	1	LOC100042405	-2.71267	-7.11086	-0.611183	-3.07876
	1	1	0	1	HSD11B1	-3.49772	-4.3491	0.214146	-5.77231
	1	1	0	1	RASL11B	-3.19099	-6.14683	-0.852344	-2.87405
	1	1	0	1	ITGB2L	-3.57625	-4.2648	-0.916536	-4.30042
	1	1	0	1	GP49A	-4.19278	-5.63903	0.497016	-3.71304
	1	1	0	1	CD177	-3.35581	-4.88253	-0.958505	-3.71528
	1	1	0	1	RASL11B	-3.25379	-5.80762	-0.834593	-2.61565
	1	1	0	1	CD9	-3.18335	-5.96631	0.0108415	-3.31417
	1	1	0	1	SERPINB1A	-2.8361	-4.50044	-0.238434	-4.869
	1	1	0	1	HSD11B1	-3.12006	-3.71382	0.321106	-5.58955
	1	1	0	1	MMP9	-3.44336	-5.35543	0.404013	-3.69986
	1	1	0	1	CHI3L1	-4.55805	-3.34528	-0.714562	-3.4555
	1	1	0	1	TRP53INP2	-4.88543	-4.88543	-0.0151794	-2.24796
	1	1	0	1	MPO	-2.21567	-4.60293	-0.467117	-4.61557
	1	1	0	1	RDH12	-2.4178	-5.44995	0.105865	-4.13343
	1	1	0	1	AB124611	-3.63502	-4.80051	-0.442256	-3.00851
	1	1	0	1	DHRS7	-2.20938	-7.69098	-0.0782804	-1.8654
	1	1	0	1	CEBPE	-2.18927	-3.99899	-0.476451	-5.09985
	1	1	0	1	C130027E04RIK	-3.02857	-5.38543	-0.0670639	-3.23505
	1	1	0	1	MRGPRA2	-3.3219	-5.9416	0.42845	-2.8664
	1	1	0	1	DFNA5H	-3.97503	-4.8685	-0.240194	-2.48628
	1	1	0	1	MGST1	-4.29145	-6.33276	0.970125	-1.84096
	1	1	0	1	LCN2	-2.122	-4.00835	-0.438418	-4.88864
	1	1	0	1	CARD10	-3.13663	-5.77537	-0.169886	-2.34372
	1	1	0	1	GAS7	-5.02318	-5.70664	0.936935	-1.60443
	1	1	0	1	EAR3	-4.02591	-5.20824	-0.414542	-1.67501
	1	1	0	1	AGL	-3.14874	-4.70953	-0.484935	-2.87099
	1	1	0	1	1500005K14RIK	-3.67372	-4.95	-0.096038	-2.48586
	1	1	0	1	PILRB1	-4.05273	-4.48147	-0.090744	-2.56509
	1	1	0	1	XDH	-3.18018	-5.06448	0.409731	-3.27471
	1	1	0	1	GPR84	-3.75456	-4.70693	-0.436591	-2.20454
	1	1	0	1	6430548M08RIK	-3.8676	-2.06692	-0.644072	-4.40806
	1	1	0	1	CD33	-3.92144	-4.14694	-0.836225	-2.03171
	1	1	0	1	2610024M03RIK	-3.55389	-5.33657	0.473587	-2.45583
	1	1	0	1	TCN2	-3.60626	-4.98234	-0.206741	-2.04605
	1	1	0	1	IFITM6	-3.27246	-4.46363	0.254742	-3.35504
	1	1	0	1	RETNLG	-4.00435	-6.90181	2.44192	-2.36305
	1	1	0	1	LOC380979	-4.28318	-4.28318	-0.845236	-1.40326
	1	1	0	1	MRGPRA7	-3.41863	-5.5016	0.160807	-1.99928
	1	1	0	1	APP	-1.76276	-8.11997	0.605141	-1.42111
	1	1	0	1	GPR84	-3.40147	-4.66204	-0.432111	-2.16124
	1	1	0	1	EVI2A	-4.02618	-5.4053	0.673298	-1.8356
	1	1	0	1	ORM1	-2.85461	-3.61653	-0.327312	-3.77349
	1	1	0	1	FCNB	-2.87668	-3.16142	0.0393962	-4.57302
	1	1	0	1	CEACAM1	-3.32001	-3.58108	-0.455678	-3.16769
	1	1	0	1	PGLYRP1	-3.69457	-2.90258	0.343165	-4.25116
	1	1	0	1	PKM2	-2.78127	-3.85887	-0.801508	-3.05231
	1	1	0	1	STX7	-2.62473	-6.01155	-0.0191209	-1.8075
	1	1	0	1	LCP1	-3.75096	-3.07354	-0.187678	-3.43562
	1	1	0	1	ARRB2	-2.5623	-6.02955	-0.416525	-1.35729
	1	1	0	1	FCNB	-2.20665	-3.42865	0.138348	-4.86231
	1	1	0	1	AGL	-2.95047	-4.05591	-0.676695	-2.67084
	1	1	0	1	CCDC125	-3.46722	-5.18201	0.0117544	-1.66354
	1	1	0	1	EAR2	-3.59339	-5.14138	-0.0482905	-1.36192
	1	1	0	1	RAB32	-1.92673	-6.87057	0.754135	-1.95882
	1	1	0	1	TREM3	-2.4979	-3.6508	-0.197704	-3.56568
	1	1	0	1	CEBPE	-2.27899	-2.65427	-0.317533	-4.63226
	1	1	0	1	FOSL2	-3.06405	-6.09362	0.322756	-1.01358
	1	1	0	1	PIK3AP1	-4.40709	-2.32575	1.17101	-4.27466
	1	1	0	1	PLAUR	-2.96609	-4.36003	-0.622911	-1.85141
	1	1	0	1	LRRK2	-3.63232	-3.63232	-0.446488	-2.0626
	1	1	0	1	SLC39A11	-1.21024	-5.01822	-0.50207	-3.00134
	1	1	0	1	ANTXR2	-3.16084	-5.06151	-0.166815	-1.28613
	1	1	0	1	FCRLA	-6.27508	-4.70187	3.05497	-1.72632
	1	1	0	1	6430548M08RIK	-2.67327	-5.27453	0.869331	-2.56824
	1	1	0	1	MOGAT2	-2.0285	-4.20957	-0.286454	-3.08877
	1	1	0	1	ANO10	-3.27875	-3.69022	-0.573577	-2.04494
	1	1	0	1	SYNE1	-1.6918	-4.84551	0.0458351	-3.00956
	1	1	0	1	CHIC2	-1.81561	-3.16624	-0.642598	-3.77368
	1	1	0	1	SORL1	-2.20712	-5.69959	0.665376	-2.15316
	1	1	0	1	NCF1	-3.26723	-3.90283	-0.455095	-1.74151
	1	1	0	1	FCRLA	-6.14706	-4.7519	2.95729	-1.41054
	1	1	0	1	LY6C1	-1.86854	-3.8949	0.122667	-3.6994
	1	1	0	1	RNF11	-4.28067	-2.97739	-0.242117	-1.78683
	1	1	0	1	SLC31A2	-3.2581	-3.84091	-0.201382	-1.98479
	1	1	0	1	1810033B17RIK	-3.37514	-5.27499	0.538908	-1.17053
	1	1	0	1	UNC93B1	-2.8728	-5.71644	0.829056	-1.49931
	1	1	0	1	GAPT	-3.86326	-4.4294	0.751125	-1.68716
	1	1	0	1	RASSF4	-3.00126	-6.05882	1.86947	-2.01171
	1	1	0	1	9330188B09RIK	-2.65907	-3.48678	0.0357433	-3.06769
	1	1	0	1	CHI3L3	-2.13665	-3.33777	-0.52763	-3.15622
	1	1	0	1	RHOU	-3.91239	-2.29349	-0.19858	-2.74635
	1	1	0	1	METTL9	-2.25515	-4.68815	-0.752228	-1.39631
	1	1	0	1	ANKRD22	-3.51399	-3.94619	-0.355231	-1.27281
	1	1	0	1	ALOX5AP	-1.98172	-5.35087	0.348367	-2.07985
	1	1	0	1	IL8RB	-4.09326	-4.86188	1.2369	-1.34226
	1	1	0	1	ANXA1	-3.27813	-4.39277	-0.147021	-1.23809
	1	1	0	1	RAB3D	-2.85054	-2.31085	-0.267825	-3.62674
	1	1	0	1	CEACAM2	-3.58979	-4.106	0.169695	-1.5108
	1	1	0	1	AGPAT2	-1.91671	-5.26059	0.206689	-2.03137
	1	1	0	1	MTUS1	-3.05046	-4.37115	0.513589	-2.04693
	1	1	0	1	SYNE1	-3.3273	-4.73791	0.25884	-1.1438
	1	1	0	1	GCA	-2.88886	-3.90084	-0.445051	-1.67732
	1	1	0	1	TNFSF13B	-3.26835	-3.26835	-0.670994	-1.68636
	1	1	0	1	RAB33B	-3.02125	-4.34668	0.247424	-1.73841
	1	1	0	1	ANKRD22	-3.30002	-3.30002	-0.761867	-1.47277
	1	1	0	1	GM885	-4.51504	-3.46489	1.30945	-2.14001
	1	1	0	1	LPXN	-3.52285	-4.91363	0.849725	-1.21309
	1	1	0	1	RAP2A	-1.55706	-3.11876	-0.94341	-3.15638
	1	1	0	1	PRKCB	-3.97437	-4.66691	1.03078	-1.16451
	1	1	0	1	LRRK2	-3.32761	-3.65978	-0.44329	-1.30345
	1	1	0	1	PPM1M	-2.44926	-4.54099	-0.280686	-1.44229
	1	1	0	1	RASGRP4	-2.66477	-5.09967	0.610037	-1.47911
	1	1	0	1	BLOC1S2	-2.82774	-3.98321	-0.796571	-1.02065
	1	1	0	1	EG633692	-2.02051	-3.30707	-0.921229	-2.36751
	1	1	0	1	ARPC5	-2.18197	-4.67853	-0.5788	-1.17194
	1	1	0	1	KIF1B	-2.67948	-4.05686	0.858715	-2.71684
	1	1	0	1	PLP2	-2.4132	-4.65354	0.160206	-1.62959
	1	1	0	1	HPS3	-1.49154	-2.65076	-0.473208	-3.90004
	1	1	0	1	PAQR7	-1.7299	-4.8597	0.311412	-2.22279
	1	1	0	1	FCGR4	-2.82612	-4.09616	1.10439	-2.66648
	1	1	0	1	LOC270152	-3.42266	-4.38292	1.25558	-1.93328
	1	1	0	1	TMEM2	-2.41549	-3.58554	-0.63927	-1.83895
	1	1	0	1	ROGDI	-2.5517	-3.65171	0.395915	-2.61753
	1	1	0	1	PGLS	-2.93135	-3.76894	0.0481958	-1.74907
	1	1	0	1	CD97	-2.34332	-4.56384	-0.255459	-1.22838
	1	1	0	1	TMEM65	-1.98533	-4.9963	-0.0348031	-1.35808
	1	1	0	1	SMAD2	-2.50618	-4.25376	0.0171874	-1.56999
	1	1	0	1	RBMS1	-2.78434	-3.79337	0.0744891	-1.76157
	1	1	0	1	GARNL4	-2.92209	-4.46947	0.510152	-1.38265
	1	1	0	1	MAP3K8	-2.9878	-2.9878	0.155054	-2.42838
	1	1	0	1	COL4A3BP	-3.34071	-3.34071	-0.536421	-1.02678
	1	1	0	1	RECK	-3.12967	-3.12967	-0.208288	-1.7545
	1	1	0	1	KLF7	-1.68755	-4.22192	-0.195554	-2.09788
	1	1	0	1	RASGRP4	-2.95546	-4.93483	0.8949	-1.2057
	1	1	0	1	TNFSF14	-1.88718	-4.151	0.139744	-2.28559
	1	1	0	1	ACPP	-2.56584	-2.56584	-0.648439	-2.3914
	1	1	0	1	RASSF4	-2.79397	-5.92806	2.19888	-1.64157
	1	1	0	1	CD97	-2.31619	-4.38408	-0.25256	-1.15932
	1	1	0	1	HDC	-3.29584	-4.66061	1.85229	-2.00133
	1	1	0	1	SLC12A6	-2.42296	-3.35667	0.0120628	-2.33463
	1	1	0	1	NOD1	-2.89208	-4.33076	0.520265	-1.38794
	1	1	0	1	CHAC1	-2.63064	-3.25183	-0.0411364	-2.15503
	1	1	0	1	CLDN15	-3.18912	-3.51784	0.633514	-1.99691
	1	1	0	1	LOC100044968	-3.41819	-4.13904	0.88703	-1.35832
	1	1	0	1	RASSF2	-2.83207	-3.23246	-0.362929	-1.57754
	1	1	0	1	NFKBIE	-3.69887	-4.44972	1.21199	-1.0566
	1	1	0	1	FFAR2	-2.1001	-2.96366	0.372792	-3.23128
	1	1	0	1	STAT3	-1.99963	-2.28769	-0.748269	-2.87635
	1	1	0	1	2017-09-05	-2.35938	-4.49913	0.287765	-1.27748
	1	1	0	1	FCER1G	-3.23391	-3.56576	0.868097	-1.87859
	1	1	0	1	TLR2	-2.9524	-4.63125	1.56597	-1.77395
	1	1	0	1	GPR160	-2.79712	-3.86736	0.469202	-1.58347
	1	1	0	1	LOC623453	-2.21268	-4.33353	0.176507	-1.40116
	1	1	0	1	4930477M19	-2.33638	-3.46144	-0.389013	-1.56326
	1	1	0	1	ZFP518B	-1.89722	-4.55911	0.707382	-1.99307
	1	1	0	1	B230369L08RIK	-1.75194	-3.20735	-0.340376	-2.4367
	1	1	0	1	IL28RA	-2.70562	-3.98354	0.457772	-1.50103
	1	1	0	1	STAT4	-2.42803	-3.52356	0.335973	-2.08911
	1	1	0	1	AOAH	-2.71109	-2.71109	-0.47529	-1.80159
	1	1	0	1	LBP	-1.95949	-3.68874	0.585882	-2.6201
	1	1	0	1	CSF2RA	-2.92359	-2.22597	0.0996815	-2.62689
	1	1	0	1	LRCH1	-1.37814	-3.0698	-0.220636	-2.98702
	1	1	0	1	SIGLECG	-4.08676	-4.37441	1.99081	-1.17894
	1	1	0	1	PRKCB	-2.99661	-2.99661	-0.165467	-1.4526
	1	1	0	1	CD79B	-3.90514	-5.1043	2.4609	-1.05621
	1	1	0	1	UBE2B	-2.02252	-4.51147	0.017782	-1.05217
	1	1	0	1	ASPRV1	-2.36333	-4.64445	1.46378	-2.02211
	1	1	0	1	B930094H08RIK	-2.56615	-3.24889	1.1493	-2.89531
	1	1	0	1	1200002N14RIK	-2.50078	-4.03123	0.859828	-1.88322
	1	1	0	1	ZFP597	-1.46074	-3.74949	-0.740068	-1.60509
	1	1	0	1	ABHD5	-1.93517	-4.16239	-0.0616855	-1.38928
	1	1	0	1	POU2AF1	-5.17387	-2.56277	1.99132	-1.76907
	1	1	0	1	ACTN1	-3.32644	-2.83166	0.822927	-2.16539
	1	1	0	1	STK39	-2.74179	-2.74179	-0.525479	-1.47321
	1	1	0	1	TXNDC13	-1.7775	-3.19088	-0.655647	-1.83654
	1	1	0	1	CD1D1	-3.09605	-2.71497	-0.228061	-1.38192
	1	1	0	1	IDH1	-2.60632	-3.20348	-0.277636	-1.33162
	1	1	0	1	CACNA1D	-1.74254	-3.26965	0.325542	-2.72987
	1	1	0	1	CEACAM1	-1.8657	-2.94944	-0.448676	-2.1504
	1	1	0	1	FNBP1L	-3.1629	-3.1629	0.21993	-1.29207
	1	1	0	1	MOSPD1	-2.5498	-3.48409	-0.0601599	-1.30128
	1	1	0	1	G6PDX	-2.06271	-2.08357	-0.914401	-2.33184
	1	1	0	1	GPR177	-2.44078	-3.83423	0.781051	-1.88781
	1	1	0	1	TMEM50B	-3.28796	-3.70015	1.12859	-1.51864
	1	1	0	1	LOC381941	-2.05115	-2.53114	-0.97928	-1.79168
	1	1	0	1	FRAG1	-1.02592	-2.34583	-0.725456	-3.24138
	1	1	0	1	MTPN	-2.83418	-2.92181	0.209563	-1.79149
	1	1	0	1	SYNE2	-1.84583	-3.85091	0.486283	-2.1241
	1	1	0	1	SEC22C	-1.53966	-2.56205	-0.614253	-2.5994
	1	1	0	1	NFAM1	-2.733	-4.24604	0.861456	-1.18536
	1	1	0	1	ANXA3	-2.47537	-3.39031	0.658407	-2.07322
	1	1	0	1	CASK	-1.96034	-3.2098	-0.191772	-1.90843
	1	1	0	1	OLFML2B	-2.47855	-3.40423	0.0212097	-1.4087
	1	1	0	1	SH3KBP1	-2.90452	-1.72396	-0.237276	-2.35598
	1	1	0	1	ITPRIPL2	-2.67329	-2.67329	-0.540803	-1.33389
	1	1	0	1	SYAP1	-1.65705	-3.10081	-0.818289	-1.63991
	1	1	0	1	6430511F03	-2.42873	-2.50878	0.0304873	-2.30108
	1	1	0	1	UGT1A10	-1.6102	-5.40802	1.59558	-1.76719
	1	1	0	1	SERINC1	-2.03426	-3.15901	-0.603631	-1.38416
	1	1	0	1	EG433229	-1.48822	-4.08547	0.192777	-1.78969
	1	1	0	1	ANXA3	-2.48647	-3.47862	0.822499	-2.02587
	1	1	0	1	SEC22C	-1.41127	-2.55663	-0.374708	-2.82374
	1	1	0	1	APP	-2.6314	-3.2955	0.511622	-1.74901
	1	1	0	1	NXT2	-2.47458	-3.11575	-0.0464095	-1.50042
	1	1	0	1	RYBP	-1.99697	-3.25176	-0.870422	-1.01327
	1	1	0	1	LTB4R1	-1.63441	-3.09534	0.272349	-2.66983
	1	1	0	1	S100A11	-3.79576	-2.74298	1.55049	-2.13491
	1	1	0	1	SCP2	-1.78996	-2.85444	-0.451401	-2.02652
	1	1	0	1	HK3	-1.94357	-4.094	0.293801	-1.35683
	1	1	0	1	MS4A3	-2.31062	-3.73123	1.23514	-2.27192
	1	1	0	1	LOC100046770	-1.55691	-3.87046	0.774996	-2.41503
	1	1	0	1	HP	-1.61617	-3.15907	-0.0730818	-2.21676
	1	1	0	1	UGT1A10	-1.56044	-5.26815	1.58273	-1.80312
	1	1	0	1	COTL1	-1.75141	-5.48235	1.79178	-1.6019
	1	1	0	1	GLIPR2	-1.83741	-2.79639	-0.193493	-2.20714
	1	1	0	1	HVCN1	-2.33406	-3.51709	0.862437	-2.0351
	1	1	0	1	DSTN	-1.99832	-4.05124	0.0520576	-1.02463
	1	1	0	1	LOC630729	-2.17422	-2.9998	-0.710224	-1.13366
	1	1	0	1	ARHGDIB	-2.76345	-2.62063	0.74332	-2.37033
	1	1	0	1	TM6SF1	-3.13272	-1.82622	0.580093	-2.62848
	1	1	0	1	MYO1F	-2.51969	-2.05884	0.427144	-2.82986
	1	1	0	1	TMEM50B	-3.05875	-3.44702	1.05309	-1.51322
	1	1	0	1	RDH12	-2.74853	-2.74853	-0.0323085	-1.43196
	1	1	0	1	RAC2	-2.53959	-3.58319	1.03914	-1.86901
	1	1	0	1	VCAM1	-1.75907	-5.09436	1.41087	-1.49107
	1	1	0	1	BC044804	-2.46169	-3.03998	0.329778	-1.76163
	1	1	0	1	LOC381140	-1.67115	-2.13705	-0.644412	-2.47813
	1	1	0	1	COTL1	-1.67689	-3.2327	0.587892	-2.6063
	1	1	0	1	MARVELD1	-1.34085	-2.98658	-0.411957	-2.18358
	1	1	0	1	CNN2	-2.15188	-1.7482	-0.753767	-2.24089
	1	1	0	1	PTGS1	-1.79068	-2.73926	-0.736287	-1.61416
	1	1	0	1	CTSH	-2.46474	-3.73466	1.00112	-1.6655
	1	1	0	1	GIG2	-2.07362	-3.68875	0.283935	-1.36959
	1	1	0	1	LOC100046232	-3.13913	-3.48258	1.23961	-1.46306
	1	1	0	1	NCF4	-2.17759	-2.52754	0.631123	-2.7495
	1	1	0	1	CORO1A	-2.3131	-3.50936	0.84451	-1.82352
	1	1	0	1	ENSMUSG00000043795	-3.2882	-2.55195	0.887888	-1.8266
	1	1	0	1	CHI3L3	-1.45924	-2.5965	-0.279339	-2.42752
	1	1	0	1	CHST12	-2.13022	-2.95847	-0.12128	-1.52922
	1	1	0	1	TNFSF14	-1.83819	-2.95476	-0.0158296	-1.92884
	1	1	0	1	CRLF3	-2.27448	-2.88211	-0.495468	-1.0828
	1	1	0	1	ATG3	-1.66335	-2.80223	-0.926176	-1.34168
	1	1	0	1	CD63	-1.83736	-2.15875	-0.522101	-2.21419
	1	1	0	1	CELSR3	-2.13235	-3.59584	0.553025	-1.52832
	1	1	0	1	UBL3	-4.2208	-2.233	0.795982	-1.02517
	1	1	0	1	FCGR2B	-1.8522	-4.12503	0.672541	-1.36907
	1	1	0	1	PFKP	-2.32304	-2.7662	0.181346	-1.76533
	1	1	0	1	NAPSA	-1.30514	-3.68615	0.646131	-2.31144
	1	1	0	1	TMEM131	-2.09231	-2.2885	-0.642304	-1.6327
	1	1	0	1	SIPA1L2	-2.97265	-3.336	0.81811	-1.1615
	1	1	0	1	EVI2A	-2.54241	-2.54241	-0.351627	-1.18204
	1	1	0	1	ABCD2	-1.99289	-2.96232	0.0249601	-1.66868
	1	1	0	1	VILL	-1.9281	-3.40708	-0.23883	-1.02304
	1	1	0	1	DCK	-1.49651	-3.31336	-0.473962	-1.29872
	1	1	0	1	RAD51C	-2.13321	-2.13321	-0.545826	-1.76326
	1	1	0	1	ALDH3B1	-2.63001	-1.89023	-0.0663228	-1.97422
	1	1	0	1	B930004C15RIK	-1.86884	-3.1587	0.0615399	-1.58051
	1	1	0	1	PGLYRP	-1.90088	-2.56527	1.0038	-3.08202
	1	1	0	1	LOC100045522	-1.63246	-2.21775	-0.743322	-1.94068
	1	1	0	1	B230343A10RIK	-3.91221	-2.54895	1.58531	-1.65333
	1	1	0	1	ASAH1	-3.02568	-2.40418	0.312895	-1.40199
	1	1	0	1	CEP135	-1.00436	-2.91217	-0.979023	-1.61431
	1	1	0	1	CHI3L4	-1.3795	-2.63719	-0.134035	-2.35501
	1	1	0	1	DOCK11	-2.92517	-1.51414	1.17265	-3.22963
	1	1	0	1	CAPN7	-1.48188	-3.35926	-0.429162	-1.21511
	1	1	0	1	1700020L24RIK	-2.16571	-2.8542	0.196568	-1.64392
	1	1	0	1	SLA	-1.69185	-2.7861	0.437701	-2.41897
	1	1	0	1	LOC100045522	-1.30211	-2.70586	0.0351693	-2.47309
	1	1	0	1	4930432O21RIK	-1.32606	-3.96717	0.735339	-1.88631
	1	1	0	1	PPP3R1	-1.69506	-1.73245	-0.628863	-2.36917
	1	1	0	1	IKBKE	-1.80067	-1.95461	-0.665637	-2.00088
	1	1	0	1	CCDC126	-2.39571	-2.91468	0.0390612	-1.14977
	1	1	0	1	E330009J07RIK	-2.10573	-2.49878	-0.165489	-1.64663
	1	1	0	1	C230043G09RIK	-1.53917	-3.43501	1.36619	-2.79758
	1	1	0	1	ALDH3B1	-2.6039	-1.51555	-0.432575	-1.8094
	1	1	0	1	CYTIP	-3.48216	-3.7468	1.87178	-1.00141
	1	1	0	1	RIOK3	-1.72739	-2.66396	-0.358858	-1.60804
	1	1	0	1	PHF6	-1.82612	-2.81275	-0.0113987	-1.69176
	1	1	0	1	LOC100045542	-2.0559	-2.0559	-0.663783	-1.56056
	1	1	0	1	ARPC4	-1.61437	-2.68051	-0.875274	-1.15552
	1	1	0	1	ALOX5AP	-1.9345	-3.09751	0.586795	-1.86652
	1	1	0	1	JDP2	-2.41482	-2.20287	-0.0890737	-1.59934
	1	1	0	1	PPS	-1.00798	-3.14387	-0.768796	-1.38216
	1	1	0	1	LRG1	-2.23025	-1.5789	1.02076	-3.48977
	1	1	0	1	ANXA2	-1.67431	-4.23001	0.756425	-1.1259
	1	1	0	1	GJB3	-1.50533	-2.06302	-0.676544	-2.02438
	1	1	0	1	ALDH3B1	-2.3945	-2.28442	0.026316	-1.61225
	1	1	0	1	HLX	-2.12501	-1.81886	-0.336231	-1.98244
	1	1	0	1	LOC218617	-2.96367	-3.59688	1.35896	-1.03708
	1	1	0	1	SCRG1	-1.7272	-3.24374	-0.0494396	-1.19624
	1	1	0	1	STARD8	-1.65439	-1.94681	0.0688855	-2.67507
	1	1	0	1	TYROBP	-3.2642	-3.02889	1.21621	-1.12855
	1	1	0	1	MARK2	-2.09806	-2.51051	-0.0704061	-1.52454
	1	1	0	1	SYNE1	-1.15771	-3.41649	-0.0576126	-1.56501
	1	1	0	1	GLIPR2	-1.54642	-2.89187	-0.0273838	-1.66275
	1	1	0	1	6330500D04RIK	-2.88572	-3.21957	1.0692	-1.08838
	1	1	0	1	DPH3	-1.08264	-3.48023	-0.478866	-1.07254
	1	1	0	1	LAMP2	-1.8553	-2.60629	-0.257989	-1.35888
	1	1	0	1	ESCO2	-1.49491	-2.39142	-0.878922	-1.30723
	1	1	0	1	NAT8L	-1.74427	-3.34022	0.216502	-1.19586
	1	1	0	1	LY6D	-4.62641	-3.20791	3.04889	-1.27171
	1	1	0	1	RP23-357I14.1	-1.38774	-2.07128	-0.56364	-2.0336
	1	1	0	1	PRKCD	-2.48653	-2.99273	0.481153	-1.05152
	1	1	0	1	2810423O19RIK	-1.99809	-2.74971	-0.100908	-1.2008
	1	1	0	1	CORO1A	-1.57664	-2.91917	0.408787	-1.9623
	1	1	0	1	S100A8	-1.86112	-2.45892	0.987972	-2.71345
	1	1	0	1	TRAF5	-2.04324	-2.04324	-0.805298	-1.15182
	1	1	0	1	ITGAL	-1.8938	-2.93549	-0.111783	-1.06244
	1	1	0	1	TSPAN2	-2.62405	-3.00468	0.82905	-1.20328
	1	1	0	1	MXD3	-1.39004	-2.33703	-0.549115	-1.72146
	1	1	0	1	4933434E20RIK	-1.0722	-2.81921	-0.852316	-1.24719
	1	1	0	1	ITM2B	-2.00392	-2.27228	-0.218051	-1.48085
	1	1	0	1	B4GALNT1	-1.18746	-3.15975	-0.547503	-1.07175
	1	1	0	1	PNKP	-1.52678	-1.91705	-0.839431	-1.66757
	1	1	0	1	H2-AB1	-3.29475	-2.81373	1.39115	-1.2324
	1	1	0	1	LOC100045280	-2.00087	-2.70063	0.373946	-1.62005
	1	1	0	1	MYNN	-1.06926	-2.85588	-0.502575	-1.49814
	1	1	0	1	NUMB	-2.08314	-2.54186	0.00244102	-1.30321
	1	1	0	1	2810441K11RIK	-1.2306	-4.03829	0.391176	-1.02712
	1	1	0	1	RALB	-2.7109	-2.19342	0.267202	-1.25385
	1	1	0	1	ARHGAP27	-2.51093	-3.30264	1.16004	-1.23197
	1	1	0	1	SEC14L1	-1.14656	-2.77703	-0.215631	-1.74289
	1	1	0	1	PNKP	-1.47745	-2.24585	-0.821241	-1.32824
	1	1	0	1	6330500D04RIK	-2.36667	-2.7333	0.65216	-1.41995
	1	1	0	1	NFKBIZ	-3.43211	-1.48424	0.54804	-1.49796
	1	1	0	1	LASP1	-2.27872	-1.5134	-0.820392	-1.25072
	1	1	0	1	LOC238943	-1.20214	-2.3504	-0.894261	-1.40185
	1	1	0	1	CTSH	-2.47211	-3.30153	1.09228	-1.16387
	1	1	0	1	ELA2	-1.23648	-3.75677	1.67361	-2.49096
	1	1	0	1	CNOT1	-1.59158	-2.13764	-0.949461	-1.12871
	1	1	0	1	HCLS1	-2.105	-2.60121	0.425041	-1.51969
	1	1	0	1	PPP1R12A	-2.00623	-2.51132	0.234616	-1.51452
	1	1	0	1	PSTPIP1	-2.50184	-2.50176	0.382729	-1.16178
	1	1	0	1	ZFAND3	-1.53616	-2.71067	0.215973	-1.75179
	1	1	0	1	LRRFIP2	-1.23721	-2.21056	-0.916668	-1.40691
	1	1	0	1	EG665369	-1.31504	-2.54921	-0.462445	-1.41869
	1	1	0	1	TAX1BP3	-2.03767	-3.07683	0.436644	-1.0578
	1	1	0	1	NECAP1	-1.62096	-3.11431	0.123476	-1.12352
	1	1	0	1	3110001A13RIK	-2.4689	-2.78266	0.988931	-1.46705
	1	1	0	1	MAPK3	-1.60815	-2.29983	-0.68708	-1.12371
	1	1	0	1	IL15	-1.93111	-3.01142	0.590357	-1.36304
	1	1	0	1	NCF2	-2.4454	-2.4454	0.297721	-1.11312
	1	1	0	1	CITED2	-2.14128	-2.72744	1.098	-1.93173
	1	1	0	1	5033403J15RIK	-1.7789	-2.09756	-0.715287	-1.10249
	1	1	0	1	3632431M01RIK	-2.43566	-1.77656	0.970183	-2.41678
	1	1	0	1	EG432879	-1.54364	-2.83321	0.266619	-1.53704
	1	1	0	1	TTC14	-1.77751	-1.77751	-0.66237	-1.41032
	1	1	0	1	TTC7B	-3.42197	-2.21412	1.45663	-1.43765
	1	1	0	1	TAX1BP3	-1.93862	-2.88224	0.53858	-1.33047
	1	1	0	1	PQLC3	-1.95043	-1.95043	-0.248891	-1.459
	1	1	0	1	SFPI1	-2.16308	-3.41352	1.39962	-1.40061
	1	1	0	1	LMO4	-3.03088	-1.70398	0.768157	-1.6105
	1	1	0	1	IGLC2_J00595_IG_LAMBDA_CONSTANT_2_14	-1.98594	-3.30159	1.57019	-1.8593
	1	1	0	1	VAMP4	-2.74253	-2.74253	1.31592	-1.39279
	1	1	0	1	MYH9	-1.69093	-1.88378	-0.503275	-1.48378
	1	1	0	1	SEMA4A	-2.05784	-2.96274	1.08217	-1.62334
	1	1	0	1	LOC630146	-1.54692	-2.65269	-0.322645	-1.03218
	1	1	0	1	1700021K19RIK	-2.59673	-2.44252	0.638081	-1.13968
	1	1	0	1	INTS12	-1.48374	-2.11922	-0.293531	-1.64061
	1	1	0	1	PKM2	-2.22659	-2.76153	1.04864	-1.58333
	1	1	0	1	S1PR4	-1.65363	-1.52962	-0.0909348	-2.22545
	1	1	0	1	CD97	-2.1243	-2.00973	-0.117677	-1.24715
	1	1	0	1	TGFBI	-1.78733	-3.13604	1.6237	-2.19445
	1	1	0	1	SPSB2	-1.01184	-2.36778	-0.579078	-1.52677
	1	1	0	1	2017-09-06	-2.16587	-3.77508	1.51267	-1.04713
	1	1	0	1	GABARAP	-1.15705	-1.92552	-0.345236	-2.02867
	1	1	0	1	L3MBTL3	-2.00192	-2.20486	-0.0075389	-1.24177
	1	1	0	1	SNRK	-1.40434	-1.40434	-0.84324	-1.78023
	1	1	0	1	ADSSL1	-1.79012	-3.20947	0.840206	-1.26162
	1	1	0	1	MIDN	-1.69653	-1.56006	-0.234317	-1.92669
	1	1	0	1	6330500D04RIK	-3.00601	-2.60816	1.24342	-1.02054
	1	1	0	1	C3	-2.4072	-1.34894	0.265781	-1.90062
	1	1	0	1	1110046J11RIK	-2.68941	-1.69263	0.277548	-1.25479
	1	1	0	1	BMF	-2.93999	-2.5603	1.479	-1.33175
	1	1	0	1	MPP7	-1.08166	-2.41534	-0.565334	-1.28693
	1	1	0	1	TMEM62	-1.12373	-1.6987	-0.916126	-1.60696
	1	1	0	1	LOC226017	-1.08987	-2.31512	-0.209653	-1.72777
	1	1	0	1	2610042F04RIK	-1.89417	-2.13965	0.396343	-1.69413
	1	1	0	1	LRP8	-1.05665	-1.72571	-0.600478	-1.9346
	1	1	0	1	PTPN22	-1.90361	-2.1203	0.0494204	-1.34011
	1	1	0	1	FAR1	-2.54042	-1.20163	-0.270654	-1.28727
	1	1	0	1	MIDN	-1.72536	-1.47804	-0.197894	-1.88601
	1	1	0	1	GIMAP9	-1.28483	-2.12292	-0.69066	-1.18019
	1	1	0	1	RNF144A	-2.58322	-1.62824	0.382447	-1.44128
	1	1	0	1	LGALS3	-1.88251	-2.91297	1.13079	-1.60012
	1	1	0	1	GCA	-2.04045	-2.04045	0.149625	-1.30707
	1	1	0	1	SH3BGRL3	-2.8398	-1.50144	0.955163	-1.84787
	1	1	0	1	CENTD1	-2.52665	-3.44225	1.75897	-1.02214
	1	1	0	1	CLDN1	-1.77841	-1.77841	-0.483306	-1.18762
	1	1	0	1	GDPD3	-1.11204	-3.33615	0.617066	-1.38178
	1	1	0	1	B4GALT6	-1.07044	-1.49246	-0.313172	-2.33593
	1	1	0	1	CYBA	-1.66507	-1.8851	0.0464796	-1.7007
	1	1	0	1	GM885	-2.28447	-2.55247	0.93665	-1.30024
	1	1	0	1	CCNO	-2.57156	-1.16702	0.52521	-1.97811
	1	1	0	1	MAPK6	-1.39559	-1.39559	-0.736016	-1.65455
	1	1	0	1	FNIP1	-1.54571	-1.68761	-0.156194	-1.79034
	1	1	0	1	CORO1A	-1.5575	-2.26435	0.311973	-1.66765
	1	1	0	1	CCM2	-1.60036	-2.15099	-0.0615916	-1.36045
	1	1	0	1	DGKA	-3.01364	-1.65765	1.18978	-1.69088
	1	1	0	1	ANXA11	-2.59769	-2.70413	1.16118	-1.03
	1	1	0	1	MED10	-1.0008	-2.08909	-0.989013	-1.08611
	1	1	0	1	CAPZA1	-1.155	-1.563	-0.948385	-1.48819
	1	1	0	1	PDIA3	-1.47865	-2.00807	-0.603564	-1.0394
	1	1	0	1	PRSSL1	-1.39883	-2.58131	0.933406	-2.06345
	1	1	0	1	1500031L02RIK	-2.54703	-1.9701	0.522893	-1.09458
	1	1	0	1	FES	-2.29688	-2.08454	0.507176	-1.20821
	1	1	0	1	FOXO1	-3.21567	-2.92637	2.25817	-1.1929
	1	1	0	1	SMCHD1	-1.88365	-1.39446	-0.681401	-1.10515
	1	1	0	1	CLTA	-1.90336	-1.41595	-0.25064	-1.47246
	1	1	0	1	A630082K20RIK	-1.43184	-2.23059	-0.185404	-1.18226
	1	1	0	1	UTP23	-1.22407	-1.9912	-0.0376023	-1.77385
	1	1	0	1	IREB2	-1.93745	-1.93745	0.0327509	-1.17945
	1	1	0	1	EIF4E3	-2.2498	-2.07207	0.940031	-1.62693
	1	1	0	1	SELL	-2.67866	-1.82638	1.16337	-1.66238
	1	1	0	1	FUSIP1	-1.35556	-1.33261	-0.863541	-1.45222
	1	1	0	1	PCNX	-1.34809	-1.80048	-0.637249	-1.21001
	1	1	0	1	PEX13	-1.29408	-2.94714	0.926653	-1.65545
	1	1	0	1	ZBTB33	-1.55745	-1.17829	-0.396379	-1.82003
	1	1	0	1	FNIP1	-1.51443	-1.84376	0.00109046	-1.57219
	1	1	0	1	FGD4	-1.65167	-1.65167	-0.146623	-1.46347
	1	1	0	1	SAMD8	-1.46661	-1.46661	-0.932996	-1.0468
	1	1	0	1	SH3KBP1	-2.38457	-1.16483	0.0688741	-1.43129
	1	1	0	1	CMPK	-1.30623	-1.60139	-0.472397	-1.52152
	1	1	0	1	LDHC	-1.45219	-3.32073	1.77025	-1.86991
	1	1	0	1	MYO5A	-1.51279	-2.21389	0.122392	-1.21312
	1	1	0	1	PCYOX1	-1.56621	-1.15734	-0.198557	-1.88938
	1	1	0	1	ARPC1B	-1.30164	-3.01909	0.91804	-1.40448
	1	1	0	1	PLEKHG3	-2.15923	-2.13473	1.37941	-1.88814
	1	1	0	1	SC4MOL	-1.20551	-2.06142	-0.114846	-1.41542
	1	1	0	1	1700019H03RIK	-1.18593	-3.03578	1.16078	-1.7076
	1	1	0	1	WDR1	-2.5519	-1.41575	0.433314	-1.21717
	1	1	0	1	SGMS2	-1.51133	-2.4782	0.43947	-1.1634
	1	1	0	1	G3BP2	-1.17583	-1.17583	-0.943135	-1.4018
	1	1	0	1	RAB31	-1.87338	-1.26321	0.836239	-2.37495
	1	1	0	1	G3BP2	-1.50023	-1.53498	-0.327911	-1.3007
	1	1	0	1	LTB	-1.70429	-3.20716	1.39231	-1.1277
	1	1	0	1	TMEM167B	-1.55564	-1.05906	-0.868209	-1.16069
	1	1	0	1	LEPROTL1	-1.2573	-2.08587	0.364564	-1.66051
	1	1	0	1	SYPL	-1.21584	-2.13695	-0.0236068	-1.25704
	1	1	0	1	EFHA1	-1.36858	-1.42852	-0.584971	-1.24929
	1	1	0	1	MYLC2B	-1.50332	-1.88458	-0.180436	-1.04838
	1	1	0	1	ATP8B4	-1.1867	-1.1867	0.16325	-2.38199
	1	1	0	1	HAAO	-1.61197	-2.69944	1.01253	-1.29097
	1	1	0	1	TES	-2.44514	-1.89397	1.29108	-1.53926
	1	1	0	1	F5	-1.45629	-1.45629	-0.425118	-1.22072
	1	1	0	1	A630001G21RIK	-1.86476	-1.68281	0.262122	-1.26715
	1	1	0	1	A130026C10RIK	-1.96194	-3.72484	2.26867	-1.13208
	1	1	0	1	SLC35A5	-1.5281	-1.5281	-0.0068639	-1.48057
	1	1	0	1	MPO	-1.26905	-2.44231	1.52359	-2.3129
	1	1	0	1	PXN	-1.53265	-1.16217	-0.379354	-1.41106
	1	1	0	1	1700019H03RIK	-1.18231	-2.32504	0.787178	-1.75981
	1	1	0	1	IRAK3	-2.31892	-1.31771	0.495874	-1.32535
	1	1	0	1	ICA1	-1.35957	-1.64646	0.744168	-2.20357
	1	1	0	1	GM962	-1.64589	-1.41636	-0.0425202	-1.343
	1	1	0	1	LST1	-2.73989	-1.69519	1.05828	-1.06033
	1	1	0	1	FAM102A	-1.37975	-2.63553	1.48797	-1.89052
	1	1	0	1	LOC100044776	-1.27791	-1.64728	-0.00283591	-1.47706
	1	1	0	1	AI480653	-1.06108	-1.9531	-0.103823	-1.27303
	1	1	0	1	KBTBD2	-1.0464	-1.77077	-0.435191	-1.1173
	1	1	0	1	9530048O09RIK	-1.05051	-1.12992	-0.60519	-1.58349
	1	1	0	1	TES	-2.39853	-1.56487	1.31275	-1.69638
	1	1	0	1	LOC100047173	-1.59035	-1.35994	1.1372	-2.52036
	1	1	0	1	CD74	-3.12491	-1.99652	1.88738	-1.09661
	1	1	0	1	CASP7	-2.38094	-1.06035	0.643806	-1.53285
	1	1	0	1	TGFBR2	-2.34952	-2.62279	2.2223	-1.55883
	1	1	0	1	RRM2	-1.16057	-1.65073	-0.29673	-1.1945
	1	1	0	1	ADSSL1	-1.45446	-2.21414	0.786994	-1.41938
	1	1	0	1	LOC624662	-1.03262	-2.26431	0.0421544	-1.00089
	1	1	0	1	HVCN1	-2.69063	-1.31455	0.984323	-1.23195
	1	1	0	1	G0S2	-2.25487	-1.91678	1.0581	-1.13355
	1	1	0	1	SLC35A5	-1.3285	-1.3285	0.0403531	-1.62383
	1	1	0	1	LOC100046953	-1.16225	-1.30069	-0.701742	-1.05968
	1	1	0	1	FBXO18	-1.33078	-1.14855	-0.577782	-1.16478
	1	1	0	1	ACPL2	-1.86463	-1.4335	0.48746	-1.40172
	1	1	0	1	DENND5A	-1.11858	-1.26141	-0.718786	-1.06991
	1	1	0	1	SDCBP	-1.21894	-1.56381	-0.249523	-1.12941
	1	1	0	1	EIF4E3	-2.30205	-1.96613	1.11318	-1.00552
	1	1	0	1	LOC100045967	-1.55886	-1.32768	-0.0531127	-1.19703
	1	1	0	1	PGAM1	-1.30297	-1.23667	0.251596	-1.80549
	1	1	0	1	STARD8	-1.32768	-1.59521	0.865217	-2.03465
	1	1	0	1	2010003J03RIK	-1.30539	-1.03642	-0.357764	-1.34448
	1	1	0	1	TACSTD2	-1.11941	-1.84035	0.466825	-1.50246
	1	1	0	1	5031439A09RIK	-1.7226	-2.08849	1.09663	-1.25591
	1	1	0	1	LOC207685	-1.54433	-1.54433	0.659196	-1.52756
	1	1	0	1	MAPBPIP-PENDING	-1.39234	-1.39234	-0.0271643	-1.14334
	1	1	0	1	SCNN1A	-1.62619	-3.02247	1.92285	-1.2289
	1	1	0	1	MIER1	-1.06745	-1.24168	-0.513467	-1.12339
	1	1	0	1	HSD17B11	-1.54159	-1.54159	0.457901	-1.29084
	1	1	0	1	2610206P12RIK	-1.44317	-1.81337	0.468966	-1.08645
	1	1	0	1	ETS1	-2.45127	-1.6187	1.81963	-1.62232
	1	1	0	1	HMGN2	-1.21718	-1.65642	0.135126	-1.12615
	1	1	0	1	CMTM7	-1.89727	-1.49999	0.766733	-1.22249
	1	1	0	1	STK4	-2.51977	-1.11992	0.863469	-1.07013
	1	1	0	1	ABR	-1.22693	-1.26573	1.4144	-2.75803
	1	1	0	1	SPG21	-1.74053	-1.52438	0.477359	-1.04773
	1	1	0	1	5031439A09RIK	-2.01769	-2.01769	1.31966	-1.11561
	1	1	0	1	CMTM7	-1.64562	-2.22954	1.26876	-1.18484
	1	1	0	1	UNC84B	-1.4287	-1.39554	0.620896	-1.55116
	1	1	0	1	6230401I02RIK	-2.09575	-1.71386	1.08593	-1.03046
	1	1	0	1	TJP3	-1.05962	-1.05962	-0.497247	-1.12683
	1	1	0	1	CMTM7	-1.87876	-1.50172	1.21617	-1.54313
	1	1	0	1	ARPC5	-1.09175	-1.4279	-0.150009	-1.00884
	1	1	0	1	LOC636944	-1.18669	-1.18669	1.2893	-2.55898
	1	1	0	1	ATG5	-1.13295	-1.31181	-0.0313373	-1.16114
	1	1	0	1	GALNT11	-1.15967	-2.93465	1.81141	-1.34021
	1	1	0	1	LOC100039742	-1.07378	-2.43958	1.16061	-1.23591
	1	1	0	1	9630002K18RIK	-1.12725	-2.82149	2.31125	-1.91011
	1	1	0	1	4832420L08RIK	-1.03764	-2.10154	1.26225	-1.66403
	1	1	0	1	TBC1D10C	-1.2242	-1.78531	1.16189	-1.68698
	1	1	0	1	PARVG	-1.34374	-1.19578	0.476292	-1.44078
	1	1	0	1	PPT1	-1.33204	-1.29068	0.612318	-1.48642
	1	1	0	1	ZFP296	-1.34161	-1.2982	0.31374	-1.1485
	1	1	0	1	RASA2	-1.0643	-1.0643	-0.148956	-1.19421
	1	1	0	1	ARHGEF6	-2.47915	-1.06663	1.66233	-1.58646
	1	1	0	1	VEZF1	-1.36923	-1.28067	0.315001	-1.10914
	1	1	0	1	CD52	-2.04563	-1.22482	1.83443	-1.97973
	1	1	0	1	MAP4K2	-1.79136	-1.17692	0.608663	-1.05567
	1	1	0	1	RCSD1	-2.39251	-1.26298	1.34486	-1.10099
	1	1	0	1	KCNK6	-1.43867	-1.35075	1.2359	-1.79688
	1	1	0	1	ZYX	-1.46432	-1.49656	1.00241	-1.35903
	1	1	0	1	HCST	-1.49858	-1.746	1.48667	-1.53369
	1	1	0	1	A230075C01RIK	-1.04379	-1.04379	0.0824391	-1.18555
	1	1	0	1	HHEX	-1.62695	-1.19451	0.702056	-1.02659
	1	1	0	1	TBC1D2	-1.76459	-1.07229	0.849144	-1.0967
	1	1	0	1	PRKCB	-2.32613	-1.19333	1.66143	-1.15291
	1	1	0	1	RALGPS2	-3.05971	-1.1409	2.36339	-1.07344
	1	1	0	1	BCAS1	-1.83263	-1.83263	1.99754	-1.0987
	1	1	0	1	ARPC1B	-1.0638	-1.7861	1.14978	-1.06382
	1	1	0	1	CFD	-1.48654	-2.02563	2.01282	-1.22616
	1	1	0	1	MAPK14	-1.01936	-1.03847	0.390291	-1.01888
	1	1	0	1	SFT2D2	-1.07348	-1.27069	0.738478	-1.05389
	1	1	0	1	ABCD1	-1.85918	-1.20625	1.59485	-1.09106
	1	1	0	1	A830015L23RIK	-1.21421	-1.21421	0.921851	-1.04145
	1	1	0	1	GSTM1	-1.4205	-1.4362	1.8369	-1.25647
	1	1	0	1	P2RY5	-1.29733	-1.88446	2.36785	-1.26044
	1	1	0	1	H2-EB1	-1.90536	-1.02641	2.6997	-1.78993
	1	1	0	1	VAV3	-1.66766	-1.08027	2.04558	-1.14049
MLL_ENL/FLT3_ITD_p53KO, MLL_ENL (p53WT), AML_ETO_WT (p53WT)	1	0	1	1	ALOX5	-3.80299	-0.905595	-1.32598	-4.68709
	1	0	1	1	YAF2	-2.24374	-0.120726	-1.15738	-1.69963
	1	0	1	1	SEPW1	-1.10108	-0.316121	-1.52768	-2.07553
	1	0	1	1	MTCH2	-1.53375	0.217695	-1.31271	-2.29959
	1	0	1	1	ZC3H14	-1.10647	-0.981043	-1.19412	-1.46523
	1	0	1	1	SMARCE1	-1.05065	-0.884439	-1.09863	-1.60258
	1	0	1	1	TUBGCP4	-1.37284	-0.555066	-1.58729	-1.10207
	1	0	1	1	SMARCE1	-1.02503	-0.956479	-1.04211	-1.56773
	1	0	1	1	CRTC3	-1.03964	-0.965315	-1.18392	-1.31088
	1	0	1	1	MTCH2	-1.48592	0.131004	-1.23327	-1.90949
	1	0	1	1	9430029L20RIK	-1.16517	-0.883706	-1.06396	-1.26788
	1	0	1	1	DHX9	-1.26143	0.341247	-1.45195	-1.87671
	1	0	1	1	NUCKS1	-1.32581	0.217582	-1.31417	-1.73689
	1	0	1	1	MARK3	-1.66501	0.262179	-1.00045	-1.45383
	1	0	1	1	MIA3	-1.25596	0.179556	-1.06044	-1.6806
	1	0	1	1	CAP1	-1.59764	0.696215	-1.11871	-1.65873
	1	0	1	1	CRKL	-1.56974	1.40479	-1.6592	-1.68486
MLL_ENL/FLT3_ITD_p53WT, MLL_ENL (p53WT), AML_ETO_WT (p53WT)	0	1	1	1	A630082K20RIK	0.163419	-2.89786	-4.66642	-5.22203
	0	1	1	1	PPP1CA	-0.859581	-5.12597	-1.91057	-2.12957
	0	1	1	1	CREG1	-0.420725	-3.36619	-2.26539	-2.8867
	0	1	1	1	UBE2V1	-0.368965	-2.68709	-2.36906	-3.46514
	0	1	1	1	UCHL5	-0.993967	-3.51843	-2.02158	-1.95593
	0	1	1	1	FUSIP1	-0.753975	-3.18904	-2.44181	-1.85773
	0	1	1	1	GNB1	-0.766786	-4.42566	-1.49441	-1.20739
	0	1	1	1	AHCYL1	-0.579862	-4.56363	-1.50862	-1.18481
	0	1	1	1	ATP6V0D1	-0.90591	-2.98423	-1.44608	-2.44374
	0	1	1	1	WBP1	-0.705551	-3.82422	-1.79639	-1.44568
	0	1	1	1	EIF3S8	-0.59601	-1.60804	-2.4571	-3.06694
	0	1	1	1	GADD45A	-0.247398	-4.12461	-2.16909	-1.10505
	0	1	1	1	SMC1A	-0.66945	-1.83375	-2.18356	-2.85065
	0	1	1	1	OXA1L	-0.890475	-2.64407	-2.19272	-1.71279
	0	1	1	1	LOC666053	-0.765576	-3.37439	-1.65924	-1.62823
	0	1	1	1	SH3YL1	-0.806224	-2.62932	-1.76062	-2.22697
	0	1	1	1	ABCF2	-0.0148109	-1.53907	-2.66957	-3.19431
	0	1	1	1	ACSL1	-0.957541	-4.23647	-1.16855	-1.0496
	0	1	1	1	DARS	-0.460515	-1.18127	-2.54862	-3.03686
	0	1	1	1	MBD3	0.294232	-2.99512	-2.50493	-1.99514
	0	1	1	1	ATP6V0D1	-0.942093	-3.45472	-1.1938	-1.51566
	0	1	1	1	ETFDH	-0.385482	-2.43038	-2.31051	-1.92036
	0	1	1	1	LOC622655	0.293486	-4.62805	-1.54118	-1.16709
	0	1	1	1	CTPS	-0.387228	-2.06185	-2.51799	-2.04059
	0	1	1	1	VPS16	-0.657628	-1.87403	-2.46339	-1.98651
	0	1	1	1	PPM1A	-0.921744	-2.16519	-1.68866	-1.8998
	0	1	1	1	TSSC1	-0.142417	-2.12791	-2.14258	-2.17457
	0	1	1	1	TAZ	-0.750326	-2.16068	-1.76703	-1.84687
	0	1	1	1	ABCF2	0.635032	-1.27759	-2.50064	-3.30527
	0	1	1	1	TPRGL	-0.75372	-1.84972	-2.11266	-1.72714
	0	1	1	1	H2AFJ	0.434716	-1.4093	-2.093	-3.35559
	0	1	1	1	RHBDD1	-0.896916	-1.59752	-1.42473	-2.49549
	0	1	1	1	SCL0004020.1_31	-0.863628	-1.88918	-1.85195	-1.80152
	0	1	1	1	HNRNPF	-0.750027	-2.96912	-1.35357	-1.32034
	0	1	1	1	SCL000292.1_12	-0.724985	-2.10703	-1.90101	-1.6391
	0	1	1	1	H2AFJ	-0.157929	-2.41019	-1.40264	-2.3576
	0	1	1	1	ETV5	-0.321607	-1.53397	-1.08028	-3.38882
	0	1	1	1	LOC239727	-0.306994	-1.76789	-2.27238	-1.94265
	0	1	1	1	RHAG	0.327368	-2.49864	-2.76613	-1.3203
	0	1	1	1	MCM3	0.13892	-2.15914	-2.17362	-2.06349
	0	1	1	1	1700052N19RIK	-0.548667	-2.49665	-1.70838	-1.47918
	0	1	1	1	SDCCAG1	-0.988994	-1.73592	-1.42787	-2.07943
	0	1	1	1	KDELR2	0.262945	-3.68483	-1.23467	-1.54727
	0	1	1	1	ORC4	-0.498194	-1.927	-1.2872	-2.4912
	0	1	1	1	GADD45A	-0.168449	-2.80067	-2.01948	-1.20428
	0	1	1	1	RHAG	0.382739	-2.64402	-2.74363	-1.18553
	0	1	1	1	ANKRD54	-0.57413	-1.03369	-2.61077	-1.94593
	0	1	1	1	HBP1	-0.781012	-2.8101	-1.43901	-1.13125
	0	1	1	1	RAB18	-0.111875	-2.28724	-1.69704	-2.04301
	0	1	1	1	SYNGR2	-0.785448	-2.02696	-1.29132	-2.00154
	0	1	1	1	BFAR	-0.992065	-1.55079	-1.4707	-2.06223
	0	1	1	1	ZC3HC1	0.40585	-2.82041	-1.48968	-2.09739
	0	1	1	1	LSM14B	-0.875997	-2.4146	-1.06186	-1.57208
	0	1	1	1	MLF2	-0.376182	-1.1948	-2.35599	-1.99672
	0	1	1	1	EEF2	-0.594833	-1.48384	-2.28473	-1.5566
	0	1	1	1	LOC230765	-0.124602	-3.09602	-1.46712	-1.20445
	0	1	1	1	EEF2	-0.673556	-1.19183	-1.94024	-2.03548
	0	1	1	1	SYNGR2	-0.475383	-2.36317	-1.15793	-1.8401
	0	1	1	1	LGALS9	-0.398048	-2.20284	-1.01896	-2.18229
	0	1	1	1	TUBD1	0.597797	-1.89991	-2.39801	-2.09594
	0	1	1	1	USP7	-0.149951	-2.56179	-1.83876	-1.219
	0	1	1	1	ARL6IP4	0.768073	-4.02268	-1.02463	-1.47296
	0	1	1	1	EEF2	-0.758716	-1.18951	-2.12354	-1.67723
	0	1	1	1	SYNGR2	-0.404501	-1.93977	-1.37106	-2.0229
	0	1	1	1	SNX22	-0.413625	-3.09488	-1.10167	-1.10167
	0	1	1	1	FOXK2	0.482304	-4.0634	-1.00135	-1.12883
	0	1	1	1	MAPK9	-0.573412	-1.25086	-2.28555	-1.59886
	0	1	1	1	NUP50	-0.851258	-1.19423	-1.442	-2.18297
	0	1	1	1	BCL2L11	0.114878	-1.21453	-2.56759	-1.99701
	0	1	1	1	ANAPC5	0.0440284	-1.78935	-2.2317	-1.68453
	0	1	1	1	PSMD10	-0.241698	-2.36136	-1.8442	-1.19665
	0	1	1	1	RAD51AP1	-0.76132	-2.60728	-1.13258	-1.13725
	0	1	1	1	LOC621824	-0.467945	-2.19289	-1.15921	-1.81241
	0	1	1	1	ZFAND2B	0.0977687	-2.14917	-2.01779	-1.56104
	0	1	1	1	SDCCAG1	-0.435623	-1.86701	-1.37541	-1.86257
	0	1	1	1	SLC43A1	-0.241675	-1.2704	-2.23019	-1.74096
	0	1	1	1	LENG9	0.283542	-2.71971	-1.47182	-1.57432
	0	1	1	1	2010311D03RIK	-0.322174	-1.54508	-1.91128	-1.62994
	0	1	1	1	USF2	-0.731605	-1.87331	-1.51325	-1.27467
	0	1	1	1	LIG1	-0.448787	-1.62646	-1.98444	-1.31729
	0	1	1	1	ARRB1	0.543824	-2.18074	-1.98132	-1.69953
	0	1	1	1	5730502D15RIK	-0.226905	-2.81415	-1.00274	-1.25421
	0	1	1	1	GATAD1	-0.46281	-1.67597	-1.92571	-1.23256
	0	1	1	1	3830406C13RIK	-0.928797	-1.58235	-1.59428	-1.18132
	0	1	1	1	1500034J01RIK	-0.120146	-1.3365	-1.8066	-1.96554
	0	1	1	1	WDR70	0.135574	-2.53714	-1.34515	-1.45851
	0	1	1	1	SHKBP1	0.288705	-3.22978	-1.09172	-1.14885
	0	1	1	1	EMD	-0.715788	-1.19593	-1.41022	-1.84916
	0	1	1	1	AP1M1	-0.315127	-2.30232	-1.20725	-1.3436
	0	1	1	1	CDKN2C	-0.31469	-1.05874	-1.8932	-1.8932
	0	1	1	1	RHAG	0.665801	-2.22607	-2.46161	-1.10275
	0	1	1	1	BAT2D	-0.466939	-2.14212	-1.40782	-1.07509
	0	1	1	1	AZI2	-0.33645	-2.65357	-1.08339	-1.00942
	0	1	1	1	GYPA	-0.538859	-1.47984	-1.81493	-1.21527
	0	1	1	1	TOR1A	-0.519107	-1.8498	-1.38318	-1.27124
	0	1	1	1	RNF167	-0.256308	-2.04123	-1.43889	-1.27057
	0	1	1	1	VKORC1L1	-0.202495	-1.64285	-1.85397	-1.27702
	0	1	1	1	PDZD11	-0.851599	-1.91967	-1.11187	-1.06473
	0	1	1	1	KBTBD4	0.00110017	-2.2979	-1.11399	-1.52624
	0	1	1	1	FZR1	0.115966	-2.37321	-1.44599	-1.1684
	0	1	1	1	EIF5A	0.587168	-1.23266	-2.18322	-2.01693
	0	1	1	1	AGTR1A	1.5534	-1.3646	-3.7885	-1.23112
	0	1	1	1	VKORC1L1	0.180551	-1.50894	-1.74163	-1.75163
	0	1	1	1	LAPTM4A	-0.7531	-1.38764	-1.00164	-1.67107
	0	1	1	1	LRRC57	-0.128955	-2.1488	-1.13168	-1.38473
	0	1	1	1	ABCF1	0.479566	-2.19097	-1.88993	-1.1764
	0	1	1	1	MRPS31	0.475821	-1.76037	-1.60867	-1.87099
	0	1	1	1	FBXL4	0.0432605	-1.42902	-1.599	-1.76405
	0	1	1	1	TSSC1	0.353439	-1.42649	-1.66935	-1.95604
	0	1	1	1	POLR2D	0.0618342	-1.98324	-1.46317	-1.30228
	0	1	1	1	CYHR1	0.117595	-1.24222	-1.99784	-1.5493
	0	1	1	1	DOCK5	-0.525949	-1.06213	-1.53758	-1.53758
	0	1	1	1	LARP1	0.683301	-1.73362	-2.37256	-1.19026
	0	1	1	1	NDUFS2	0.0343025	-1.28049	-2.03933	-1.32604
	0	1	1	1	TUSC2	0.00426003	-1.63352	-1.91775	-1.05836
	0	1	1	1	TBRG1	0.460334	-1.48027	-1.71385	-1.86552
	0	1	1	1	EIF5A	0.513548	-1.25372	-2.03651	-1.82048
	0	1	1	1	SLC12A2	0.475563	-1.80817	-1.62102	-1.64286
	0	1	1	1	NUBP2	0.290215	-1.44945	-1.98181	-1.45343
	0	1	1	1	MPDU1	-0.465998	-1.56969	-1.48158	-1.07654
	0	1	1	1	GINS2	0.17541	-1.76892	-1.4585	-1.52488
	0	1	1	1	BXDC5	-0.113034	-1.51099	-1.60742	-1.30689
	0	1	1	1	MGLL	-0.478003	-1.17416	-1.47342	-1.39349
	0	1	1	1	D17WSU92E	-0.0152751	-1.20575	-1.70522	-1.5922
	0	1	1	1	MRPL3	0.213113	-1.43825	-1.68762	-1.59399
	0	1	1	1	GUSB	-0.444583	-1.89602	-1.161	-1.00395
	0	1	1	1	OIP5	0.490104	-2.55455	-1.05299	-1.35665
	0	1	1	1	UCHL5	-0.664042	-1.09477	-1.23703	-1.4693
	0	1	1	1	HN1L	0.00366277	-1.89269	-1.42709	-1.14886
	0	1	1	1	DRG1	-0.917612	-1.23207	-1.19425	-1.0839
	0	1	1	1	BC004701	-0.311437	-1.92799	-1.14001	-1.01826
	0	1	1	1	RNF41	-0.453628	-1.14439	-1.07322	-1.72325
	0	1	1	1	RAD51AP1	-0.554996	-1.57633	-1.10735	-1.14082
	0	1	1	1	POLR2D	0.227488	-2.0261	-1.27453	-1.28629
	0	1	1	1	6330548G22RIK	-0.82595	-1.21559	-1.13357	-1.16875
	0	1	1	1	D0HXS9928E	-0.372889	-1.06427	-1.69092	-1.20734
	0	1	1	1	LOC100047816	-0.649051	-1.02518	-1.02952	-1.62937
	0	1	1	1	UCHL3	-0.642035	-1.16806	-1.4528	-1.06388
	0	1	1	1	BC002236	-0.410298	-1.28017	-1.16142	-1.44548
	0	1	1	1	STX17	0.133574	-1.35804	-1.14436	-1.9096
	0	1	1	1	CYHR1	0.281686	-1.08381	-1.98323	-1.4882
	0	1	1	1	OCIAD1	-0.0307911	-1.41032	-1.49239	-1.32813
	0	1	1	1	2410091C18RIK	1.39631	-1.19913	-2.23198	-2.2254
	0	1	1	1	AIFM2	-0.180526	-1.1695	-1.73905	-1.16072
	0	1	1	1	TSSC1	0.166137	-1.91836	-1.01489	-1.47053
	0	1	1	1	IDH3G	-0.562498	-1.4127	-1.18323	-1.06439
	0	1	1	1	KBTBD4	-0.0983043	-1.55167	-1.20809	-1.35784
	0	1	1	1	TMEM9B	-0.18945	-1.29382	-1.22961	-1.50261
	0	1	1	1	LOC100044324	0.663536	-1.54069	-1.74739	-1.57974
	0	1	1	1	EG667977	-0.650077	-1.2602	-1.23635	-1.0156
	0	1	1	1	NDUFS4	-0.215021	-1.75021	-1.17374	-1.00136
	0	1	1	1	PLAU	-0.646722	-1.07075	-1.17936	-1.17936
	0	1	1	1	PIGF	0.447911	-2.30632	-1.18764	-1.0196
	0	1	1	1	WARS	0.262423	-1.8299	-1.20303	-1.25644
	0	1	1	1	B230210A04RIK	-0.629072	-1.02067	-1.19878	-1.16824
	0	1	1	1	SERBP1	-0.302602	-1.06414	-1.33315	-1.30656
	0	1	1	1	HCCS	-0.670014	-1.01789	-1.15766	-1.12557
	0	1	1	1	ALG10B	0.280541	-2.0115	-1.05128	-1.15603
	0	1	1	1	CDC2A	-0.0881454	-1.45228	-1.28281	-1.10184
	0	1	1	1	LOC100045963	0.538416	-1.33519	-1.65339	-1.44062
	0	1	1	1	HOMER1	-0.149829	-1.25985	-1.25709	-1.18636
	0	1	1	1	SLC16A6	-0.0288615	-1.34449	-1.07417	-1.31469
	0	1	1	1	ACTN4	0.841073	-1.05989	-1.79052	-1.70084
	0	1	1	1	CCBL1	1.04671	-1.5486	-1.74174	-1.4074
	0	1	1	1	G6PC3	1.1829	-2.00764	-1.53977	-1.24095
	0	1	1	1	AP2A2	0.44725	-1.56321	-1.27525	-1.07943
	0	1	1	1	OXSR1	-0.00858777	-1.12145	-1.12194	-1.16693
	0	1	1	1	TRFP	0.0913271	-1.02141	-1.18281	-1.28392
	0	1	1	1	2310022K01RIK	0.879225	-2.01773	-1.21368	-1.03549
	0	1	1	1	SPR	2.54675	-1.87871	-2.18803	-1.83209
	0	1	1	1	FAM110B	3.2285	-1.19851	-3.26899	-2.11072
	0	1	1	1	LOC233529	0.375963	-1.13763	-1.2325	-1.1707
	0	1	1	1	IRF3	0.219184	-1.31398	-1.02628	-1.01542
	0	1	1	1	OIP5	0.547932	-1.08627	-1.27101	-1.21409
	0	1	1	1	DENR	0.512904	-1.034	-1.06217	-1.32604
	0	1	1	1	DBT	0.738106	-1.0063	-1.31472	-1.25548
	0	1	1	1	CRTAP	0.738148	-1.07824	-1.32208	-1.17317
	0	1	1	1	RPS19BP1	1.22017	-1.66595	-1.08775	-1.24729
	0	1	1	1	HEL308	1.11148	-1.45759	-1.17658	-1.18672
MLL_ENL/FLT3_ITD_p53KO, MLL_ENL/FLT3_ITD_p53WT	1	1	0	0	GAS7	-5.30289	-5.64233	1.07688	-0.798937
	1	1	0	0	EAR2	-3.619	-5.44802	-0.115792	-0.625124
	1	1	0	0	LOC100045780	-5.12559	-5.56121	1.11093	0
	1	1	0	0	ATP2A3	-3.66453	-5.25342	0.285042	-0.598725
	1	1	0	0	2310005G13RIK	-3.9121	-3.9121	-0.524047	-0.865826
	1	1	0	0	C030002B11RIK	-3.25842	-5.5707	0.614616	-0.872624
	1	1	0	0	PRM1	-4.48198	-4.48198	0	0
	1	1	0	0	PRM1	-4.41453	-4.41453	0	0
	1	1	0	0	DLEU2	-3.7915	-4.47788	-0.0833334	-0.432104
	1	1	0	0	FCRLA	-6.07583	-5.09975	2.23964	0.218499
	1	1	0	0	IVNS1ABP	-1.54666	-5.66444	-0.65456	-0.817155
	1	1	0	0	RAPGEFL1	-4.21164	-4.68664	0.245693	0
	1	1	0	0	MOCOS	-2.92972	-5.24768	0.152124	-0.420997
	1	1	0	0	CD2	-4.87781	-4.87781	1.3608	0
	1	1	0	0	SLFN1	-4.18272	-5.26155	1.42171	-0.342519
	1	1	0	0	ZFP238	-2.88293	-4.91456	0.182335	-0.707935
	1	1	0	0	TREM1	-2.63371	-3.85387	-0.884592	-0.934038
	1	1	0	0	RASGRP1	-4.41422	-5.49632	2.44614	-0.841004
	1	1	0	0	POLM	-3.36376	-3.77862	-0.657093	-0.495095
	1	1	0	0	ATP1B1	-5.133	-3.47675	1.47637	-0.880645
	1	1	0	0	AATK	-1.41417	-7.34892	0.997335	-0.174362
	1	1	0	0	RECK	-3.42198	-3.42198	-0.178333	-0.915943
	1	1	0	0	ADAM8	-2.91006	-3.60538	-0.641088	-0.765107
	1	1	0	0	ADAM8	-2.80367	-3.76977	-0.475827	-0.836285
	1	1	0	0	E030038D23RIK	-3.14398	-5.90068	1.19317	-0.00719873
	1	1	0	0	CKLF	-1.32842	-5.76149	0.176172	-0.920938
	1	1	0	0	PILRA	-3.60338	-4.57864	0.99667	-0.621224
	1	1	0	0	ARHGEF4	-2.54317	-4.77113	0.486718	-0.915132
	1	1	0	0	ATG16L2	-3.03994	-4.25512	0.254999	-0.699669
	1	1	0	0	CD40	-4.46037	-4.46037	1.2088	0
	1	1	0	0	2210408F11RIK	-3.30303	-5.48062	2.08022	-0.995818
	1	1	0	0	STAMBPL1	-4.11918	-5.7402	2.57806	-0.375523
	1	1	0	0	TMC7	-3.44367	-3.75196	0.452438	-0.900912
	1	1	0	0	ERO1LB	-3.24241	-4.64287	0.704852	-0.451958
	1	1	0	0	FAM169B	-4.36158	-4.63966	2.00311	-0.587281
	1	1	0	0	UGP2	-3.26694	-3.6142	0.22273	-0.895127
	1	1	0	0	NME7	-4.46456	-3.25108	0.187971	0
	1	1	0	0	SLFN2	-2.14764	-5.00004	0.380787	-0.739379
	1	1	0	0	PIRA4	-3.30612	-3.30612	0.0955598	-0.920252
	1	1	0	0	ADPGK	-2.18274	-4.94949	0.694574	-0.991595
	1	1	0	0	ARHGAP24	-4.86809	-4.86809	2.35862	0
	1	1	0	0	HNRNPA2B1	-2.34082	-3.15801	-0.990436	-0.870255
	1	1	0	0	LOC329750	-2.78854	-3.98913	-0.536287	-0.031036
	1	1	0	0	6530415H11RIK	-2.76884	-5.28065	0.292729	0.426925
	1	1	0	0	SCL0004175.1_57	-2.49674	-3.42387	-0.665137	-0.742558
	1	1	0	0	FAIM3	-3.821	-6.20525	2.60352	0.0944534
	1	1	0	0	ARL5C	-4.3387	-3.35076	0.366405	0
	1	1	0	0	EZH2	-2.2798	-5.93163	0.898668	0.083508
	1	1	0	0	AGPS	-2.28273	-4.46077	0.247533	-0.733053
	1	1	0	0	2510042H12RIK	-3.53275	-3.68352	0	0
	1	1	0	0	SNX20	-2.01338	-5.1089	0.913628	-0.989482
	1	1	0	0	KRT86	-3.1916	-3.1916	-0.208325	-0.58873
	1	1	0	0	TMEM38B	-1.6535	-5.35139	0.59473	-0.720412
	1	1	0	0	B4GALT1	-2.15354	-4.7227	0.00267109	-0.211563
	1	1	0	0	PYGL	-2.99364	-4.08971	0.521437	-0.502332
	1	1	0	0	YPEL5	-2.7573	-3.41037	-0.260634	-0.589911
	1	1	0	0	SRPK3	-4.05305	-4.59329	1.90983	-0.279951
	1	1	0	0	DHRS7	-2.30372	-3.28511	-0.743798	-0.683149
	1	1	0	0	D230048P18RIK	-2.45624	-4.79442	0.484455	-0.24302
	1	1	0	0	CLEC4D	-3.59797	-4.72734	1.55631	-0.218771
	1	1	0	0	2510002J07RIK	-2.15174	-4.40376	0.575955	-0.946668
	1	1	0	0	CHMP2A	-1.12517	-4.29972	-0.648586	-0.850182
	1	1	0	0	TNFAIP8	-2.3064	-5.39218	1.07172	-0.29511
	1	1	0	0	ACTA2	-3.18961	-3.94779	0.504845	-0.278569
	1	1	0	0	BCLP2	-2.8741	-2.8741	-0.260235	-0.876474
	1	1	0	0	POLM	-2.97471	-2.97471	-0.707319	-0.209121
	1	1	0	0	EEF1B2	-1.88331	-3.89929	-0.596511	-0.470913
	1	1	0	0	EMB	-1.87905	-6.61796	2.02427	-0.372625
	1	1	0	0	MMP25	-3.25818	-3.25818	-0.151594	-0.151594
	1	1	0	0	AKAP12	-5.14615	-4.38291	3.0257	-0.291118
	1	1	0	0	ATAD1	-1.5768	-3.9391	-0.651461	-0.593828
	1	1	0	0	PRDX5	-1.99039	-4.34579	0.375197	-0.769513
	1	1	0	0	LOC100036521	-1.88551	-3.24498	-0.678943	-0.920955
	1	1	0	0	RELN	-5.21932	-6.02858	3.8574	0.666957
	1	1	0	0	FMO5	-3.64069	-3.64069	1.03242	-0.46082
	1	1	0	0	CNP	-2.19812	-3.73519	-0.336842	-0.430662
	1	1	0	0	0910001A06RIK	-2.83806	-3.64421	0.630619	-0.826453
	1	1	0	0	MAD	-2.31073	-6.26672	1.00278	0.903288
	1	1	0	0	H2-OB	-2.7261	-4.90504	1.63622	-0.649776
	1	1	0	0	AI987692	-2.98403	-3.29412	-0.320931	-0.0434173
	1	1	0	0	SAMD11	-3.53407	-3.16898	0.547289	-0.47679
	1	1	0	0	FCRLA	-4.23972	-4.23972	1.8559	0
	1	1	0	0	NUAK1	-5.48861	-5.65478	3.25592	1.2823
	1	1	0	0	SEPX1	-2.33511	-4.32382	0.857236	-0.801763
	1	1	0	0	LOC384538	-4.43197	-2.16101	0	0
	1	1	0	0	NIN	-1.11837	-4.64462	-0.0428722	-0.781897
	1	1	0	0	SLC25A24	-1.72922	-2.96348	-0.962293	-0.932693
	1	1	0	0	CES3	-2.89749	-4.51171	0.339945	0.483865
	1	1	0	0	PIAS3	-1.26805	-4.35273	-0.117205	-0.833541
	1	1	0	0	RELL1	-1.57629	-4.53345	-0.544825	0.115694
	1	1	0	0	LOC433749	-1.27701	-3.88538	-0.500016	-0.874671
	1	1	0	0	A530055J02RIK	-3.69003	-4.16936	1.62945	-0.291272
	1	1	0	0	KLF7	-1.76449	-4.64019	0.715385	-0.831548
	1	1	0	0	PRG3	-3.35815	-3.35815	0.210763	0
	1	1	0	0	ZFYVE27	-2.23436	-4.34649	0.488496	-0.41005
	1	1	0	0	PPP1CB	-2.57672	-2.57672	-0.760076	-0.581878
	1	1	0	0	PPP4R1	-2.50517	-2.07656	-0.905517	-0.996933
	1	1	0	0	MGAM	-2.71552	-3.34887	0.519608	-0.928954
	1	1	0	0	ATP5F1	-1.27492	-3.89614	-0.606632	-0.680507
	1	1	0	0	CSF3R	-2.40168	-4.02956	0.810758	-0.829078
	1	1	0	0	LOC100047936	-3.18801	-3.4328	0.169394	0.00187021
	1	1	0	0	RNF130	-1.36769	-4.39963	0.311553	-0.989253
	1	1	0	0	TREM1	-2.32946	-2.80424	-0.332337	-0.977382
	1	1	0	0	CD53	-3.29506	-3.29506	0.17372	0
	1	1	0	0	RANBP9	-2.84835	-2.84835	-0.104037	-0.607958
	1	1	0	0	TMEM2	-1.23581	-5.32784	0.800755	-0.640223
	1	1	0	0	COX6A2	-4.11432	-4.11432	1.86906	0
	1	1	0	0	MPEG1	-2.4572	-4.16518	0.600765	-0.324213
	1	1	0	0	KRT86	-2.89419	-2.89419	-0.198391	-0.354415
	1	1	0	0	MPPE1	-1.41988	-3.82908	-0.718225	-0.365085
	1	1	0	0	SYAP1	-1.31365	-3.84136	-0.447724	-0.727908
	1	1	0	0	RSRC2	-1.52616	-3.28192	-0.967948	-0.552472
	1	1	0	0	ARID3A	-1.82204	-4.05276	0.346453	-0.785299
	1	1	0	0	1100001G20RIK	-3.15514	-3.15514	0	0
	1	1	0	0	LOC380844	-3.00841	-2.86887	0.565118	-0.961819
	1	1	0	0	4930426D05RIK	-4.01604	-4.01604	0.740809	1.05181
	1	1	0	0	SEMA4F	-2.69381	-2.69381	0.0434559	-0.889065
	1	1	0	0	A930008A22RIK	-1.15957	-5.93555	0.948954	-0.0818407
	1	1	0	0	CDK2AP2	-1.7685	-3.59316	0.0108237	-0.856408
	1	1	0	0	LRRFIP2	-2.00942	-3.19018	-0.170466	-0.79893
	1	1	0	0	1100001F19RIK	-1.39623	-3.5223	-0.676386	-0.568988
	1	1	0	0	LOC665047	-1.86194	-3.15533	-0.683313	-0.449016
	1	1	0	0	2410004N11RIK	-2.1691	-2.4878	-0.497893	-0.989657
	1	1	0	0	TUBB2B	-4.13183	-2.90229	0.619822	0.274112
	1	1	0	0	TNFRSF13C	-3.93645	-4.16625	1.97608	0
	1	1	0	0	BCL6	-3.23422	-3.86999	1.52936	-0.542514
	1	1	0	0	PAFAH1B3	-3.07332	-3.78369	0.745514	0
	1	1	0	0	PMM2	-1.91599	-2.72946	-0.964351	-0.487454
	1	1	0	0	B2M	-1.04116	-4.23613	-0.0486006	-0.760799
	1	1	0	0	TMSB10	-3.36511	-2.63456	0.397611	-0.473634
	1	1	0	0	FMNL2	-2.79823	-2.79823	-0.0332057	-0.442883
	1	1	0	0	D930042A21RIK	-2.38088	-5.55629	0.261823	1.62366
	1	1	0	0	CHIC2	-1.05604	-4.2562	-0.228494	-0.508981
	1	1	0	0	TMCC2	-3.32367	-3.97858	0.564447	0.700121
	1	1	0	0	PRSS34	-4.56848	-5.64409	2.73082	1.44574
	1	1	0	0	LIMA1	-3.30982	-2.61499	0.885526	-0.986658
	1	1	0	0	LOC386520	-3.16068	-3.96287	1.73995	-0.641842
	1	1	0	0	SLC2A6	-2.7395	-4.72611	1.57377	-0.132041
	1	1	0	0	5730528L13RIK	-1.60115	-3.98791	0.480071	-0.907929
	1	1	0	0	DOCK10	-1.25736	-3.84969	-0.425327	-0.468631
	1	1	0	0	VAMP1	-2.06022	-3.76502	0.587571	-0.748528
	1	1	0	0	GLRX	-1.66955	-3.52761	0.159754	-0.944623
	1	1	0	0	TRIO	-1.2283	-4.94544	0.0681677	0.131762
	1	1	0	0	1110037F02RIK	-2.26317	-2.78266	-0.0106752	-0.911426
	1	1	0	0	PIRA11	-2.58181	-2.58181	0.0806666	-0.881994
	1	1	0	0	2810410P22RIK	-2.4906	-1.86737	-0.71595	-0.868143
	1	1	0	0	PPP1R3B	-2.95052	-3.21996	0.587878	-0.350011
	1	1	0	0	D3UCLA1	-2.66837	-3.64995	0.707984	-0.312297
	1	1	0	0	TDE2	-1.88961	-2.38983	-0.7449	-0.887088
	1	1	0	0	TIA1	-1.65908	-4.13166	0.655633	-0.748394
	1	1	0	0	SLC25A24	-1.66914	-3.02008	-0.926755	-0.262418
	1	1	0	0	CKLF	-1.33667	-4.07837	0.0917335	-0.540931
	1	1	0	0	DIRAS2	-2.78037	-3.70411	0.421948	0.205964
	1	1	0	0	ATG10	-1.03217	-3.99387	-0.0104937	-0.814723
	1	1	0	0	NME7	-5.16864	-1.92486	1.94945	-0.700591
	1	1	0	0	CCNG2	-3.55583	-2.32846	0.319214	-0.274355
	1	1	0	0	PREI4	-3.48332	-2.92724	1.30104	-0.720191
	1	1	0	0	ANKRD12	-1.76549	-3.76388	0.186634	-0.472081
	1	1	0	0	DENND1C	-2.63304	-3.58112	0.778144	-0.378461
	1	1	0	0	TIA1	-1.40558	-3.91764	0.355224	-0.824897
	1	1	0	0	LOC100045551	-2.05936	-2.20931	-0.558977	-0.964438
	1	1	0	0	ATP6AP2	-2.10817	-2.10817	-0.668143	-0.906021
	1	1	0	0	PYGL	-2.82456	-2.63089	0.463006	-0.780953
	1	1	0	0	4632428N05RIK	-2.34761	-3.16657	-0.043553	-0.213544
	1	1	0	0	E130012P04RIK	-3.98803	-3.98803	2.74003	-0.534343
	1	1	0	0	1110035H17RIK	-2.94569	-2.95188	0.712478	-0.558867
	1	1	0	0	OSTF1	-1.85197	-3.7846	0.408132	-0.509547
	1	1	0	0	NME7	-5.45286	-2.16198	2.11868	-0.216568
	1	1	0	0	2017-09-05	-2.38774	-2.38774	-0.178283	-0.756359
	1	1	0	0	AMICA1	-2.55213	-4.08406	1.04792	-0.113799
	1	1	0	0	HNRNPH1	-1.96789	-2.80708	-0.533052	-0.3937
	1	1	0	0	0710001D07RIK	-2.68243	-4.16682	1.03681	0.117783
	1	1	0	0	GPR155	-1.63213	-3.90401	0.0142345	-0.163398
	1	1	0	0	RRM2B	-4.4753	-1.72699	1.31207	-0.770863
	1	1	0	0	PIRA3	-2.82825	-2.82825	0	0
	1	1	0	0	CD63	-1.48876	-3.9929	0.744043	-0.913448
	1	1	0	0	RSAD2	-2.35708	-2.78324	-0.574033	0.0759943
	1	1	0	0	4933439C10RIK	-2.42655	-3.01313	0.39888	-0.596098
	1	1	0	0	GNAQ	-2.02479	-4.12817	1.0929	-0.571382
	1	1	0	0	2210018M11RIK	-1.64338	-2.47799	-0.749663	-0.755787
	1	1	0	0	CXCR4	-1.75412	-2.78747	-0.0981563	-0.983514
	1	1	0	0	PPP2R5C	-1.78873	-2.08099	-0.85461	-0.890633
	1	1	0	0	CBX8	-1.06681	-3.33791	-0.481563	-0.707414
	1	1	0	0	KCTD12	-2.70141	-2.70141	0.496843	-0.685958
	1	1	0	0	C030046I01RIK	-1.6547	-3.16202	-0.12991	-0.640035
	1	1	0	0	2017-09-06	-2.35333	-4.02171	1.49817	-0.647465
	1	1	0	0	LOC100040505	-1.26798	-2.96788	-0.485153	-0.803132
	1	1	0	0	2017-03-01	-2.99798	-2.99798	0.730706	-0.257718
	1	1	0	0	6330548G22RIK	-1.08663	-3.44308	-0.616215	-0.375569
	1	1	0	0	ITGB2	-2.34751	-2.34751	-0.224718	-0.589066
	1	1	0	0	EBI3	-1.96875	-3.01996	0.252591	-0.771108
	1	1	0	0	E430021P16RIK	-1.44964	-3.86329	-0.164421	-0.027308
	1	1	0	0	TRP53INP1	-2.75171	-2.75171	0	0
	1	1	0	0	LOC100046393	-2.7379	-2.15188	0.204263	-0.790479
	1	1	0	0	RBM26	-1.46994	-3.22048	0.0475137	-0.823188
	1	1	0	0	PDZD11	-1.08768	-3.27592	-0.734502	-0.364251
	1	1	0	0	NEIL1	-3.31675	-3.90214	1.57703	0.187058
	1	1	0	0	PNPLA8	-1.62819	-3.81088	0.188978	-0.201892
	1	1	0	0	AFF1	-2.9284	-2.21447	0.0011616	-0.297895
	1	1	0	0	SLC11A1	-2.78491	-3.91739	1.45084	-0.180713
	1	1	0	0	2600011E07RIK	-2.79686	-2.79686	0.167663	0
	1	1	0	0	ARHGAP15	-2.17826	-2.84964	0.554067	-0.945406
	1	1	0	0	RNF141	-1.6006	-3.5159	-0.465066	0.171272
	1	1	0	0	LOC629364	-1.66373	-2.156	-0.700771	-0.88852
	1	1	0	0	LOC676389	-1.70389	-4.50806	1.1086	-0.291164
	1	1	0	0	PRDX5	-1.58887	-3.00242	0.189202	-0.98797
	1	1	0	0	BMX	-1.88875	-2.88439	-0.370239	-0.239736
	1	1	0	0	9030418K01RIK	-2.62223	-2.62223	0.499979	-0.63268
	1	1	0	0	GPR109A	-2.32279	-2.32279	-0.189199	-0.534703
	1	1	0	0	YPEL5	-3.42347	-2.64019	1.57095	-0.870929
	1	1	0	0	CHFR	-2.52317	-1.71264	-0.241113	-0.883627
	1	1	0	0	GLRX1	-1.90809	-3.05102	0.497427	-0.881159
	1	1	0	0	MGST1	-2.81357	-2.81357	0.588729	-0.286624
	1	1	0	0	AA407270	-2.9248	-2.9248	0.542055	0
	1	1	0	0	FLNA	-1.67806	-2.73468	0.0906389	-0.978276
	1	1	0	0	1810033M07RIK	-2.61829	-3.32072	0.608018	0.0381141
	1	1	0	0	DIRAS2	-3.12189	-4.459	1.54538	0.744067
	1	1	0	0	PIAS3	-1.1114	-3.3583	-0.28189	-0.538654
	1	1	0	0	AW112037	-2.69853	-3.21108	0.911068	-0.264011
	1	1	0	0	9030025P20RIK	-1.06528	-3.40601	-0.220896	-0.557368
	1	1	0	0	SCP2	-1.3185	-3.39422	0.126303	-0.64937
	1	1	0	0	CDC42EP2	-2.36284	-3.12354	0.0870529	0.169081
	1	1	0	0	TULP4	-3.04564	-3.92199	1.37743	0.371726
	1	1	0	0	A930014B10RIK	-2.65952	-3.39674	1.64254	-0.798969
	1	1	0	0	ZFP768	-1.221	-2.29918	-0.785372	-0.86929
	1	1	0	0	CCL3	-2.45944	-3.11043	1.17076	-0.77305
	1	1	0	0	METTL9	-1.34	-2.69807	-0.600843	-0.528639
	1	1	0	0	PQLC3	-3.00226	-2.89549	1.09225	-0.352015
	1	1	0	0	CLDN15	-2.22957	-2.57292	0.613246	-0.965247
	1	1	0	0	9430065F12RIK	-2.57543	-2.57543	0	0
	1	1	0	0	LOC100048726	-1.20558	-2.3578	-0.701011	-0.871512
	1	1	0	0	LITAF	-2.7472	-2.97813	0.88768	-0.291325
	1	1	0	0	RABGAP1L	-2.30388	-3.70321	0.751654	0.1377
	1	1	0	0	LOC100048461	-2.371	-2.371	0.094121	-0.467287
	1	1	0	0	IBRDC3	-1.41439	-3.62711	0.0881858	-0.157063
	1	1	0	0	TMPO	-1.50362	-1.7937	-0.842608	-0.970421
	1	1	0	0	PIAS1	-1.398	-4.9594	0.708971	0.540422
	1	1	0	0	DNAJC19	-1.98313	-1.98313	-0.648312	-0.481479
	1	1	0	0	ZFP294	-1.69635	-1.69635	-0.769687	-0.926751
	1	1	0	0	FOXP1	-2.82831	-2.82831	0.590626	0
	1	1	0	0	ARHGAP4	-2.80454	-2.59772	0.480599	-0.140779
	1	1	0	0	LRRFIP1	-2.11381	-4.70223	1.55615	0.207707
	1	1	0	0	NXN	-1.74853	-2.72631	0.134376	-0.709395
	1	1	0	0	CLEC4B1	-2.94117	-2.94117	0.834333	0
	1	1	0	0	RSRC2	-1.03287	-3.97329	-0.155915	0.120346
	1	1	0	0	1810026B05RIK	-1.12977	-2.67932	-0.527451	-0.70136
	1	1	0	0	TUBA1A	-2.27255	-2.76343	0	0
	1	1	0	0	ZFP787	-1.67243	-2.5061	-0.53364	-0.323234
	1	1	0	0	CDC42EP3	-1.55749	-3.02714	0.178075	-0.627616
	1	1	0	0	ZC3H12D	-3.38366	-2.93462	0.96749	0.327256
	1	1	0	0	RNF11	-2.50987	-2.50987	0	0
	1	1	0	0	KLF4	-2.50937	-3.61201	0.699923	0.404198
	1	1	0	0	TRPM2	-2.50008	-2.50008	-0.0589507	0.0463852
	1	1	0	0	MYO5A	-3.16552	-1.85702	0.69312	-0.683092
	1	1	0	0	PPP6C	-1.32318	-3.17166	-0.252534	-0.264664
	1	1	0	0	DENND2A	-2.03505	-2.84607	0.651643	-0.768915
	1	1	0	0	MAP4K2	-3.54665	-2.20143	1.36673	-0.605112
	1	1	0	0	ZFP276	-1.08289	-3.79744	0.142064	-0.243982
	1	1	0	0	GPBP1	-1.98969	-2.47854	-0.482411	-0.0254453
	1	1	0	0	PLD1	-2.25316	-2.25316	0.3875	-0.854196
	1	1	0	0	SYF2	-1.03878	-2.50917	-0.758977	-0.643898
	1	1	0	0	LOC100045280	-1.91799	-2.68088	0.529844	-0.880442
	1	1	0	0	AOF1	-2.96223	-2.22855	0.853673	-0.610557
	1	1	0	0	STARD3NL	-1.00011	-3.71092	0.269281	-0.503443
	1	1	0	0	USP16	-1.13773	-2.83862	-0.615515	-0.344621
	1	1	0	0	VAMP1	-1.83807	-3.2891	0.655558	-0.460172
	1	1	0	0	RPS6KA5	-1.82844	-2.72691	-0.525872	0.155108
	1	1	0	0	E330019N15RIK	-2.25855	-2.85168	-0.290925	0.478289
	1	1	0	0	ADD3	-2.49751	-2.11591	0.241406	-0.55072
	1	1	0	0	TMEM154	-2.71152	-1.55557	0.124783	-0.775642
	1	1	0	0	LOC100047261	-2.24051	-2.75237	0.840455	-0.746466
	1	1	0	0	PIAS1	-1.34213	-4.90471	0.790574	0.563306
	1	1	0	0	TMEM38B	-1.65253	-2.63792	0.19848	-0.795308
	1	1	0	0	CIB2	-1.55475	-4.70596	2.34728	-0.972212
	1	1	0	0	FCGR2B	-1.93215	-2.27725	0.227264	-0.899514
	1	1	0	0	A330102K04RIK	-4.79693	-2.52512	-0.209512	2.65241
	1	1	0	0	UBE2A	-1.82497	-2.40741	0.10761	-0.740271
	1	1	0	0	CLECSF12	-2.0356	-2.0356	-0.0897993	-0.697847
	1	1	0	0	GYG	-1.03779	-1.98478	-0.877374	-0.958794
	1	1	0	0	MAP3K1	-3.11426	-1.91736	0.248564	-0.0722606
	1	1	0	0	LPCAT2	-2.42757	-2.42757	0	0
	1	1	0	0	ANKRD13D	-2.04177	-2.93658	0.632149	-0.506537
	1	1	0	0	RIN2	-3.50661	-3.50661	1.65662	0.506644
	1	1	0	0	IRF2BP2	-1.48894	-2.47589	-0.41804	-0.454954
	1	1	0	0	PKIG	-1.34704	-1.60013	-0.929159	-0.94943
	1	1	0	0	PPP1CB	-2.11975	-2.11975	-0.142941	-0.441685
	1	1	0	0	CPEB4	-2.29358	-1.56245	-0.478702	-0.478702
	1	1	0	0	MAPKAPK3	-1.0371	-4.64625	1.19561	-0.318203
	1	1	0	0	ATP8B4	-2.25771	-5.06033	2.22532	0.291179
	1	1	0	0	6330442E10RIK	-1.65629	-1.65629	-0.514272	-0.970333
	1	1	0	0	PAPOLG	-1.88087	-1.54623	-0.396015	-0.967622
	1	1	0	0	PYCARD	-2.01715	-2.84584	0.355502	-0.280828
	1	1	0	0	DHX57	-1.18428	-3.96518	0.252702	0.110768
	1	1	0	0	PDCL	-1.06787	-2.67214	-0.497057	-0.546987
	1	1	0	0	UBTD1	-1.72412	-2.36358	-0.170135	-0.524061
	1	1	0	0	D030074E01RIK	-1.07064	-3.32515	-0.103719	-0.276235
	1	1	0	0	TMED10	-1.33931	-2.39146	-0.053223	-0.989516
	1	1	0	0	LOC100044439	-2.06475	-4.90915	2.28754	-0.0792982
	1	1	0	0	SLPI	-2.0169	-4.32467	1.30375	0.274542
	1	1	0	0	CIITA	-3.13095	-3.13095	1.52889	0
	1	1	0	0	HBB-B1	-3.24544	-3.48224	1.10178	0.894289
	1	1	0	0	GNG2	-1.97854	-4.07257	1.51696	-0.194771
	1	1	0	0	MAG	-2.62942	-2.62942	-0.216941	0.748538
	1	1	0	0	LOC100046770	-1.21311	-7.4229	2.41889	1.49072
	1	1	0	0	NLRP12	-2.47358	-2.47358	0.510067	-0.278534
	1	1	0	0	AKAP12	-2.73363	-2.97018	0.201377	0.791697
	1	1	0	0	NAGK	-1.9854	-1.9854	-0.0314303	-0.708108
	1	1	0	0	ARHGAP30	-1.49083	-1.49083	-0.776032	-0.949631
	1	1	0	0	NRBF2	-1.03586	-2.30147	-0.992157	-0.362541
	1	1	0	0	PILRA	-2.20609	-2.20609	-0.0190967	-0.25981
	1	1	0	0	HEXB	-2.48324	-2.70548	0.880348	-0.377792
	1	1	0	0	LMNB1	-1.50495	-2.13356	-0.53808	-0.507074
	1	1	0	0	SCP2	-1.15994	-3.01038	0.109274	-0.617199
	1	1	0	0	LOC677528	-1.07272	-2.65796	-0.528416	-0.418897
	1	1	0	0	ATP5F1	-1.11102	-2.71965	-0.497172	-0.340821
	1	1	0	0	SRPK2	-1.71566	-1.71566	-0.238097	-0.991983
	1	1	0	0	ACTR3	-1.95755	-2.58985	0.339775	-0.449442
	1	1	0	0	FCHSD1	-1.80316	-4.65086	1.09554	0.703327
	1	1	0	0	LOC331102	-1.0568	-2.34937	-0.973558	-0.27401
	1	1	0	0	C230091E03RIK	-1.5954	-1.5954	-0.72378	-0.72378
	1	1	0	0	DEM1	-1.34357	-2.7957	-0.0126318	-0.485842
	1	1	0	0	XPA	-1.02829	-2.84764	-0.115128	-0.631319
	1	1	0	0	MMD	-2.36476	-3.61783	1.0878	0.286005
	1	1	0	0	CAPG	-1.59491	-3.51528	0.737542	-0.235346
	1	1	0	0	D230017C05RIK	-1.51527	-2.36626	0.238976	-0.963464
	1	1	0	0	RAB5A	-1.44616	-2.03586	-0.610259	-0.51156
	1	1	0	0	P2RY13	-3.03727	-1.48556	0.845784	-0.923745
	1	1	0	0	MAT2B	-1.14608	-2.09653	-0.471755	-0.885779
	1	1	0	0	TLR4	-2.08352	-2.08352	0.213853	-0.645165
	1	1	0	0	2210410E06RIK	-1.33438	-2.46497	-0.190227	-0.607205
	1	1	0	0	PPP1R2	-1.92904	-1.84167	-0.0992857	-0.723118
	1	1	0	0	RTKN2	-2.09251	-1.97667	0.423976	-0.945046
	1	1	0	0	PLEKHG3	-2.29595	-3.01028	1.42542	-0.709353
	1	1	0	0	PPM1D	-2.04932	-1.72754	-0.290033	-0.513477
	1	1	0	0	H3F3A	-1.52317	-3.33739	0.483795	-0.203607
	1	1	0	0	F13A1	-1.6313	-5.24514	2.17974	0.116712
	1	1	0	0	TNFRSF21	-1.44517	-4.03308	0.630249	0.26907
	1	1	0	0	GPR137B-PS	-2.49673	-3.48576	1.01144	0.401922
	1	1	0	0	LOC100046817	-3.52479	-4.54062	3.37111	0.128548
	1	1	0	0	TMOD1	-1.4231	-2.57768	-0.136619	-0.422248
	1	1	0	0	ZFP367	-1.08768	-2.14156	-0.541808	-0.782834
	1	1	0	0	CCL6	-2.49534	-2.97117	0.815948	0.0975016
	1	1	0	0	MXD4	-1.1942	-1.78567	-0.785423	-0.779465
	1	1	0	0	GGTA1	-1.25495	-2.86445	0.20988	-0.635078
	1	1	0	0	MANEA	-1.70763	-2.97318	0.407907	-0.268163
	1	1	0	0	RNASE6	-2.0675	-3.08126	0.611005	0
	1	1	0	0	ZBTB41	-1.35233	-2.80819	-0.277084	-0.0957346
	1	1	0	0	IL16	-1.97741	-2.96128	0.406857	0
	1	1	0	0	CAPSL	-2.73593	-2.73593	0.941857	0
	1	1	0	0	9630058J23RIK	-1.21628	-2.75465	0.12835	-0.686188
	1	1	0	0	NAT8L	-2.36083	-2.36083	0.196306	0
	1	1	0	0	MOBK1B	-1.23334	-2.48113	-0.544871	-0.259155
	1	1	0	0	WDR1	-1.05336	-2.50792	0.0260888	-0.98226
	1	1	0	0	STIM2	-1.99618	-2.71796	0.218859	-0.0197099
	1	1	0	0	DTX1	-2.25668	-2.25668	0	0
	1	1	0	0	SEMA4B	-1.96783	-2.01068	-0.213263	-0.320753
	1	1	0	0	ENTPD5	-1.09435	-3.73475	0.470782	-0.149603
	1	1	0	0	CRISPLD2	-1.16155	-1.88397	-0.632619	-0.825507
	1	1	0	0	LOC100041137	-2.55857	-2.55857	0.614922	0
	1	1	0	0	H2-AA	-1.93429	-2.56506	0	0
	1	1	0	0	SLC32A1	-1.71845	-2.4191	0.439634	-0.7998
	1	1	0	0	CNP	-2.94469	-1.20423	0.16083	-0.509258
	1	1	0	0	GM5150	-2.22731	-2.22731	0.158036	-0.199928
	1	1	0	0	EXTL2	-1.00878	-3.18912	0.246288	-0.528135
	1	1	0	0	KLRA2	-2.23854	-2.23854	0	0
	1	1	0	0	2610307O08RIK	-2.29468	-2.29468	0.11418	0
	1	1	0	0	RAB5A	-1.75585	-2.07721	-0.772083	0.138889
	1	1	0	0	SFXN5	-2.82805	-3.52202	1.28522	0.598822
	1	1	0	0	SLC12A6	-2.33379	-3.11288	1.39458	-0.413057
	1	1	0	0	AFF1	-2.81224	-1.79143	0.538903	-0.399582
	1	1	0	0	LOC667251	-1.74505	-2.48769	-0.00874735	-0.222088
	1	1	0	0	1110062M06RIK	-3.23316	-2.72248	0.737741	0.756403
	1	1	0	0	BPGM	-1.76983	-1.76983	-0.45968	-0.45968
	1	1	0	0	TSPAN17	-1.48852	-2.52367	0.183063	-0.623703
	1	1	0	0	KIF3B	-1.23026	-1.23026	-0.992529	-0.992529
	1	1	0	0	LOC278188	-1.40354	-2.97772	0.488638	-0.540867
	1	1	0	0	CSF3R	-2.13213	-3.98799	1.48961	0.20573
	1	1	0	0	AKAP10	-1.81186	-2.81561	-0.0550544	0.261877
	1	1	0	0	IL10RB	-1.67099	-2.82674	0.0763908	0.00802635
	1	1	0	0	9830002I17RIK	-2.89211	-2.60436	1.47555	-0.390007
	1	1	0	0	SELPL	-1.67174	-2.35039	0.488661	-0.875835
	1	1	0	0	CYP4F18	-1.72217	-4.5041	1.91398	-0.0963234
	1	1	0	0	2010015J01RIK	-2.02061	-2.92847	0.29893	0.243499
	1	1	0	0	TMCC1	-2.5527	-2.15033	0.178274	0.126511
	1	1	0	0	OTUB1	-1.0105	-1.65204	-0.887172	-0.844849
	1	1	0	0	SNX18	-1.71157	-2.87074	0.230722	-0.0417949
	1	1	0	0	BCL10	-1.70642	-1.81191	-0.440622	-0.428006
	1	1	0	0	RBMS1	-1.96716	-2.0322	0.45424	-0.834269
	1	1	0	0	AI850995	-3.54604	-3.08944	2.4134	-0.156686
	1	1	0	0	DOK3	-3.36322	-1.96738	1.11955	-0.1533
	1	1	0	0	LOC383385	-1.61863	-1.61863	-0.994213	-0.130812
	1	1	0	0	RABL5	-1.79836	-2.18277	-0.249066	-0.123514
	1	1	0	0	SLC12A3	-3.49319	-2.22944	1.37116	0
	1	1	0	0	SKAP2	-1.94983	-1.76272	0.331613	-0.959811
	1	1	0	0	CD44	-1.02102	-2.3579	-0.528288	-0.431119
	1	1	0	0	DCUN1D3	-1.82931	-1.82931	-0.305805	-0.369121
	1	1	0	0	EVL	-2.23794	-2.23794	0.144778	0
	1	1	0	0	CLEC7A	-2.57802	-1.74977	0	0
	1	1	0	0	B230333E16RIK	-1.20603	-1.94596	-0.427825	-0.747534
	1	1	0	0	ZFP688	-1.10515	-3.73421	0.348571	0.168186
	1	1	0	0	2810407C02RIK	-2.0317	-1.96133	0.0177812	-0.344143
	1	1	0	0	1700101C01RIK	-2.08989	-2.99138	0.819075	-0.0567536
	1	1	0	0	D9ERTD392E	-2.05762	-2.44899	0.538315	-0.344485
	1	1	0	0	GH	-2.15462	-2.15462	0	0
	1	1	0	0	MKNK1	-1.2087	-2.04523	-0.373379	-0.679793
	1	1	0	0	PPAPDC2	-1.52959	-1.6278	-0.163752	-0.985071
	1	1	0	0	TRA2A	-1.2953	-1.8166	-0.649563	-0.537971
	1	1	0	0	SPC25	-1.68194	-1.287	-0.669298	-0.650716
	1	1	0	0	IFITM2	-1.38694	-2.50115	0.292004	-0.692196
	1	1	0	0	ITM2B	-1.08675	-2.27927	-0.134943	-0.787088
	1	1	0	0	CASP4	-1.50934	-3.41068	1.1589	-0.526765
	1	1	0	0	A130065C13RIK	-2.53959	-2.34356	0.996342	-0.392434
	1	1	0	0	LOC100040462	-2.13833	-2.13833	0	0
	1	1	0	0	D530007E13RIK	-1.19414	-5.27733	1.59994	0.597872
	1	1	0	0	GPR137B	-2.17324	-2.17324	0.281384	-0.205198
	1	1	0	0	B930008A12RIK	-2.1895	-2.1895	0.109302	0
	1	1	0	0	ENO1	-1.29333	-1.88172	-0.271977	-0.816697
	1	1	0	0	REEP5	-1.43637	-2.47917	0.248823	-0.595871
	1	1	0	0	RPRD1A	-1.11289	-3.4779	0.255752	0.0780908
	1	1	0	0	FYB	-1.58989	-3.71177	1.55319	-0.500174
	1	1	0	0	ADD3	-2.58227	-1.05462	0.265964	-0.869917
	1	1	0	0	LOC381957	-2.12024	-2.12024	0	0
	1	1	0	0	AGFG1	-2.10689	-1.47021	0.128609	-0.776345
	1	1	0	0	NCOA6	-1.37662	-1.37662	-0.86621	-0.595333
	1	1	0	0	PALM	-1.7554	-2.27467	0.562113	-0.738908
	1	1	0	0	PAIP2	-1.3148	-2.37586	-0.318673	-0.195985
	1	1	0	0	LOC100048056	-1.44254	-2.13162	-0.227949	-0.402369
	1	1	0	0	1520402A20RIK	-1.97214	-3.11147	1.40411	-0.522493
	1	1	0	0	SLC35A3	-1.30752	-1.70298	-0.618673	-0.572633
	1	1	0	0	TMEM159	-1.827	-1.827	0.246343	-0.788284
	1	1	0	0	LOC380763	-3.1771	-1.24972	1.213	-0.981849
	1	1	0	0	TRP53INP1	-4.1081	-2.63674	2.22194	0.330401
	1	1	0	0	RGS14	-2.0895	-2.0895	0	0
	1	1	0	0	HNRNPH1	-1.82892	-2.17243	-0.302108	0.134308
	1	1	0	0	KLHL25	-1.3954	-2.37248	0.247555	-0.647932
	1	1	0	0	GP38	-2.08227	-2.08227	0	0
	1	1	0	0	SGPL1	-1.3352	-1.77067	-0.71888	-0.333269
	1	1	0	0	TESC	-1.30403	-1.30403	-0.773122	-0.773122
	1	1	0	0	CDKN2C	-1.4276	-1.41338	-0.351958	-0.955192
	1	1	0	0	GPHN	-1.71483	-2.36667	0.384448	-0.448539
	1	1	0	0	RTKN2	-2.43941	-2.43941	0.742121	0
	1	1	0	0	NCF2	-1.7907	-1.7907	0.0822527	-0.632731
	1	1	0	0	CLEC2D	-3.00848	-1.19929	0.361433	-0.284905
	1	1	0	0	PRICKLE3	-1.81096	-2.45424	0.201585	-0.0619877
	1	1	0	0	PDLIM7	-2.32527	-2.49132	0.413814	0.278275
	1	1	0	0	ELMO2	-2.2319	-2.77744	1.09007	-0.204921
	1	1	0	0	CEP110	-1.8876	-1.43987	-0.352669	-0.44369
	1	1	0	0	2310005N03RIK	-1.47678	-2.67373	0.14519	-0.116175
	1	1	0	0	CD37	-2.71447	-1.5358	0.824683	-0.695119
	1	1	0	0	ETS2	-1.62074	-2.42474	-0.189219	0.11746
	1	1	0	0	ARHGAP24	-3.38865	-3.38865	2.6612	0
	1	1	0	0	SORT1	-1.99723	-1.73202	0.273785	-0.657235
	1	1	0	0	ANP32E	-1.91464	-1.61213	0.118486	-0.694303
	1	1	0	0	VNN3	-2.0508	-2.0508	0	0
	1	1	0	0	FCGR3	-2.33434	-2.4449	1.41092	-0.728575
	1	1	0	0	4930513E20RIK	-2.3238	-4.75079	3.20846	-0.226809
	1	1	0	0	NIN	-2.14582	-2.30122	0.712008	-0.357475
	1	1	0	0	STX5A	-1.21588	-1.84394	-0.275432	-0.756004
	1	1	0	0	GPR65	-1.71526	-2.5144	0.141085	0
	1	1	0	0	P2RX3	-2.93555	-1.3133	0.166031	0
	1	1	0	0	2810008M24RIK	-1.59568	-1.92103	-0.516034	-0.0433055
	1	1	0	0	RAB3IP	-2.0395	-2.72143	0.681296	0.00404934
	1	1	0	0	OXR1	-2.31241	-2.54007	0.727335	0.0512994
	1	1	0	0	LOC100045983	-1.63178	-2.71807	0.0487956	0.228338
	1	1	0	0	BLNK	-3.09789	-2.39183	1.59399	-0.164925
	1	1	0	0	BHLHB2	-1.99043	-2.13986	0.0704191	0
	1	1	0	0	MAPK3	-1.11012	-1.42435	-0.676619	-0.84746
	1	1	0	0	HNRPH1	-1.61271	-2.05422	-0.45332	0.0617434
	1	1	0	0	CTDSPL2	-1.29326	-3.9528	0.884395	0.310085
	1	1	0	0	IGSF9	-3.05165	-2.78144	1.78651	0
	1	1	0	0	LOC238836	-1.20967	-2.73822	0.195005	-0.292358
	1	1	0	0	B230378H13RIK	-1.46841	-1.46841	-0.869923	-0.237182
	1	1	0	0	ROD1	-1.59277	-3.67964	0.173596	1.05863
	1	1	0	0	TMED1	-1.43213	-2.41533	0.420784	-0.611036
	1	1	0	0	AKIRIN1	-1.15	-1.95252	-0.313851	-0.620182
	1	1	0	0	FBXL5	-2.36837	-2.7637	0.661828	0.435321
	1	1	0	0	LOC100047934	-1.73595	-2.43226	0.934536	-0.790334
	1	1	0	0	LOC100041567	-1.12853	-1.25057	-0.675822	-0.968472
	1	1	0	0	CHCHD8	-1.01364	-1.90044	-0.368179	-0.739165
	1	1	0	0	BNIP2	-1.04972	-1.91287	-0.217385	-0.838562
	1	1	0	0	RGS16	-2.0737	-2.35649	0.413716	0
	1	1	0	0	4832412D13RIK	-1.4388	-1.4388	-0.335554	-0.803203
	1	1	0	0	ZFP238	-2.11552	-2.38674	0.171056	0.318515
	1	1	0	0	IER3IP1	-1.12011	-3.25212	0.63691	-0.272214
	1	1	0	0	ESRRA	-1.24974	-1.65014	-0.686532	-0.419343
	1	1	0	0	KLHL36	-1.59143	-1.59143	-0.125422	-0.697203
	1	1	0	0	RNF10	-1.29001	-1.14309	-0.765933	-0.80289
	1	1	0	0	IVD	-1.28594	-1.03409	-0.777353	-0.902196
	1	1	0	0	BCL9	-2.1566	-2.48032	0.642293	0
	1	1	0	0	APAF1	-1.40153	-1.40153	-0.58107	-0.607431
	1	1	0	0	IDS	-1.04996	-1.6161	-0.575042	-0.749511
	1	1	0	0	MYO1E	-2.79991	-3.10721	1.45455	0.470345
	1	1	0	0	AMIGO1	-2.10908	-2.10908	0.237696	0
	1	1	0	0	ZCCHC18	-4.09148	-4.55321	2.54685	2.11759
	1	1	0	0	TGFBI	-2.37556	-2.37556	1.03237	-0.26033
	1	1	0	0	CDYL2	-1.44488	-1.44488	-0.601279	-0.485485
	1	1	0	0	CALM2	-2.12635	-1.36232	-0.217058	-0.260643
	1	1	0	0	STARD5	-1.7684	-1.64293	0.392555	-0.938801
	1	1	0	0	C230096B03RIK	-2.16249	-2.16249	0.375763	0
	1	1	0	0	GM1673	-1.91412	-2.15325	0.123368	0
	1	1	0	0	ID1	-1.5546	-2.31814	-0.0397329	-0.0292993
	1	1	0	0	CRTAC1	-1.97063	-1.97063	0	0
	1	1	0	0	CAMK2D	-2.81607	-3.85772	2.25967	0.478893
	1	1	0	0	5430427O19RIK	-2.56726	-2.56726	1.44667	-0.24564
	1	1	0	0	HMGN2	-2.08373	-1.9722	0.129733	0
	1	1	0	0	IQGAP1	-1.91985	-3.70759	1.01797	0.686023
	1	1	0	0	ARHGEF11	-2.18874	-3.32862	1.6786	-0.0774904
	1	1	0	0	MICAL1	-2.5866	-2.18577	1.31108	-0.45389
	1	1	0	0	RAC1	-1.37251	-2.41671	0.655318	-0.777616
	1	1	0	0	SORT1	-2.02093	-1.7269	0.351875	-0.511032
	1	1	0	0	CD74	-3.19111	-1.92322	2.1308	-0.915225
	1	1	0	0	LOC100038882	-1.11605	-3.89005	1.4668	-0.355373
	1	1	0	0	4732418C07RIK	-1.11072	-2.16163	-0.453289	-0.165029
	1	1	0	0	MLLT11	-1.57291	-2.62543	0.98798	-0.679492
	1	1	0	0	9430072I10RIK	-1.39041	-1.39041	-0.155119	-0.94513
	1	1	0	0	4930577N17RIK	-1.40105	-3.98182	0.54663	0.95532
	1	1	0	0	9630009A08RIK	-1.86856	-1.26401	0.00892731	-0.756183
	1	1	0	0	NCOA6	-1.1375	-1.1375	-0.839507	-0.761553
	1	1	0	0	GPR97	-1.0853	-3.29647	1.12717	-0.62078
	1	1	0	0	FUT4	-1.37094	-3.91791	1.7586	-0.343057
	1	1	0	0	ELK3	-1.74858	-3.54527	2.01494	-0.591453
	1	1	0	0	CYBB	-1.59737	-1.59737	-0.243789	-0.431656
	1	1	0	0	SEMA4F	-1.8011	-1.8011	0.107798	-0.374902
	1	1	0	0	5830435K17RIK	-1.51358	-1.73962	0.124336	-0.737929
	1	1	0	0	BAMBI-PS1	-1.09768	-1.69974	-0.60643	-0.462106
	1	1	0	0	CEP57	-1.05384	-1.64038	-0.307169	-0.856281
	1	1	0	0	UBE4B	-1.47576	-1.93151	0.121734	-0.564284
	1	1	0	0	MYL6	-1.11003	-1.87625	0.0611189	-0.922748
	1	1	0	0	A130014O09RIK	-1.45564	-2.84192	1.28986	-0.838869
	1	1	0	0	1810055G02RIK	-1.64877	-1.49772	-0.466899	-0.22677
	1	1	0	0	E130208E03RIK	-2.88307	-2.09872	1.2771	-0.13413
	1	1	0	0	ZFP207	-1.13647	-1.637	-0.421941	-0.642708
	1	1	0	0	YWHAZ	-2.17815	-1.29144	0.337924	-0.703694
	1	1	0	0	WIPF1	-2.71873	-1.27872	0.73727	-0.570814
	1	1	0	0	PTPN6	-1.56767	-1.73497	0.311578	-0.837561
	1	1	0	0	EMP3	-1.39309	-1.97418	0.315439	-0.773738
	1	1	0	0	4631426J05RIK	-2.01092	-3.06968	1.11899	0.152421
	1	1	0	0	SERTAD3	-1.50584	-2.71371	-0.103341	0.518684
	1	1	0	0	PELI1	-2.02005	-2.02005	0.469118	-0.228398
	1	1	0	0	TACC1	-1.11864	-1.57392	-0.645037	-0.461559
	1	1	0	0	CRBN	-1.09487	-1.40189	-0.321441	-0.977269
	1	1	0	0	PTP4A3	-2.37178	-1.67895	1.07315	-0.81476
	1	1	0	0	ZMYND11	-1.66462	-1.42236	-0.346661	-0.358663
	1	1	0	0	ZNFN1A3	-2.56501	-2.56501	1.338	0
	1	1	0	0	CRK	-1.52057	-2.96237	0.489828	0.204728
	1	1	0	0	B230219D22RIK	-2.12297	-2.06631	0.769036	-0.361234
	1	1	0	0	SLC22A2	-1.89007	-1.89007	0	0
	1	1	0	0	RAPGEF6	-1.3111	-1.74294	-0.203917	-0.520074
	1	1	0	0	KRCC1	-1.37225	-1.89498	0.226596	-0.736548
	1	1	0	0	LBH	-3.49562	-1.62949	1.7089	-0.357916
	1	1	0	0	HAAO	-1.51734	-2.68009	1.31932	-0.89469
	1	1	0	0	SLC30A5	-1.20251	-2.22626	-0.0718022	-0.267555
	1	1	0	0	2810008M24RIK	-1.50334	-1.87917	-0.480686	0.0976247
	1	1	0	0	TMEM111	-1.01767	-1.58744	-0.823576	-0.330493
	1	1	0	0	ZRANB1	-1.87735	-1.3654	-0.151269	-0.364946
	1	1	0	0	NECAP1	-1.52186	-2.82048	0.974845	-0.384219
	1	1	0	0	SLC30A5	-1.24125	-2.2051	-0.034547	-0.26888
	1	1	0	0	C130057N11RIK	-1.91881	-2.26718	0.18592	0.250771
	1	1	0	0	VTI1B	-1.50005	-2.15911	-0.159789	0.071632
	1	1	0	0	NADK	-1.26456	-1.4896	-0.267584	-0.72298
	1	1	0	0	TMSB4X	-1.26094	-2.54697	0.881009	-0.817499
	1	1	0	0	IRGQ	-1.50268	-2.23397	-0.399956	0.392531
	1	1	0	0	ZSWIM6	-2.52355	-3.09959	0.830633	1.05081
	1	1	0	0	NFATC1	-1.58192	-3.94832	1.83087	-0.0409503
	1	1	0	0	ARFGEF1	-1.64372	-1.5555	-0.169153	-0.371863
	1	1	0	0	GHITM	-1.03564	-1.4622	-0.712205	-0.523643
	1	1	0	0	CTNNB1	-1.38065	-1.38175	-0.661378	-0.30322
	1	1	0	0	VNN3	-1.98773	-1.98773	0.253111	0
	1	1	0	0	BZW1	-1.08443	-2.39781	-0.0810388	-0.159017
	1	1	0	0	D930049F02RIK	-1.54863	-2.75217	0.721373	-0.142596
	1	1	0	0	SMPDL3A	-1.67213	-1.23922	0.0782333	-0.886969
	1	1	0	0	9130604K18RIK	-1.37517	-3.58202	1.02136	0.217965
	1	1	0	0	SEPP1	-2.36147	-2.36147	0.752453	0.254361
	1	1	0	0	LOC100045522	-1.20774	-2.58855	-0.0910906	0.176106
	1	1	0	0	LY86	-2.55614	-3.42753	1.92896	0.346376
	1	1	0	0	HDC	-1.89795	-3.20569	2.01488	-0.617374
	1	1	0	0	UCHL1	-3.49719	-1.56047	1.75067	-0.394549
	1	1	0	0	FOXD4	-2.40709	-2.40709	1.11519	0
	1	1	0	0	PIK3R6	-2.20309	-4.01191	1.28908	1.23661
	1	1	0	0	RGS2	-1.84455	-1.84455	0	0
	1	1	0	0	D15MIT260	-1.80317	-2.97522	1.69208	-0.600785
	1	1	0	0	B3GNT8	-2.03287	-2.22361	1.48061	-0.908209
	1	1	0	0	PECAM1	-2.0229	-3.64265	1.66862	0.313014
	1	1	0	0	TIMP2	-1.63985	-2.1683	1.0026	-0.870903
	1	1	0	0	PRICKLE3	-2.10074	-1.4734	0.279834	-0.379514
	1	1	0	0	2810417K24RIK	-1.44142	-3.07125	-0.00443311	0.843939
	1	1	0	0	SAMHD1	-2.01053	-2.64158	1.18705	-0.205857
	1	1	0	0	SOCS5	-1.73187	-1.97912	0.0615215	-0.0186644
	1	1	0	0	MTUS1	-2.23687	-2.23687	0.777531	0.0311481
	1	1	0	0	A530060J09RIK	-3.01423	-3.01423	2.36412	0
	1	1	0	0	TREM2	-1.8314	-1.8314	0	0
	1	1	0	0	PTPN6	-1.72947	-1.64423	0.247132	-0.532815
	1	1	0	0	LRRC8D	-1.39607	-1.10825	-0.647303	-0.503693
	1	1	0	0	FBXO11	-1.63872	-1.89298	-0.550408	0.427828
	1	1	0	0	BC013712	-2.08937	-2.08937	1.14089	-0.614168
	1	1	0	0	MDK	-1.77384	-2.90563	0.853505	0.174767
	1	1	0	0	GCH1	-1.50108	-2.24186	0.69263	-0.599532
	1	1	0	0	CCNYL1	-1.26101	-2.7421	0.713365	-0.360104
	1	1	0	0	RNF11	-1.03547	-1.03547	-0.786295	-0.786295
	1	1	0	0	RLF	-1.43263	-1.9495	-0.511176	0.255623
	1	1	0	0	BTG1	-2.75333	-2.49381	1.20516	0.40753
	1	1	0	0	RASGRP3	-1.92763	-1.92763	0.225285	0
	1	1	0	0	AUH	-1.14442	-3.85404	1.26226	0.107868
	1	1	0	0	SCL33870.2_144	-1.90445	-1.90445	0.183649	0
	1	1	0	0	PREP	-1.73192	-2.61532	0.792207	-0.0685633
	1	1	0	0	UGT1A10	-2.12407	-2.12407	0.630052	0
	1	1	0	0	FGD4	-1.32325	-1.32325	-0.0644393	-0.902999
	1	1	0	0	LOC380753	-1.42302	-3.39187	0.401174	0.801039
	1	1	0	0	TBC1D8	-1.50046	-2.1044	0	0
	1	1	0	0	ANXA5	-2.31446	-1.63885	1.26524	-0.916119
	1	1	0	0	HDAC5	-1.70945	-3.10604	1.36458	-0.152293
	1	1	0	0	CFP	-1.92038	-2.49224	1.1637	-0.353462
	1	1	0	0	4933437K13RIK	-2.59056	-3.94135	0.83637	2.09414
	1	1	0	0	TBL1XR1	-1.08378	-1.08378	-0.922566	-0.507463
	1	1	0	0	CD38	-2.62008	-3.57943	2.15666	0.445817
	1	1	0	0	RNF14	-1.30891	-1.34514	-0.0693111	-0.872382
	1	1	0	0	A630004K05RIK	-1.79715	-1.79715	0	0
	1	1	0	0	MAN2A2	-2.3516	-3.46191	1.63059	0.595518
	1	1	0	0	HRH2	-1.96004	-1.86582	0.644607	-0.402754
	1	1	0	0	PRAM1	-1.62035	-1.62035	-0.170408	-0.170408
	1	1	0	0	ALDH3A2	-2.46467	-2.16897	0.928137	0.1255
	1	1	0	0	LCP2	-1.78271	-1.78271	0	0
	1	1	0	0	KLF5	-1.24097	-1.17681	-0.511386	-0.630858
	1	1	0	0	1700123A16RIK	-1.08837	-1.08837	-0.374538	-0.993428
	1	1	0	0	FGFR1OP2	-1.35598	-1.9135	-0.104944	-0.169228
	1	1	0	0	GPR97	-1.09355	-3.0773	1.23647	-0.608429
	1	1	0	0	A630001G21RIK	-2.36016	-1.26335	0.929513	-0.841763
	1	1	0	0	SCN2B	-1.86455	-1.86455	0.520339	-0.320645
	1	1	0	0	BCL2L1	-1.32364	-1.32364	-0.377635	-0.502313
	1	1	0	0	SNX6	-1.31858	-4.00574	1.28614	0.512009
	1	1	0	0	TFG	-1.33309	-1.32829	0.0249257	-0.889137
	1	1	0	0	MICAL1	-2.52035	-1.78397	1.46821	-0.689016
	1	1	0	0	RASSF4	-1.76149	-1.76149	0	0
	1	1	0	0	TWF2	-1.14497	-2.80654	0.938319	-0.509461
	1	1	0	0	ZFP143	-1.48863	-1.7336	-0.454294	0.154014
	1	1	0	0	HIP1R	-1.18138	-2.08814	0.299404	-0.550716
	1	1	0	0	VBP1	-1.722	-2.02068	0.227226	0
	1	1	0	0	SFRS5	-1.01963	-1.43878	-0.801144	-0.244703
	1	1	0	0	LBH	-1.45242	-2.00464	0.454932	-0.501225
	1	1	0	0	RSBN1L	-1.06941	-1.06941	-0.679008	-0.679008
	1	1	0	0	GRIA3	-1.6061	-2.04404	0.159653	0
	1	1	0	0	KLRA17	-2.23761	-2.44237	1.30986	-0.115448
	1	1	0	0	MGST2	-1.81563	-1.69461	0.827615	-0.794475
	1	1	0	0	GM1673	-1.73737	-1.73737	0	0
	1	1	0	0	EG545216	-1.73675	-1.73675	0	0
	1	1	0	0	9130227C08RIK	-1.26076	-2.82764	-0.0126163	0.639966
	1	1	0	0	RALA	-1.47622	-1.47622	0.0264926	-0.534473
	1	1	0	0	LOC100047634	-1.76139	-2.5124	0.455717	0.359093
	1	1	0	0	4631426J05RIK	-2.34479	-2.01404	1.10852	-0.206975
	1	1	0	0	H2-DMB2	-1.39527	-3.7334	0.842381	0.8338
	1	1	0	0	SYK	-1.72585	-1.72585	0	0
	1	1	0	0	ARID1B	-1.50684	-2.63494	-0.0634843	0.757476
	1	1	0	0	GPI1	-1.60374	-1.60374	0.241417	-0.479845
	1	1	0	0	PAG1	-1.56862	-1.56862	0.163422	-0.471539
	1	1	0	0	FOXO1	-2.39821	-2.39821	1.35403	0
	1	1	0	0	EPSTI1	-1.84687	-2.13835	0.792213	-0.247317
	1	1	0	0	CHST13	-1.39373	-1.67599	0.15969	-0.527345
	1	1	0	0	RAB27A	-2.0384	-1.68258	0.770649	-0.485686
	1	1	0	0	GPR12	-1.71683	-1.71683	0	0
	1	1	0	0	CCDC82	-1.39562	-1.39562	0.0959972	-0.736226
	1	1	0	0	6720458D17RIK	-3.2837	-1.1219	0.975444	0
	1	1	0	0	CDKN2D	-1.629	-2.20059	0.929412	-0.529005
	1	1	0	0	PFKFB4	-1.0905	-2.09812	0.126857	-0.366168
	1	1	0	0	AP3M2	-1.25513	-3.37723	1.13563	0.0698806
	1	1	0	0	STK17B	-2.26327	-1.11813	0.777353	-0.819085
	1	1	0	0	ADIPOR1	-1.67842	-1.13399	0.0986175	-0.709156
	1	1	0	0	ERCC2	-1.86552	-1.86552	0.317408	0
	1	1	0	0	UPP1	-1.98658	-4.36623	2.9451	0
	1	1	0	0	ADAM15	-1.13322	-3.42519	1.38592	-0.230724
	1	1	0	0	PGLS	-2.1472	-3.83803	1.18276	1.40019
	1	1	0	0	GPR12	-1.701	-1.701	0	0
	1	1	0	0	ATP2A3	-1.3179	-1.3179	-0.104281	-0.661644
	1	1	0	0	CD40	-1.69966	-1.69966	0	0
	1	1	0	0	AKTIP	-1.69754	-1.69754	0	0
	1	1	0	0	GNAI2	-1.5841	-2.08158	1.07832	-0.806792
	1	1	0	0	OMG	-2.22031	-2.22031	1.04958	0
	1	1	0	0	AHNAK	-2.61542	-6.22684	3.37499	2.0773
	1	1	0	0	KIF1B	-1.76204	-1.76204	0.135217	0
	1	1	0	0	ORAI1	-2.2642	-1.64049	0.729723	-0.21317
	1	1	0	0	GRAP	-2.19109	-2.49716	1.54416	-0.243255
	1	1	0	0	NAIP5	-1.63631	-2.92036	1.16113	0.0112124
	1	1	0	0	IL15	-1.40204	-1.92757	0.303404	-0.357119
	1	1	0	0	TSPAN14	-1.55614	-2.03735	0.903347	-0.692408
	1	1	0	0	B330002M01RIK	-2.15421	-1.22142	0.513146	-0.518207
	1	1	0	0	HPCAL1	-1.52673	-1.93306	0.283772	-0.198149
	1	1	0	0	PSCD1	-2.35962	-2.33679	1.53554	-0.213005
	1	1	0	0	SLAMF9	-3.91989	-4.22765	3.46189	1.31474
	1	1	0	0	UBE2H	-3.03874	-1.4659	1.12779	0.00596757
	1	1	0	0	VPS13B	-1.81883	-1.22108	0.477754	-0.806312
	1	1	0	0	9030203C11RIK	-1.72186	-1.72186	0.0777929	0
	1	1	0	0	DEGS1	-1.38288	-1.64357	-0.133452	-0.200292
	1	1	0	0	MOSPD1	-1.50986	-1.4051	-0.176154	-0.262823
	1	1	0	0	S100A1	-1.46072	-2.62451	0.881727	-0.15012
	1	1	0	0	BTLA	-2.1272	-2.86367	2.01097	-0.37127
	1	1	0	0	IL7R	-2.54017	-2.54017	1.73006	0
	1	1	0	0	S100PBP	-1.41363	-1.41363	-0.00342539	-0.518392
	1	1	0	0	9930108O06RIK	-1.73824	-3.13318	1.52369	0.000913612
	1	1	0	0	LRRN3	-1.83953	-2.1845	0.774702	-0.0946462
	1	1	0	0	NCKAP1L	-1.78986	-1.0775	0.283621	-0.759558
	1	1	0	0	IAH1	-1.17417	-1.25177	-0.151939	-0.760926
	1	1	0	0	GPR18	-3.80203	-1.74552	2.21085	0
	1	1	0	0	LOC100047749	-1.45687	-2.01087	0.131211	0
	1	1	0	0	AA536717	-1.8902	-1.8902	0.135376	0.310809
	1	1	0	0	SCN2B	-1.68083	-1.68083	0.182781	-0.154718
	1	1	0	0	MYO7A	-2.09371	-1.26789	0.519682	-0.491004
	1	1	0	0	SUPT16H	-1.31237	-1.916	-0.96325	0.861509
	1	1	0	0	DUSP2	-2.67574	-2.8415	2.01354	0.174058
	1	1	0	0	CYFIP2	-2.61973	-1.47435	0.764621	0
	1	1	0	0	FLNB	-1.6623	-1.6623	0	0
	1	1	0	0	FCHO2	-1.28929	-1.76654	0.308015	-0.572999
	1	1	0	0	BC030335	-1.54871	-1.54871	-0.140155	-0.0759579
	1	1	0	0	2410131K14RIK	-1.15556	-2.74369	0.771517	-0.171948
	1	1	0	0	P2RY6	-1.78503	-1.78503	0.277975	0
	1	1	0	0	TLR13	-2.07365	-2.07365	0.967138	-0.107006
	1	1	0	0	MAP1LC3A	-1.88511	-1.60793	0.232396	-0.0198462
	1	1	0	0	PIK3R6	-1.63495	-4.05026	1.43332	0.973661
	1	1	0	0	CMTM6	-1.74459	-1.10839	0.235695	-0.658227
	1	1	0	0	CUGBP2	-2.09793	-1.98067	1.60266	-0.798252
	1	1	0	0	CSF1R	-1.77141	-2.28433	0.672098	0.111459
	1	1	0	0	CCNL	-1.52959	-1.97468	-0.640812	0.883118
	1	1	0	0	OSGIN1	-1.63095	-1.63095	0	0
	1	1	0	0	ZMYND11	-1.44869	-1.24466	-0.260237	-0.302571
	1	1	0	0	LOC432554	-1.2783	-1.86304	0.236008	-0.349481
	1	1	0	0	PHF2	-1.1445	-2.76672	0.580135	0.0778973
	1	1	0	0	ISLR2	-1.3952	-1.85545	0	0
	1	1	0	0	EAR4	-1.62418	-1.62418	0	0
	1	1	0	0	APPL2	-2.14369	-2.7151	1.39224	0.219141
	1	1	0	0	RASGRP2	-1.7146	-1.57352	0.667832	-0.620515
	1	1	0	0	AHNAK	-2.92518	-5.61103	3.34243	1.95583
	1	1	0	0	ADORA2B	-1.26489	-2.11884	0.155063	0
	1	1	0	0	2900057D21RIK	-1.04266	-3.38266	1.69978	-0.498297
	1	1	0	0	SNN	-1.68979	-1.68979	0.156923	0
	1	1	0	0	EIF4A2	-1.02067	-1.02067	-0.836288	-0.341142
	1	1	0	0	SAP30	-1.08954	-2.46568	0.175854	0.162459
	1	1	0	0	CD3D	-2.03983	-2.03983	0.863582	0
	1	1	0	0	MOSPD1	-1.52508	-1.08927	0.179737	-0.777738
	1	1	0	0	PLCB2	-1.98129	-1.99352	0.935086	-0.172005
	1	1	0	0	AI747699	-1.17629	-1.17629	-0.168849	-0.688956
	1	1	0	0	4921528G01RIK	-2.78583	-2.53619	1.39708	0.715825
	1	1	0	0	HDAC5	-1.64653	-2.86353	1.25166	0.0504147
	1	1	0	0	ATG12	-1.34643	-2.24302	0.327158	0.0545251
	1	1	0	0	OSBPL2	-1.13809	-1.36885	0.159592	-0.854228
	1	1	0	0	MGL2	-1.21033	-2.08615	0.405061	-0.30975
	1	1	0	0	FCER1A	-1.95959	-3.27984	2.03948	0
	1	1	0	0	IL1B	-2.70934	-2.87905	1.99757	0.395447
	1	1	0	0	GPC1	-1.5502	-2.56249	1.15195	-0.233785
	1	1	0	0	LOC100046578	-1.65369	-1.65369	0.11298	0
	1	1	0	0	ALDH3A2	-2.39141	-2.34159	0.91257	0.630947
	1	1	0	0	OTTMUSG00000007855	-1.20988	-2.52814	0.390615	0.1599
	1	1	0	0	BTG1	-2.65174	-2.90633	1.62195	0.748643
	1	1	0	0	C730029F17RIK	-1.80119	-1.98623	0.00975995	0.59127
	1	1	0	0	RAG1	-3.33039	-1.55803	1.43733	0.264773
	1	1	0	0	PTPRE	-2.08756	-1.49717	0.790006	-0.386754
	1	1	0	0	XPC	-2.01461	-1.61138	0.846165	-0.38285
	1	1	0	0	APLNR	-1.58109	-1.58109	0	0
	1	1	0	0	ANKRD12	-1.4158	-1.41839	0.438823	-0.750625
	1	1	0	0	4833439L19RIK	-1.05931	-1.63921	-0.232432	-0.203173
	1	1	0	0	USP3	-1.1082	-1.25584	0.0295276	-0.796613
	1	1	0	0	SEMA4B	-1.6486	-2.4883	0.774513	0.231968
	1	1	0	0	DCLRE1C	-1.57226	-1.57226	-0.340805	0.355556
	1	1	0	0	ELF1	-1.52522	-1.48617	0.563405	-0.677188
	1	1	0	0	IL7R	-4.15605	-1.85486	2.84866	0.0433646
	1	1	0	0	LASP1	-2.05725	-1.10125	0.744727	-0.705033
	1	1	0	0	SNX10	-2.10321	-2.3069	1.54795	-0.247969
	1	1	0	0	SGK1	-1.68187	-1.9082	1.05027	-0.565882
	1	1	0	0	LOC100044430	-1.55212	-1.55212	0	0
	1	1	0	0	IFNGR2	-1.3913	-2.30703	1.11968	-0.52452
	1	1	0	0	TRIM30	-1.24044	-2.44675	0.469733	0.115569
	1	1	0	0	RAD51C	-1.6867	-1.11696	0.388581	-0.682261
	1	1	0	0	LOC100047093	-2.98482	-1.3543	1.20016	0.0465994
	1	1	0	0	RAB7	-1.5167	-1.74172	0.111541	0.0549258
	1	1	0	0	SLC38A6	-1.39044	-1.85706	0.00874368	0.149942
	1	1	0	0	RBM47	-1.69328	-2.60347	1.4622	-0.253155
	1	1	0	0	RNPEP	-1.69468	-1.42302	0.518661	-0.488414
	1	1	0	0	IRF4	-4.03346	-2.56055	3.26359	0.243497
	1	1	0	0	LOC637082	-1.54215	-1.54215	0	0
	1	1	0	0	LOC625360	-1.86549	-1.86549	0.649692	0
	1	1	0	0	NUAK1	-1.74806	-1.74806	0.417375	0
	1	1	0	0	BAZ2B	-1.34428	-1.34428	0.208981	-0.599132
	1	1	0	0	CPM	-5.16368	-1.62236	2.68604	1.02141
	1	1	0	0	ARHGAP15	-1.83813	-1.10484	0.723934	-0.857546
	1	1	0	0	GNE	-1.1315	-2.42078	-0.43156	0.912937
	1	1	0	0	5730406F04RIK	-1.58981	-2.97917	0.900225	0.598475
	1	1	0	0	CLEC5A	-1.53457	-1.53457	0	0
	1	1	0	0	PGLS	-2.04883	-3.08032	0.948963	1.1112
	1	1	0	0	LY9	-2.71017	-1.90471	1.57827	-0.0310404
	1	1	0	0	SH3BGRL	-1.81327	-1.70044	0.318107	0.130886
	1	1	0	0	LOC100044774	-1.42585	-1.93131	0.338711	-0.0407927
	1	1	0	0	CLEC5A	-1.18851	-1.18851	-0.235637	-0.446452
	1	1	0	0	ANKRD11	-1.93458	-1.93458	1.27635	-0.465052
	1	1	0	0	RASSF3	-1.42784	-1.99243	0.363571	0
	1	1	0	0	IL16	-2.73458	-1.58877	1.6496	-0.378977
	1	1	0	0	PTK2B	-1.47554	-2.19771	0.371939	0.249194
	1	1	0	0	8030462N17RIK	-1.14609	-1.65277	-0.609177	0.357244
	1	1	0	0	AGPS	-1.52643	-2.28027	0.878859	-0.121477
	1	1	0	0	EDARADD	-1.99929	-1.99929	1.11989	-0.168125
	1	1	0	0	CTSC	-2.23628	-2.43269	1.64333	-0.0203344
	1	1	0	0	CRLF3	-1.44874	-1.68443	0.584865	-0.497404
	1	1	0	0	BC042423	-2.80569	-1.40747	1.64507	-0.474524
	1	1	0	0	LOC623121	-1.03616	-1.62845	0.377627	-0.754549
	1	1	0	0	EG433016	-2.05362	-2.48486	0.906547	0.591962
	1	1	0	0	ARHGEF3	-2.33656	-2.17474	0.931559	0.542194
	1	1	0	0	1700020I14RIK	-1.06161	-1.69758	0.246223	-0.524051
	1	1	0	0	TMEM71	-1.5156	-1.5156	0	0
	1	1	0	0	PTGIR	-1.64734	-1.64734	0.77498	-0.493534
	1	1	0	0	TBX6	-1.60413	-2.08315	0.533916	0.141236
	1	1	0	0	IQGAP1	-1.81671	-2.50902	1.3561	-0.0409798
	1	1	0	0	EIF4E3	-1.24063	-3.12488	0.830725	0.525567
	1	1	0	0	2700008B19RIK	-1.24631	-1.24631	-0.319832	-0.195189
	1	1	0	0	MCPT8	-1.50376	-1.50376	0	0
	1	1	0	0	MAN1C1	-1.19519	-1.19519	0.267561	-0.879636
	1	1	0	0	PPM1E	-2.30168	-3.72252	2.95958	0.0632334
	1	1	0	0	HPSE	-1.26918	-1.87274	0.453494	-0.305296
	1	1	0	0	CDC14A	-1.44792	-1.44792	0.0894592	-0.18473
	1	1	0	0	ZSWIM6	-2.14325	-2.14325	1.10574	0.192334
	1	1	0	0	GPRASP1	-1.2037	-1.2037	-0.0213892	-0.551014
	1	1	0	0	LGALS4	-1.6714	-2.42088	0.110948	1.00191
	1	1	0	0	LOC270186	-1.26102	-2.26901	0.357401	0.198253
	1	1	0	0	AA407270	-1.47276	-1.47276	0.251766	-0.280323
	1	1	0	0	D730006F06RIK	-1.74643	-1.74643	0.521866	0
	1	1	0	0	LOC641240	-2.70991	-1.92058	1.70306	-0.0391033
	1	1	0	0	HNRNPA2B1	-1.20193	-1.20193	-0.277981	-0.277981
	1	1	0	0	ALDOA	-1.45913	-1.86387	0.138809	0.233013
	1	1	0	0	AW549877	-1.40027	-1.05503	0.25187	-0.743856
	1	1	0	0	KBTBD2	-1.11123	-1.71009	0.204466	-0.32883
	1	1	0	0	EAR10	-1.46931	-1.46931	0	0
	1	1	0	0	F730023C13RIK	-1.42164	-2.26927	1.0758	-0.323289
	1	1	0	0	TMEM65	-1.37945	-1.37945	0.0335692	-0.208471
	1	1	0	0	1700027J07RIK	-2.71136	-2.71136	2.94378	-0.452707
	1	1	0	0	EMID1	-1.63315	-2.808	1.10556	0.413844
	1	1	0	0	LOC223653	-2.05908	-1.90583	0.774921	0.271509
	1	1	0	0	PARP4	-1.05745	-2.25064	1.16904	-0.778421
	1	1	0	0	ATP6AP2	-1.22142	-2.06548	0.741909	-0.36864
	1	1	0	0	EG620119	-1.06412	-2.23844	0.401244	-0.0111983
	1	1	0	0	TTC33	-1.58051	-1.58051	0.293427	-0.0398796
	1	1	0	0	HBB-B1	-1.48417	-3.78985	0.945717	1.42662
	1	1	0	0	LOC328660	-1.79239	-3.56208	1.71609	0.738029
	1	1	0	0	LAMP2	-1.08054	-1.08054	-0.0282311	-0.709381
	1	1	0	0	FRS2	-1.19246	-3.35	0.571665	1.07419
	1	1	0	0	SAR1A	-1.67944	-1.34138	0.0160795	0.108603
	1	1	0	0	ATP2C1	-1.18728	-1.18728	-0.166922	-0.352252
	1	1	0	0	FAM101A	-1.44638	-1.44638	0	0
	1	1	0	0	CTSC	-1.5319	-1.78203	0.573074	-0.148664
	1	1	0	0	ALDH1B1	-1.72767	-2.15547	0.993925	0
	1	1	0	0	PARP8	-1.60288	-1.60288	0.318753	0
	1	1	0	0	SERTAD4	-1.71205	-1.71205	0.541	0
	1	1	0	0	2610021K21RIK	-1.26441	-1.26441	0.232385	-0.586118
	1	1	0	0	D430042O09RIK	-1.32966	-1.26347	0.23834	-0.527166
	1	1	0	0	IK	-1.05566	-1.05566	-0.153735	-0.611328
	1	1	0	0	CCL9	-1.22382	-4.96056	2.92468	0.384642
	1	1	0	0	TNNC1	-1.43566	-1.43566	0	0
	1	1	0	0	CNRIP1	-2.6761	-2.6761	2.48231	0
	1	1	0	0	5830482F20RIK	-1.04907	-1.91697	0.492857	-0.391924
	1	1	0	0	4833441J24RIK	-1.70646	-3.22039	1.14393	0.918202
	1	1	0	0	YPEL4	-1.43055	-1.43055	0	0
	1	1	0	0	CST3	-1.16581	-2.92055	1.1861	0.0445171
	1	1	0	0	TEX2	-1.84015	-1.88716	0.0190386	0.85285
	1	1	0	0	CCDC132	-1.22756	-1.34529	-0.424929	0.147204
	1	1	0	0	5033414K04RIK	-1.53839	-1.53839	0.22909	0
	1	1	0	0	KCTD3	-1.23945	-2.49499	0.0166627	0.87083
	1	1	0	0	PAPSS2	-1.54664	-3.4774	3.16872	-0.989956
	1	1	0	0	MYL2	-1.41907	-1.41907	0	0
	1	1	0	0	5530401J07RIK	-1.07696	-1.44915	-0.0958097	-0.216119
	1	1	0	0	CYFIP1	-1.05231	-1.05231	0.111942	-0.840142
	1	1	0	0	LOC636952	-1.02521	-2.63719	0.46788	0.363669
	1	1	0	0	LOC100047856	-1.3783	-1.11438	0.0686698	-0.406184
	1	1	0	0	3830408P04RIK	-1.17353	-1.33449	0.017805	-0.334685
	1	1	0	0	VANGL2	-1.08671	-3.0239	1.92114	-0.634855
	1	1	0	0	TRIOBP	-1.61291	-2.1711	0.862315	0.113639
	1	1	0	0	SLC25A18	-1.40353	-1.40353	0	0
	1	1	0	0	A330040H08RIK	-1.40255	-1.40255	0	0
	1	1	0	0	CLEC4A3	-1.5757	-1.5757	0.70339	-0.355863
	1	1	0	0	A130010J15RIK	-1.5724	-1.5892	0.271391	0.0870878
	1	1	0	0	ERN1	-1.16751	-1.72412	0.0902306	0
	1	1	0	0	9030216K14RIK	-1.39576	-1.39576	0	0
	1	1	0	0	EPB4.1L2	-2.88744	-2.02909	1.89156	0.236199
	1	1	0	0	PIK3AP1	-1.56382	-1.56382	0.338924	0
	1	1	0	0	KIF18A	-1.4702	-1.4702	0	0.152524
	1	1	0	0	OSBPL9	-2.00975	-1.5605	1.06493	-0.281004
	1	1	0	0	RUFY1	-1.08548	-1.01826	-0.202089	-0.479271
	1	1	0	0	LOC100047670	-1.42654	-2.27224	0.537488	0.376553
	1	1	0	0	LOC385634	-1.34395	-2.02849	0.377763	0.211766
	1	1	0	0	MPND	-1.68875	-1.97015	0.799569	0.0807463
	1	1	0	0	NOTCH1	-1.97675	-2.77792	1.16785	0.815428
	1	1	0	0	XYLT1	-1.09784	-1.09784	-0.513064	-0.0619564
	1	1	0	0	PLK2	-1.89377	-1.46715	0.226535	0.365411
	1	1	0	0	ZHX2	-1.77817	-1.77817	0.790715	0
	1	1	0	0	PTPRO	-2.35213	-2.35213	1.94483	0
	1	1	0	0	POLE4	-1.15771	-2.89203	0.182098	1.11003
	1	1	0	0	PLEKHF2	-1.7811	-1.17342	0.286983	-0.0854612
	1	1	0	0	2610204K14RIK	-1.50265	-1.20854	0.202853	-0.242978
	1	1	0	0	RALGPS2	-2.50123	-2.32306	1.43741	0.641502
	1	1	0	0	AI504432	-2.54046	-3.77497	2.16817	1.40282
	1	1	0	0	REN1	-1.37066	-1.37066	0	0
	1	1	0	0	BEX6	-1.51599	-2.80879	0.853666	0.734483
	1	1	0	0	D930015E06RIK	-1.79875	-2.33976	0.860222	0.543154
	1	1	0	0	PLD4	-2.31997	-4.97594	2.83055	1.73293
	1	1	0	0	APG5L	-1.01264	-1.08284	-0.225224	-0.41047
	1	1	0	0	SPIB	-3.38093	-1.08884	1.52459	0.221901
	1	1	0	0	BLNK	-2.23701	-1.26582	0.9939	-0.208922
	1	1	0	0	1110012N22RIK	-1.12848	-1.58684	0	0
	1	1	0	0	DYNC1I2	-1.19323	-1.07546	0.0755967	-0.51863
	1	1	0	0	ACVRL1	-1.35461	-1.35461	0	0
	1	1	0	0	GPI1	-1.4332	-1.05272	0.305846	-0.52775
	1	1	0	0	B230312A22RIK	-1.67419	-1.67419	0.523678	0.118772
	1	1	0	0	MICAL1	-1.90133	-2.12921	1.47112	-0.142532
	1	1	0	0	FNDC3B	-1.90533	-2.47366	1.52984	0.151971
	1	1	0	0	SLC9A3R2	-1.3128	-1.3128	0.219596	-0.29016
	1	1	0	0	H2AFV	-1.09715	-1.84305	0.383922	-0.135332
	1	1	0	0	2610301N02RIK	-1.72641	-1.72641	0.707629	0.0538904
	1	1	0	0	HDAC5	-1.0689	-1.0689	-0.154792	-0.394536
	1	1	0	0	5830432E09RIK	-1.33285	-1.33285	0	0
	1	1	0	0	LOC100047833	-1.04106	-1.4894	0.33117	-0.46422
	1	1	0	0	WWP2	-1.00794	-2.98738	0.621466	0.712234
	1	1	0	0	IL18R1	-1.32532	-1.32532	0	0
	1	1	0	0	PTGS1	-1.00792	-1.00792	-0.173992	-0.456418
	1	1	0	0	AI849286	-1.22171	-1.52604	-0.243853	0.34844
	1	1	0	0	POLD4	-1.93974	-2.22311	1.31222	0.209921
	1	1	0	0	LOC100045877	-2.10818	-1.53192	1.23852	-0.238127
	1	1	0	0	ALAS2	-1.41248	-1.53537	-0.455354	0.766644
	1	1	0	0	ARG2	-1.15818	-1.46814	0	0
	1	1	0	0	IL10RA	-1.52503	-4.98627	3.89231	0
	1	1	0	0	ASB7	-1.30897	-1.30897	0	0
	1	1	0	0	KCNK6	-1.05944	-1.36729	0.119435	-0.3068
	1	1	0	0	TRIOBP	-1.55412	-2.0003	0.675832	0.268893
	1	1	0	0	NNT	-1.30137	-1.30137	0	0
	1	1	0	0	PAFAH1B3	-3.20377	-1.61474	2.35815	-0.127681
	1	1	0	0	ST8SIA4	-2.00518	-1.03865	0.300081	0.158144
	1	1	0	0	A530023O14RIK	-1.08972	-1.38318	0.0628094	-0.170834
	1	1	0	0	CMKBR2	-1.35182	-1.35182	0.124492	0
	1	1	0	0	LOC233771	-1.08409	-1.08409	-0.27658	-0.134187
	1	1	0	0	BC004012	-1.3405	-1.03445	0.0924956	-0.29555
	1	1	0	0	HBB-B1	-1.32311	-3.63767	0.908869	1.4749
	1	1	0	0	SLC27A4	-1.22422	-1.66726	0	0.318632
	1	1	0	0	GRIPAP1	-1.08422	-2.11759	0.544677	0.0858302
	1	1	0	0	PARP3	-2.0921	-3.31284	1.79594	1.04108
	1	1	0	0	TLR6	-1.07295	-2.9144	1.02926	0.390717
	1	1	0	0	CPT1B	-1.10228	-1.45278	0	0
	1	1	0	0	RALBP1	-1.11551	-1.34274	0.50548	-0.602089
	1	1	0	0	ACOT7	-1.00626	-1.00626	0.038927	-0.579654
	1	1	0	0	A730075L14RIK	-1.01228	-1.01228	-0.18926	-0.33382
	1	1	0	0	2900011L18RIK	-1.50208	-2.23526	1.03116	0.160609
	1	1	0	0	COPA	-1.45669	-1.06216	0.356987	-0.38362
	1	1	0	0	NUDT4	-1.23551	-1.31346	-0.220918	0.23005
	1	1	0	0	ARNTL	-2.35799	-1.18474	1.34156	-0.332966
	1	1	0	0	CAMK2D	-1.3638	-1.3638	0.194663	0
	1	1	0	0	OSBPL8	-1.02661	-1.75013	0.244424	0
	1	1	0	0	AW212394	-2.48977	-1.668	1.87449	-0.247379
	1	1	0	0	LOC226486	-1.06558	-1.06558	-0.177322	-0.221568
	1	1	0	0	RNF44	-1.24919	-2.27561	0.771274	0.231924
	1	1	0	0	DUSP6	-1.26	-1.26	0	0
	1	1	0	0	BAZ2B	-1.67671	-1.67671	0.512281	0.324279
	1	1	0	0	ARL4C	-1.90252	-1.90252	1.29622	0
	1	1	0	0	TERF2IP	-1.12382	-1.43912	0.016079	0.0415367
	1	1	0	0	ZFP62	-1.69041	-1.69041	0.712317	0.165701
	1	1	0	0	4732429D16RIK	-1.54682	-1.97901	0.654621	0.369439
	1	1	0	0	4930539E08RIK	-2.28818	-1.29161	1.07875	0
	1	1	0	0	C730013O11RIK	-1.30156	-3.38548	2.567	-0.379698
	1	1	0	0	ZFP691	-1.06146	-1.0855	-0.100007	-0.251898
	1	1	0	0	CD40	-1.24851	-1.24851	0	0
	1	1	0	0	1110003E01RIK	-1.58056	-1.64164	1.14599	-0.418484
	1	1	0	0	LCP2	-1.70823	-3.8595	1.86471	1.20861
	1	1	0	0	ZNFN1A3	-2.56349	-2.99484	1.64167	1.42439
	1	1	0	0	SPIB	-1.14284	-1.43261	0.0839077	0
	1	1	0	0	4733401O04RIK	-1.08818	-1.22992	0.180954	-0.35287
	1	1	0	0	TICAM2	-1.89043	-1.89043	1.29221	0
	1	1	0	0	UBE2D3	-1.24295	-1.24295	0	0
	1	1	0	0	LY96	-1.88468	-2.75156	1.79616	0.356401
	1	1	0	0	LOC212399	-1.24002	-1.24002	0	0
	1	1	0	0	FBXL14	-1.31787	-1.66448	0.386946	0.118832
	1	1	0	0	PATL1	-1.55078	-1.0784	0.821631	-0.666427
	1	1	0	0	LRRC1	-1.08391	-1.85948	0.477705	-0.00150498
	1	1	0	0	TMOD3	-1.22098	-1.81645	0.487889	0.085012
	1	1	0	0	CYP27A1	-1.51356	-2.56069	1.80732	-0.195209
	1	1	0	0	ID2	-1.2303	-1.2303	0	0
	1	1	0	0	DNAJB9	-1.07764	-2.41947	0.719233	0.319349
	1	1	0	0	ATXN10	-1.25067	-1.34859	0.425819	-0.282266
	1	1	0	0	2810407C02RIK	-1.37897	-1.43295	0.443032	-0.0842512
	1	1	0	0	RPGRIP1L	-1.00013	-1.00013	0.0100816	-0.462303
	1	1	0	0	S100A10	-1.54938	-1.87108	0.585053	0.392389
	1	1	0	0	RPL3L	-3.48779	-1.49654	1.74897	0.799628
	1	1	0	0	BC028528	-1.69836	-1.69836	0.961473	0
	1	1	0	0	9130230N09RIK	-1.16643	-1.44685	0.413007	-0.233375
	1	1	0	0	NRXN1	-1.21664	-1.21664	0	0
	1	1	0	0	HIST1H1C	-1.25384	-2.77382	0.983644	0.614016
	1	1	0	0	DUSP6	-2.23243	-2.04203	1.66633	0.181709
	1	1	0	0	5031439G07RIK	-2.61674	-1.21327	1.78728	-0.381946
	1	1	0	0	CUGBP2	-1.43148	-1.40808	0.288983	0.128521
	1	1	0	0	BC094916	-1.20938	-1.20938	0	0
	1	1	0	0	AIM2	-1.45782	-1.45782	0.497916	0
	1	1	0	0	LMAN2L	-1.054	-1.80301	0.772597	-0.327081
	1	1	0	0	SDC1	-1.8825	-1.8825	0.464727	0.901142
	1	1	0	0	TMEM141	-1.1342	-2.21475	0.885303	0.0673878
	1	1	0	0	ALCAM	-1.19475	-1.19475	0	0
	1	1	0	0	IL2RA	-1.19421	-1.19421	0	0
	1	1	0	0	ZCCHC14	-2.06181	-2.78929	-0.272928	2.73606
	1	1	0	0	SLC15A3	-2.75904	-1.22455	2.46426	-0.867426
	1	1	0	0	RPE	-2.65343	-1.70216	1.69771	0.275115
	1	1	0	0	EAR2	-1.03716	-1.03716	-0.15363	-0.15363
	1	1	0	0	FN1	-1.19015	-1.19015	0	0
	1	1	0	0	HPS5	-1.07142	-1.30767	0	0
	1	1	0	0	A230046K03RIK	-1.495	-1.00608	0.927041	-0.803125
	1	1	0	0	MAN2A2	-2.37886	-2.98971	2.01902	0.974417
	1	1	0	0	GGT5	-1.02548	-1.58377	0.292853	-0.0507139
	1	1	0	0	AU022870	-1.08119	-2.04966	0.742518	0.0217643
	1	1	0	0	ZFHX3	-2.03251	-1.72446	1.58071	-0.187449
	1	1	0	0	HSPA2	-3.8229	-2.12736	2.03843	1.55156
	1	1	0	0	9130227N12RIK	-1.35495	-2.2385	0.5975	0.639327
	1	1	0	0	CORT	-1.17681	-1.17681	0	0
	1	1	0	0	TRIM27	-1.37336	-2.77646	0.278704	1.5175
	1	1	0	0	ACRBP	-1.03934	-1.23498	-0.086743	0.00869986
	1	1	0	0	LRRFIP1	-1.12441	-1.12441	-0.00368805	-0.0976658
	1	1	0	0	MAPKAPK3	-1.02293	-2.62496	1.26933	0.0347911
	1	1	0	0	SLC15A2	-2.68497	-1.2075	0.659127	0.891317
	1	1	0	0	MAN2A2	-2.15738	-2.72761	1.5537	0.989517
	1	1	0	0	FAS	-1.6035	-2.08127	1.34475	0
	1	1	0	0	ARF6	-1.11477	-2.81057	0.706369	0.881177
	1	1	0	0	USP10	-1.24542	-3.24162	1.66053	0.501259
	1	1	0	0	H2-AB1	-2.42021	-1.84237	1.82639	0.111539
	1	1	0	0	SLC15A4	-1.11746	-1.11746	0.0267106	-0.115142
	1	1	0	0	KLRB1F	-1.06946	-1.06946	0.129333	-0.312844
	1	1	0	0	DNAJC7	-1.70111	-1.34536	0.438908	0.290196
	1	1	0	0	BCL7A	-2.04451	-1.6162	1.05272	0.308708
	1	1	0	0	CASZ1	-1.00616	-3.95524	1.69413	0.970343
	1	1	0	0	UPB1	-1.62291	-1.62291	0.950595	0
	1	1	0	0	GRN	-1.4066	-1.60667	1.16217	-0.441548
	1	1	0	0	ITK	-1.38228	-1.38228	0.676831	-0.200637
	1	1	0	0	PADI4	-1.14286	-1.14286	0	0
	1	1	0	0	LOC100043257	-1.20683	-3.02332	0.794392	1.15015
	1	1	0	0	LOC207685	-2.05967	-2.05967	2.43194	-0.595771
	1	1	0	0	C2TA	-1.14112	-1.14112	0	0
	1	1	0	0	CHST3	-3.18965	-1.19656	3.02842	-0.924419
	1	1	0	0	EG433182	-1.13902	-1.13902	0	0
	1	1	0	0	DNMT3L	-1.46127	-2.36404	0.500812	1.05544
	1	1	0	0	FEM1C	-1.24838	-1.35386	0.012091	0.321365
	1	1	0	0	RAB11FIP4	-1.60706	-2.8212	0.746586	1.41466
	1	1	0	0	HBB-B1	-1.26134	-3.50842	0.94178	1.56543
	1	1	0	0	ADAM9	-1.12981	-1.12981	0	0
	1	1	0	0	LY6D	-4.03632	-2.79561	4.01064	0.565617
	1	1	0	0	4930463O16RIK	-1.12456	-1.12456	0	0
	1	1	0	0	C530050E15RIK	-1.12365	-1.12365	0	0
	1	1	0	0	LOC386169	-1.12342	-1.12342	0	0
	1	1	0	0	HBB-B1	-1.2218	-3.35318	0.888445	1.44027
	1	1	0	0	LY6F	-1.12309	-1.12309	0	0
	1	1	0	0	H2-AB1	-2.19416	-1.97057	1.52894	0.391543
	1	1	0	0	KLRA16	-1.55623	-1.55623	0.879999	0
	1	1	0	0	CPEB2	-1.33474	-1.33474	-0.178218	0.615423
	1	1	0	0	PIGX	-1.17463	-1.08308	0.78099	-0.754227
	1	1	0	0	NFKBID	-2.15809	-1.30978	0.818259	0.420661
	1	1	0	0	CIB2	-1.20013	-1.42237	1.15451	-0.76024
	1	1	0	0	GALNT9	-1.25478	-1.25478	0.281437	0
	1	1	0	0	TRIM11	-1.081	-1.30717	-0.0336108	0.194044
	1	1	0	0	LYRM2	-1.80299	-1.60012	0.885952	0.290604
	1	1	0	0	TIAM2	-2.22713	-2.22713	0.905522	1.33153
	1	1	0	0	STAP1	-1.38006	-1.38006	0.652659	-0.10923
	1	1	0	0	IL28RA	-2.29004	-1.0084	1.29618	-0.200971
	1	1	0	0	FOXP1	-1.75765	-3.42216	2.03234	0.94665
	1	1	0	0	CXCL2	-1.26498	-1.26498	0.333285	0
	1	1	0	0	8430403J19RIK	-1.55071	-4.37954	1.90741	1.8298
	1	1	0	0	LOC676704	-1.39975	-1.39975	0.610392	0
	1	1	0	0	LOC100048622	-1.44655	-1.37795	0.277745	0.35843
	1	1	0	0	5031414D18RIK	-1.09295	-1.09295	0	0
	1	1	0	0	CSF3R	-1.14873	-1.14873	0.488695	-0.376499
	1	1	0	0	CHST3	-3.20356	-1.14405	2.99538	-0.832621
	1	1	0	0	D230017B08RIK	-1.04823	-2.03413	0.523631	0.377768
	1	1	0	0	C430014K11RIK	-1.88981	-1.14688	0.876705	-0.0201407
	1	1	0	0	LOC676420	-2.33287	-2.33287	1.05605	1.43088
	1	1	0	0	FIN14	-1.08595	-1.08595	0	0
	1	1	0	0	SLC15A2	-2.93456	-1.22536	1.14282	0.851036
	1	1	0	0	CBFB	-2.08611	-1.26292	1.72861	-0.545261
	1	1	0	0	TMEM87B	-1.37998	-1.04921	0.305553	-0.0407702
	1	1	0	0	NDC80	-1.3028	-1.36164	0.242871	0.257445
	1	1	0	0	4930463O16RIK	-1.08052	-1.08052	0	0
	1	1	0	0	SLC9A3R1	-1.53189	-1.12639	1.47627	-0.97739
	1	1	0	0	2810037O22RIK	-1.07932	-1.07932	0	0
	1	1	0	0	DUSP2	-2.29564	-2.59857	2.36925	0.371849
	1	1	0	0	AXUD1	-2.21249	-1.98583	1.38357	0.66405
	1	1	0	0	EHD4	-1.51687	-1.51687	0.19912	0.688987
	1	1	0	0	RNF185	-1.53938	-1.68056	0.8361	0.24047
	1	1	0	0	GATS	-1.229	-1.97091	1.05846	0
	1	1	0	0	SIGLECG	-1.19718	-1.19718	0.253356	0
	1	1	0	0	PLEKHM3	-1.28535	-2.93069	1.45815	0.61711
	1	1	0	0	CECR2	-1.06539	-1.06539	0	0
	1	1	0	0	CD84	-1.13248	-1.9891	1.55988	-0.563281
	1	1	0	0	DNAJB9	-1.06159	-1.06159	0	0
	1	1	0	0	5730494J16RIK	-1.16689	-3.466	1.63579	0.878649
	1	1	0	0	SETX	-1.32035	-1.64727	0.4776	0.376272
	1	1	0	0	SLC7A11	-1.05673	-1.05673	0	0
	1	1	0	0	LIMA1	-1.05585	-1.05585	0	0
	1	1	0	0	MBOAT1	-1.23442	-1.23442	0.357838	0
	1	1	0	0	HIST1H1C	-1.14686	-2.73786	1.0608	0.713044
	1	1	0	0	HAAO	-1.62128	-1.62128	1.13194	0
	1	1	0	0	PTEN	-1.13173	-1.13173	0.15571	0
	1	1	0	0	EG433865	-1.05366	-1.05366	0	0
	1	1	0	0	EAR12	-1.05284	-1.05284	0	0
	1	1	0	0	CANT1	-2.08905	-1.20331	0.956619	0.230374
	1	1	0	0	ITPR2	-1.7903	-1.7903	1.47915	0
	1	1	0	0	GPR171	-3.08354	-1.04255	2.02586	0
	1	1	0	0	FOXRED2	-1.06925	-1.30328	0.396574	-0.123608
	1	1	0	0	GM2A	-2.44635	-2.02155	2.06478	0.305852
	1	1	0	0	THSD1	-1.22585	-1.22585	0.355393	0
	1	1	0	0	KLHL14	-1.0457	-1.0457	0	0
	1	1	0	0	LGALS4	-1.26119	-1.95012	0.19452	0.927848
	1	1	0	0	AKNA	-1.60627	-1.91597	0.860665	0.573842
	1	1	0	0	2900093K20RIK	-1.39983	-3.15901	1.71661	0.75919
	1	1	0	0	PLOD1	-1.03644	-1.03644	0	0
[truncated: 5,302 more rows]
