# Supplementary material for: Tumor Trp53 status and genotype affect the bone marrow microenvironment in acute myeloid leukemia
Source: Oncotarget. 2017 Jul 6;8(48):83354–69. doi: 10.18632/oncotarget.19042 (PMC5663521; doi:10.18632/oncotarget.19042)
Supplement: Supplementary file 3 [file oncotarget-08-83354-s003.xlsx]

## Sheet: Sheet1
Supplementary Table 2: Functional annotation chart for genes collectively up-regulated in BM-MSC collected from all 4 leukemia-bearing conditions
CATEGARY	TERM	GENES
GOTERM_MF_DIRECT	complement binding	Gene Name
		chemokine (C-X-C motif) ligand 12(Cxcl12)
		complement component 4A (Rodgers blood group)(C4a)
		complement component 4B (Chido blood group)(C4b)
		extracellular matrix protein 1(Ecm1)
		kininogen 1(Kng1)
		secreted phosphoprotein 1(Spp1)
UP_KEYWORDS	SECRETED	C-type lectin domain family 11, member a(Clec11a)
		biglycan(Bgn)
		chemokine (C-X-C motif) ligand 12(Cxcl12)
		complement component 4A (Rodgers blood group)(C4a)
		complement component 4B (Chido blood group)(C4b)
		connective tissue growth factor(Ctgf)
		decorin(Dcn)
		extracellular matrix protein 1(Ecm1)
		insulin-like growth factor binding protein 5(Igfbp5)
		kininogen 1(Kng1)
		matrix Gla protein(Mgp)
		matrix metallopeptidase 13(Mmp13)
		secreted phosphoprotein 1(Spp1)
		serine (or cysteine) peptidase inhibitor, clade G, member 1(Serping1)
GOTERM_CC_DIRECT	EXTRACELLULAR REGION	C-type lectin domain family 11, member a(Clec11a)
		biglycan(Bgn)
		chemokine (C-X-C motif) ligand 12(Cxcl12)
		complement component 4A (Rodgers blood group)(C4a)
		complement component 4B (Chido blood group)(C4b)
		connective tissue growth factor(Ctgf)
		decorin(Dcn)
		extracellular matrix protein 1(Ecm1)
		insulin-like growth factor binding protein 5(Igfbp5)
		kininogen 1(Kng1)
		matrix Gla protein(Mgp)
		matrix metallopeptidase 13(Mmp13)
		secreted phosphoprotein 1(Spp1)
		serine (or cysteine) peptidase inhibitor, clade G, member 1(Serping1)
GOTERM_CC_DIRECT	EXTRACELLULAR SPACE	C-type lectin domain family 11, member a(Clec11a)
		chemokine (C-X-C motif) ligand 12(Cxcl12)
		complement component 4A (Rodgers blood group)(C4a)
		complement component 4B (Chido blood group)(C4b)
		connective tissue growth factor(Ctgf)
		decorin(Dcn)
		extracellular matrix protein 1(Ecm1)
		kininogen 1(Kng1)
		matrix Gla protein(Mgp)
		matrix metallopeptidase 13(Mmp13)
		secreted phosphoprotein 1(Spp1)
		serine (or cysteine) peptidase inhibitor, clade G, member 1(Serping1)
		serine (or cysteine) peptidase inhibitor, clade H, member 1(Serpinh1)
UP_SEQ_FEATURE	signal peptide	C-type lectin domain family 11, member a(Clec11a)
		activin receptor IIB(Acvr2b)
		biglycan(Bgn)
		chemokine (C-X-C motif) ligand 12(Cxcl12)
		complement component 4A (Rodgers blood group)(C4a)
		complement component 4B (Chido blood group)(C4b)
		connective tissue growth factor(Ctgf)
		decorin(Dcn)
		extracellular matrix protein 1(Ecm1)
		insulin-like growth factor binding protein 5(Igfbp5)
		kininogen 1(Kng1)
		matrix Gla protein(Mgp)
		matrix metallopeptidase 13(Mmp13)
		secreted phosphoprotein 1(Spp1)
		serine (or cysteine) peptidase inhibitor, clade G, member 1(Serping1)
		serine (or cysteine) peptidase inhibitor, clade H, member 1(Serpinh1)
		solute carrier family 39 (zinc transporter), member 4(Slc39a4)
GOTERM_BP_DIRECT	inflamatory response	chemokine (C-X-C motif) ligand 12(Cxcl12)
		complement component 4A (Rodgers blood group)(C4a)
		complement component 4B (Chido blood group)(C4b)
		extracellular matrix protein 1(Ecm1)
		kininogen 1(Kng1)
		secreted phosphoprotein 1(Spp1)
UP_KEYWORDS	signal	C-type lectin domain family 11, member a(Clec11a)
		activin receptor IIB(Acvr2b)
		biglycan(Bgn)
		chemokine (C-X-C motif) ligand 12(Cxcl12)
		complement component 4A (Rodgers blood group)(C4a)
		complement component 4B (Chido blood group)(C4b)
		connective tissue growth factor(Ctgf)
		decorin(Dcn)
		extracellular matrix protein 1(Ecm1)
		insulin-like growth factor binding protein 5(Igfbp5)
		kininogen 1(Kng1)
		matrix Gla protein(Mgp)
		matrix metallopeptidase 13(Mmp13)
		secreted phosphoprotein 1(Spp1)
		serine (or cysteine) peptidase inhibitor, clade G, member 1(Serping1)
		serine (or cysteine) peptidase inhibitor, clade H, member 1(Serpinh1)
		solute carrier family 39 (zinc transporter), member 4(Slc39a4)
GOTERM_BP_DIRECT	ossification	connective tissue growth factor(Ctgf)
		extracellular matrix protein 1(Ecm1)
		matrix Gla protein(Mgp)
		secreted phosphoprotein 1(Spp1)
