# Supplementary material for: Tumor Trp53 status and genotype affect the bone marrow microenvironment in acute myeloid leukemia
Source: Oncotarget. 2017 Jul 6;8(48):83354–69. doi: 10.18632/oncotarget.19042 (PMC5663521; doi:10.18632/oncotarget.19042)
Supplement: Supplementary file 4 [file oncotarget-08-83354-s004.xlsx]

## Sheet: Sheet0
Supplementary Table 3: IPA molecular and cellular function analysis for genes up-regulated in BM-MSC exposed to AML1/ETO9a leukemia.						# Molecules
						18
Categories	Diseases or Functions Annotation	p-Value	Predicted Activation State	Activation z-score	Molecules	28
Organismal Development	size of body	0.00313	Increased	3.921	ABL1,ATF4,CDK6,DLX1,FGF8,FOSB,IRS2,JAK1,NEURL2,NFKBIA,NRCAM,PER1,PER2,PTPN1,SKP2,SOD1,TNFAIP3,TSC1	26
Cell Death and Survival	cell survival	8.35e-05	Increased	3.61	ABL1,AGTPBP1,ARNT,ATF4,BBC3,BCL10,CDC40,CDK6,CHKA,CUX1,FGF8,FIP1L1,HSPA4,IRS2,JAK1,METAP2,NCAM1,NFKBIA,NRCAM,PFKFB2,PIWIL2,PTPN1,ROR2,SOD1,SSPN,TNFAIP3,TRIB2,TSC1	31
Cell Death and Survival	cell viability	0.000249	Increased	3.467	ABL1,AGTPBP1,ARNT,BBC3,BCL10,CDC40,CDK6,CHKA,CUX1,FGF8,FIP1L1,IRS2,JAK1,METAP2,NCAM1,NFKBIA,NRCAM,PFKFB2,PIWIL2,PTPN1,ROR2,SOD1,SSPN,TNFAIP3,TRIB2,TSC1	13
Cellular Development, Cellular Growth and Proliferation	cell proliferation of tumor cell lines	0.00063	Increased	3.106	ABCB10,ABL1,ACTB,ARNT,ASPH,BBC3,BCL10,CDK6,CHKA,CUL4A,EDN1,FGF8,FOSB,FOXN3,HAS1,HOXB3,IFT88,IRS2,JAK1,KCNRG,NCAM1,NFKBIA,PTPN1,RFX1,SKP2,SOD1,TNFAIP3,TRIB2,TRIO,TRPM7,ZMIZ2	7
Cancer	cell transformation	1.98e-05	Increased	2.771	ABL1,ASPH,CDK6,CHKA,FIP1L1,FOSB,HAS1,NFKBIA,NRCAM,SKP2,ST5,TRIB2,TRIO	11
Reproductive System Development and Function	litter size	0.00118	Increased	2.63	ASPH,CUL4A,GDF9,PER1,PER2,SOD1,TNS1	19
Reproductive System Development and Function	fertility	0.000615	Increased	2.577	ASPH,ATF4,BBC3,CDK6,CUL4A,GDF9,IRS2,PER1,PER2,SOD1,TNS1	7
Cell Cycle	cell cycle progression	0.00389	Increased	2.405	ABL1,ALDH3A1,BTG3,CDK6,CUL4A,CUX1,EDN1,FGF8,HOXB3,IRS2,ITGB1BP2,METAP2,NFKBIA,PER1,PER2,PTPN1,SKP2,ST5,UHMK1	7
Cancer	transformation of fibroblast cell lines	0.00261	Increased	2.404	ABL1,ASPH,CDK6,HAS1,NRCAM,ST5,TRIO	15
Carbohydrate Metabolism	uptake of carbohydrate	0.00338	Increased	2.304	ABCB10,EDN1,IFT88,IRS2,PFKFB2,PTPN1,SKP2	8
Hematological System Development and Function, Hematopoiesis, Tissue Morphology	quantity of hematopoietic progenitor cells	2.22e-05	Increased	2.23	ABL1,ATF4,BBC3,BCL10,BCL11B,BRD1,CDK6,CUL4A,FOSB,HOXB3,JAK1,NFKBIA,PER2,SOD1,TNFAIP3	14
Carbohydrate Metabolism	synthesis of carbohydrate	0.00878	Increased	2.2	ATF4,CHKA,DYRK2,EDN1,HAS1,IRS2,PER2,XYLT2	13
Embryonic Development, Organ Development, Organismal Development, Reproductive System Development and Function, Tissue Development	development of genital organ	0.000788	Increased	2.177	ABL1,ATF4,CDK6,CUL4A,FGF8,GDF9,HSPA4,IRS2,PARN,PIWIL2,SKP2,SOD1,TDRD9,TRIM27	19
Embryonic Development, Organ Development, Organismal Development, Reproductive System Development and Function, Tissue Development	gonadogenesis	0.00132	Increased	2.177	ABL1,ATF4,CDK6,CUL4A,FGF8,GDF9,HSPA4,IRS2,PARN,PIWIL2,SOD1,TDRD9,TRIM27	15
Organismal Development	development of genitourinary system	0.00412	Increased	2.177	ABL1,ARNT,ATF4,CDK6,CUL4A,FGF8,GDF9,HSPA4,IFT88,IRS2,PARN,PIWIL2,PTPN1,SKP2,SOD1,TDRD9,TRIM27,TSC1,XYLT2	21
Organismal Development, Reproductive System Development and Function	development of reproductive system	0.00615	Increased	2.177	ABL1,ARNT,ATF4,CDK6,CUL4A,FGF8,GDF9,HSPA4,IRS2,PARN,PIWIL2,SKP2,SOD1,TDRD9,TRIM27	8
Embryonic Development, Organismal Development	development of body trunk	0.0114	Increased	2.177	ABL1,ATF4,BBC3,BCL11B,BRD1,EDN1,FGF8,FOSB,GDF9,HOXB3,IFT88,IRS2,MTERF4,MYO18B,NEURL2,ROR2,SKP2,SOD1,SOX6,TSC1,XYLT2	6
Cellular Development, Cellular Growth and Proliferation, Connective Tissue Development and Function, Tissue Development	cell proliferation of fibroblasts	0.00513	Increased	2.121	ABL1,ACTB,ATF4,CDK6,FOSB,SKP2,SOD1,ZMIZ2	5
Carbohydrate Metabolism	uptake of monosaccharide	0.0108	Increased	2.096	EDN1,IFT88,IRS2,PFKFB2,PTPN1,SKP2	4
Carbohydrate Metabolism, Molecular Transport, Small Molecule Biochemistry	uptake of D-glucose	0.0103		1.969	IFT88,IRS2,PFKFB2,PTPN1,SKP2	5
Organ Morphology, Reproductive System Development and Function	quantity of ovary	0.00747		1.96	CDK6,GDF9,IRS2,SOD1	32
Carbohydrate Metabolism	synthesis of polysaccharide	0.00433		1.954	DYRK2,HAS1,IRS2,PER2,XYLT2	34
Cancer, Organismal Injury and Abnormalities, Reproductive System Disease	mammary tumor	0.00132		1.953	ABL1,ACOT1,AGTPBP1,ARNT,ATL3,BCL11B,CDK6,CUL4A,CUX1,DHDDS,EDN1,FGF8,FOSB,FRYL,HOXB3,IRS2,METAP2,MT-ND5,NFKBIA,NID2,NRCAM,PIWIL2,PTPN1,ROR2,RRP7A,SKP2,SOD1,SSPN,TNNC2,TNS1,TRIO,TSC1	36
Cellular Movement	cell movement	0.00294		1.845	ABL1,ACTB,ARNT,ASPH,BCL10,BCL11B,CATSPER3,CDK6,CUL4A,CUX1,DLX1,EDN1,FGF8,FOSB,GUCA2A,HAS1,IRS2,JAK1,NCAM1,NFKBIA,NRCAM,PER1,PPT2,PTPN1,ROR2,SKP2,SOD1,SORT1,TNFAIP3,TNS1,TRIO,TRPM7,TSC1,UHMK1	31
Tissue Morphology	quantity of cells	4.68e-05		1.782	ABL1,ARNT,ATF4,BBC3,BCL10,BCL11B,BRD1,CDK6,CHRNB2,CUL4A,DLX1,EDN1,FGF8,FNDC5,FOSB,GDF9,GJC2,GLB1,GUCA2A,HOXB3,IRS2,JAK1,NCAM1,NFKBIA,NRCAM,PER1,PER2,PIWIL2,PPT2,ROR2,SKP2,SOD1,TAPBP,TNFAIP3,TRIB2,TSC1	19
Cellular Movement	migration of cells	0.00241		1.673	ABL1,ACTB,ARNT,ASPH,BCL10,BCL11B,CDK6,CUL4A,CUX1,DLX1,EDN1,FGF8,GUCA2A,HAS1,IRS2,JAK1,NCAM1,NFKBIA,PER1,PPT2,PTPN1,ROR2,SKP2,SOD1,SORT1,TNFAIP3,TNS1,TRIO,TRPM7,TSC1,UHMK1	13
Hematological System Development and Function, Tissue Morphology	quantity of blood cells	0.00875		1.596	ABL1,ATF4,BBC3,BCL10,BCL11B,BRD1,CDK6,CUL4A,FOSB,HOXB3,JAK1,NFKBIA,PER2,PPT2,SOD1,TAPBP,TNFAIP3,TRIB2,TSC1	10
Cellular Growth and Proliferation, Connective Tissue Development and Function, Tissue Development	proliferation of connective tissue cells	0.00156		1.56	ABL1,ACTB,ATF4,BCL11B,CDK6,EDN1,FGF8,FOSB,NFKBIA,PTPN1,SKP2,SOD1,ZMIZ2	16
Cell Death and Survival, Organismal Injury and Abnormalities	cell death of epithelial cells	0.0102		1.546	ALDH3A1,BBC3,BCL10,CDK6,DDN,NFKBIA,PTPN1,SOD1,TRIM27,TRPM7	19
Protein Synthesis	metabolism of protein	0.00649		1.48	ALDH3A1,ASPH,ATF4,CUL4A,EDN1,FOXN3,GATB,HIST1H1B,MTERF4,PIWIL2,RILP,SKP2,SOD1,TMEM88,TNFAIP3,TSC1	8
Cellular Assembly and Organization, Cellular Function and Maintenance	microtubule dynamics	0.00797		1.475	ABL1,AGTPBP1,BCL11B,CHRNB2,EDN1,FGF8,GJC2,GLB1,IFT88,NCAM1,NFKBIA,NRCAM,ROR2,SOD1,TBCD,TRIM27,TRIO,TSC1,UHMK1	11
Cellular Growth and Proliferation	cytostasis	0.00204		1.446	ABL1,BCL11B,CDK6,METAP2,NFKBIA,PER1,PTPN1,ST5	9
Cellular Growth and Proliferation	colony formation of cells	0.00648		1.363	ABL1,ALDH3A1,BBC3,CUL4A,EDN1,FGF8,FIP1L1,HOXB3,NFKBIA,PTPN1,SOD1	9
Behavior	locomotion	0.00411		1.346	AGTPBP1,CHRNB2,FOSB,GAN,NCAM1,NFKBIA,NRCAM,SOD1,TSC1	6
Protein Synthesis	synthesis of protein	0.00485		1.276	ALDH3A1,ATF4,EDN1,FOXN3,GATB,MTERF4,PIWIL2,SOD1,TSC1	14
Cell Death and Survival, Neurological Disease, Organismal Injury and Abnormalities	cell death of brain cells	0.00378		1.231	AGTPBP1,ATF4,BBC3,FGF8,NFKBIA,SOD1	6
Connective Tissue Development and Function, Tissue Development	growth of connective tissue	0.00139		1.2	ABL1,ACTB,ATF4,BCL11B,CDK6,EDN1,FGF8,FIP1L1,FOSB,NFKBIA,PTPN1,SKP2,SOD1,ZMIZ2	10
Cell Death and Survival	apoptosis of lymphoma cell lines	0.00343		1.165	ABL1,ARNT,BBC3,BCL10,JAK1,NFKBIA	5
Cellular Development, Cellular Growth and Proliferation	cell proliferation of carcinoma cell lines	0.00599		1.158	BBC3,FGF8,IFT88,NCAM1,NFKBIA,PTPN1,SKP2,SOD1,TRIB2,TRPM7	6
Cell Cycle, Cell-To-Cell Signaling and Interaction, Cellular Growth and Proliferation	contact growth inhibition	0.00636		1.154	CDK6,METAP2,PER1,PTPN1,ST5	11
Cellular Development, Cellular Growth and Proliferation, Hair and Skin Development and Function	proliferation of epithelial cell lines	0.01		1.154	CDK6,CHKA,HSPA4,NFKBIA,TSC1,ZMIZ2	9
Cell Death and Survival, Organismal Injury and Abnormalities	necrosis of epithelial tissue	0.011		1.131	ABL1,ALDH3A1,BBC3,BCL10,CDK6,DDN,NFKBIA,PTPN1,SOD1,TRIM27,TRPM7	13
Free Radical Scavenging	synthesis of reactive oxygen species	0.00801		1.13	ABL1,ACTB,ARNT,BBC3,EDN1,NFKBIA,PTPN1,SOD1,TSC1	8
Cellular Function and Maintenance	homeostasis of blood cells	0.00251		1.128	ABL1,ARNT,BBC3,BCL10,BCL11B,CDK6,JAK1,NFKBIA,SKP2,SOD1,TAPBP,TNFAIP3,TSC1	14
Cell Morphology	shape change of neurites	0.000661		1.126	BCL11B,CHRNB2,NCAM1,NRCAM,ROR2,SOD1,TRIO,TSC1	5
Cellular Development, Cellular Growth and Proliferation, Nervous System Development and Function, Tissue Development	development of neurons	0.00523		1.026	AGTPBP1,BCL11B,CDK6,CHRNB2,DLX1,FGF8,NCAM1,NFKBIA,NRCAM,ROR2,SOD1,TRIO,TSC1,UHMK1	140
Cellular Development, Cellular Growth and Proliferation, Organ Development, Skeletal and Muscular System Development and Function, Tissue Development	proliferation of smooth muscle cells	0.0101		1	CDK6,EDN1,SERPINF2,SKP2,TNFAIP3	6
Cancer, Organismal Injury and Abnormalities	cancer	0.000692		0.94	ABCB10,ABL1,ACOT1,ACTB,AEBP2,AGTPBP1,ALDH3A1,AMN,AMZ1,ANKRD6,AOC2,ARNT,ASPH,ATF4,ATL3,AUH,BBC3,BCL10,BCL11B,BRD1,BTG3,CATSPER3,CD2BP2,CDC40,CDK6,CHKA,CHRNB2,CNOT4,COQ7,CPN1,CRYBB3,CUL4A,CUX1,DDN,DHDDS,DLX1,DYRK2,EDN1,FGF8,FIP1L1,FOSB,FOXN3,FRYL,GAN,GDF9,GFOD2,GJC2,GLB1,GMEB1,GNB1L,GPR135,GTF2A1,GUCA2A,HAGHL,HAL,HAS1,HEATR5B,HIST1H1B,HIST1H2BB,HOXB3,HSPA4,IFT88,IRGQ,IRS2,ITGB1BP2,JAK1,KBTBD8,KCNRG…	7
Cell Morphology, Cellular Function and Maintenance	transmembrane potential of mitochondria	0.00547		0.927	ABL1,BBC3,HSPA4,NFKBIA,SOD1,TRIB2	7
Cell Morphology, Cellular Function and Maintenance	transmembrane potential	0.00604		0.927	ABL1,BBC3,CHRNB2,HSPA4,NFKBIA,SOD1,TRIB2	12
Cell Death and Survival, Organismal Injury and Abnormalities	cell death of epithelial cell lines	0.01		0.881	ALDH3A1,BCL10,CDK6,DDN,SOD1,TRIM27,TRPM7	7
Cellular Development	differentiation of tumor cell lines	5.1e-05		0.863	ABL1,ATF4,CDK6,CHKA,CUL4A,FGF8,JAK1,NCAM1,NFKBIA,NID2,PTPN1,SOX6	7
Cell Death and Survival	apoptosis of connective tissue cells	0.00986		0.843	ABL1,BBC3,HAS1,NFKBIA,PTPN1,SKP2,SOD1	12
Cell Death and Survival	cell death of central nervous system cells	0.00141		0.836	AGTPBP1,ATF4,BBC3,EDN1,FGF8,NFKBIA,SOD1	6
Cell Death and Survival	neuronal cell death	0.00443		0.835	ABL1,AGTPBP1,ATF4,BBC3,BCL11B,DLX1,FGF8,NFKBIA,NRCAM,PPT2,SOD1,SORT1	7
Cell Death and Survival	apoptosis of prostate cancer cell lines	0.00467		0.811	ABL1,EDN1,KCNRG,NFKBIA,PER1,SOD1	128
Cell Morphology, Cellular Assembly and Organization, Cellular Development, Cellular Function and Maintenance, Cellular Growth and Proliferation, Embryonic Development, Nervous System Development and Function, Organismal Development, Tissue Development	branching of neurites	0.00239		0.798	CHRNB2,NCAM1,NRCAM,ROR2,SOD1,TRIO,TSC1	30
Cancer, Organismal Injury and Abnormalities	tumorigenesis of tissue	0.00345		0.789	ABCB10,ABL1,ACOT1,ACTB,AEBP2,AGTPBP1,ALDH3A1,AMN,AMZ1,ANKRD6,AOC2,ARNT,ASPH,ATF4,ATL3,AUH,BBC3,BCL10,BCL11B,BRD1,BTG3,CATSPER3,CD2BP2,CDC40,CDK6,CHKA,CHRNB2,CNOT4,CPN1,CRYBB3,CUX1,DDN,DHDDS,DYRK2,EDN1,FGF8,FIP1L1,FOSB,FOXN3,FRYL,GAN,GDF9,GFOD2,GLB1,GNB1L,GPR135,GTF2A1,GUCA2A,HAGHL,HAL,HAS1,HEATR5B,HIST1H1B,HIST1H2BB,HOXB3,HSPA4,IFT88,IRGQ,IRS2,JAK1,KBTBD8,KCNRG,LIX1,LPIN2,LRBA,LRRN4CL,LYPD3,METAP…	12
Gene Expression	transcription of DNA	0.00017		0.728	ABL1,AEBP2,ARNT,ATF4,BCL10,BCL11B,CDK6,CUX1,DLX1,EDN1,FOSB,FOXN3,GMEB1,GTF2A1,GTF3A,HIST1H1B,HOXB3,LPIN2,NFKBIA,PER1,PER2,PKIG,RBM14,ROR2,SERPINF2,SERTAD2,SOX6,THRAP3,TRIM27,ZMIZ2	10
Cell Death and Survival	cell death of connective tissue cells	0.00703		0.705	ABL1,ACTB,ARNT,ATF4,BBC3,HAS1,NFKBIA,PTPN1,SKP2,SOD1,TNFAIP3,TSC1	8
Cell Death and Survival	cell death of fibroblast cell lines	0.0038		0.67	ABL1,ACTB,ARNT,ATF4,BBC3,NFKBIA,PTPN1,SKP2,TNFAIP3,TSC1	126
Post-Translational Modification	ubiquitination	0.00556		0.651	BCL10,CNOT4,GAN,NFKBIA,PER2,SKP2,TAPBP,TNFAIP3	11
Cancer, Organismal Injury and Abnormalities	carcinoma	0.00432		0.618	ABCB10,ABL1,ACOT1,ACTB,AEBP2,AGTPBP1,ALDH3A1,AMN,AMZ1,ANKRD6,AOC2,ARNT,ASPH,ATF4,ATL3,AUH,BBC3,BCL10,BCL11B,BRD1,BTG3,CATSPER3,CD2BP2,CDC40,CDK6,CHKA,CHRNB2,CNOT4,CPN1,CRYBB3,CUX1,DDN,DHDDS,DYRK2,EDN1,FGF8,FIP1L1,FOSB,FOXN3,FRYL,GAN,GDF9,GFOD2,GLB1,GNB1L,GPR135,GTF2A1,HAGHL,HAL,HAS1,HEATR5B,HIST1H1B,HIST1H2BB,HOXB3,HSPA4,IFT88,IRGQ,IRS2,JAK1,KBTBD8,KCNRG,LIX1,LPIN2,LRBA,LRRN4CL,LYPD3,METAP2,MPP7,…	12
Embryonic Development, Organismal Development	growth of embryo	0.00399		0.595	ARNT,CDK6,FGF8,GLB1,IFT88,IRS2,METAP2,NCAM1,PIWIL2,TRPM7,TSC1	6
Tissue Development	growth of epithelial tissue	0.0114		0.543	ARNT,BCL11B,CDK6,EDN1,GDF9,IFT88,METAP2,NFKBIA,PTPN1,SKP2,THRAP3,TRPM7	127
Cell Death and Survival	apoptosis of fibroblasts	0.00811		0.516	ABL1,HAS1,NFKBIA,PTPN1,SKP2,SOD1	7
Cancer, Organismal Injury and Abnormalities	neoplasia of epithelial tissue	0.00329		0.506	ABCB10,ABL1,ACOT1,ACTB,AEBP2,AGTPBP1,ALDH3A1,AMN,AMZ1,ANKRD6,AOC2,ARNT,ASPH,ATF4,ATL3,AUH,BBC3,BCL10,BCL11B,BRD1,BTG3,CATSPER3,CD2BP2,CDC40,CDK6,CHKA,CHRNB2,CNOT4,CPN1,CRYBB3,CUX1,DDN,DHDDS,DYRK2,EDN1,FGF8,FIP1L1,FOSB,FOXN3,FRYL,GAN,GDF9,GFOD2,GLB1,GNB1L,GPR135,GTF2A1,GUCA2A,HAGHL,HAL,HAS1,HEATR5B,HIST1H1B,HIST1H2BB,HOXB3,HSPA4,IFT88,IRGQ,IRS2,JAK1,KBTBD8,KCNRG,LIX1,LPIN2,LRBA,LRRN4CL,LYPD3,METAP…	128
Cellular Development	differentiation of leukemia cell lines	0.000422		0.485	ABL1,ATF4,CDK6,CUL4A,NID2,PTPN1,SOX6	11
Cancer, Organismal Injury and Abnormalities	non-melanoma solid tumor	0.00594		0.483	ABCB10,ABL1,ACOT1,ACTB,AEBP2,AGTPBP1,ALDH3A1,AMN,AMZ1,ANKRD6,AOC2,ARNT,ASPH,ATF4,ATL3,AUH,BBC3,BCL10,BCL11B,BRD1,BTG3,CATSPER3,CD2BP2,CDC40,CDK6,CHKA,CHRNB2,CNOT4,CPN1,CRYBB3,CUX1,DDN,DHDDS,DYRK2,EDN1,FGF8,FIP1L1,FOSB,FOXN3,FRYL,GAN,GDF9,GFOD2,GLB1,GNB1L,GPR135,GTF2A1,GUCA2A,HAGHL,HAL,HAS1,HEATR5B,HIST1H1B,HIST1H2BB,HOXB3,HSPA4,IFT88,IRGQ,IRS2,JAK1,KBTBD8,KCNRG,LIX1,LPIN2,LRBA,LRRN4CL,LYPD3,METAP…	25
Cell Morphology, Cellular Assembly and Organization, Cellular Development, Cellular Function and Maintenance, Cellular Growth and Proliferation, Nervous System Development and Function, Organismal Development, Tissue Development	neuritogenesis	0.00563		0.422	AGTPBP1,BCL11B,CHRNB2,NCAM1,NFKBIA,NRCAM,ROR2,SOD1,TRIO,TSC1,UHMK1	11
Gene Expression	activation of DNA endogenous promoter	0.000257		0.4	AEBP2,ARNT,ATF4,BCL11B,CDK6,CUX1,DLX1,EDN1,FOSB,GMEB1,GTF2A1,GTF3A,HIST1H1B,HOXB3,LPIN2,NFKBIA,PER1,PER2,PKIG,RBM14,SERPINF2,SOX6,THRAP3,TRIM27,ZMIZ2	34
Cell-mediated Immune Response, Cellular Development, Cellular Function and Maintenance, Cellular Growth and Proliferation, Embryonic Development, Hematological System Development and Function, Hematopoiesis, Lymphoid Tissue Structure and Development, Organ Development, Organismal Development, Tissue Development	T cell development	0.00857		0.398	ABL1,BBC3,BCL10,BCL11B,CDK6,JAK1,NFKBIA,SKP2,TAPBP,TNFAIP3,TSC1	7
Gene Expression	transcription	0.000877		0.38	ABL1,AEBP2,ARNT,ATF4,BCL10,BCL11B,BTG3,CDK6,CUL4A,CUX1,DLX1,EDN1,FGF8,FOSB,FOXN3,GMEB1,GTF2A1,GTF3A,HIST1H1B,HOXB3,JAK1,LPIN2,NFKBIA,PER1,PER2,PKIG,RBM14,ROR2,SERPINF2,SERTAD2,SOX6,THRAP3,TRIM27,ZMIZ2	7
Free Radical Scavenging, Molecular Transport	quantity of reactive oxygen species	0.000226		0.366	ABL1,CHRNB2,EDN1,HSPA4,NFKBIA,SOD1,SSPN	38
Cell Death and Survival, Gastrointestinal Disease, Hepatic System Disease, Organismal Injury and Abnormalities	necrosis of liver	0.00317		0.293	ABL1,ARNT,BBC3,NFKBIA,PTPN1,SOD1,TRIM27	139
Gene Expression	expression of RNA	0.000179		0.289	ABL1,AEBP2,ARNT,ATF4,BCL10,BCL11B,BTG3,CDK6,CUL4A,CUX1,DLX1,EDN1,FGF8,FOSB,FOXN3,GATB,GMEB1,GTF2A1,GTF3A,HIST1H1B,HOXB3,JAK1,LPIN2,NFKBIA,PER1,PER2,PKIG,RASL11A,RBM14,ROR2,SERPINF2,SERTAD2,SOX6,THRAP3,TNFAIP3,TRIM27,TSC1,ZMIZ2	43
Cancer, Organismal Injury and Abnormalities	malignant solid tumor	0.000711		0.236	ABCB10,ABL1,ACOT1,ACTB,AEBP2,AGTPBP1,ALDH3A1,AMN,AMZ1,ANKRD6,AOC2,ARNT,ASPH,ATF4,ATL3,AUH,BBC3,BCL10,BCL11B,BRD1,BTG3,CATSPER3,CD2BP2,CDC40,CDK6,CHKA,CHRNB2,CNOT4,COQ7,CPN1,CRYBB3,CUL4A,CUX1,DDN,DHDDS,DLX1,DYRK2,EDN1,FGF8,FIP1L1,FOSB,FOXN3,FRYL,GAN,GDF9,GFOD2,GJC2,GLB1,GMEB1,GNB1L,GPR135,GTF2A1,GUCA2A,HAGHL,HAL,HAS1,HEATR5B,HIST1H1B,HIST1H2BB,HOXB3,HSPA4,IFT88,IRGQ,IRS2,ITGB1BP2,JAK1,KBTBD8,KCNRG…	7
Cell Death and Survival	necrosis	0.000611		0.231	ABL1,ACTB,AGTPBP1,ALDH3A1,ARNT,ATF4,BBC3,BCL10,BCL11B,BTG3,CDK6,CHKA,CUX1,DDN,DLX1,EDN1,FGF8,FIP1L1,FOSB,GUCA2A,HAS1,HSPA4,IRS2,ITGB1BP2,JAK1,KCNRG,METAP2,NCAM1,NFKBIA,NRCAM,PER1,PPT2,PTPN1,SKP2,SLC9B2,SOD1,SORT1,SOX6,TNFAIP3,TRIB2,TRIM27,TRPM7,TSC1	8
Cell Signaling, Small Molecule Biochemistry	synthesis of nitric oxide	0.00141		0.216	ABL1,EDN1,HSPA4,JAK1,NFKBIA,SOD1,TSC1	15
Cell Morphology, Cellular Assembly and Organization, Cellular Development, Cellular Function and Maintenance, Cellular Growth and Proliferation, Nervous System Development and Function, Organismal Development, Tissue Development	branching of neurons	0.000678		0.201	CHRNB2,NCAM1,NFKBIA,NRCAM,ROR2,SOD1,TRIO,TSC1	140
Cardiovascular System Development and Function, Organismal Development	vasculogenesis	0.00562		0.122	ARNT,EDN1,FGF8,HAS1,HOXB3,IFT88,METAP2,MYO18B,NFKBIA,PTPN1,SERPINF2,SKP2,SOD1,THRAP3,TRPM7	53
Cancer, Organismal Injury and Abnormalities	solid tumor	0.000713		0.056	ABCB10,ABL1,ACOT1,ACTB,AEBP2,AGTPBP1,ALDH3A1,AMN,AMZ1,ANKRD6,AOC2,ARNT,ASPH,ATF4,ATL3,AUH,BBC3,BCL10,BCL11B,BRD1,BTG3,CATSPER3,CD2BP2,CDC40,CDK6,CHKA,CHRNB2,CNOT4,COQ7,CPN1,CRYBB3,CUL4A,CUX1,DDN,DHDDS,DLX1,DYRK2,EDN1,FGF8,FIP1L1,FOSB,FOXN3,FRYL,GAN,GDF9,GFOD2,GJC2,GLB1,GMEB1,GNB1L,GPR135,GTF2A1,GUCA2A,HAGHL,HAL,HAS1,HEATR5B,HIST1H1B,HIST1H2BB,HOXB3,HSPA4,IFT88,IRGQ,IRS2,ITGB1BP2,JAK1,KBTBD8,KCNRG…	33
Cell Death and Survival	cell death	0.000195		0.011	ABL1,ACTB,AGTPBP1,ALDH3A1,ARNT,ATF4,BBC3,BCL10,BCL11B,BRD1,BTG3,CDK6,CHKA,CHRNB2,CUL4A,CUX1,DDN,DLX1,EDN1,FGF8,FIP1L1,FOSB,GDF9,GMEB1,GUCA2A,HAS1,HSPA4,IFT88,IRS2,ITGB1BP2,JAK1,KCNRG,METAP2,NCAM1,NFKBIA,NRCAM,PER1,PIWIL2,PPT2,PTPN1,ROR2,SKP2,SLC9B2,SOD1,SORT1,SOX6,TAPBP,TDRD9,TNFAIP3,TRIB2,TRIM27,TRPM7,TSC1	8
Gene Expression	transcription of RNA	0.000245		-0.01	ABL1,AEBP2,ARNT,ATF4,BCL10,BCL11B,BTG3,CDK6,CUL4A,CUX1,DLX1,EDN1,FOSB,FOXN3,GMEB1,GTF2A1,GTF3A,HIST1H1B,HOXB3,JAK1,LPIN2,NFKBIA,PER1,PER2,PKIG,RBM14,ROR2,SERPINF2,SERTAD2,SOX6,THRAP3,TRIM27,ZMIZ2	27
Hematological System Development and Function, Hematopoiesis, Lymphoid Tissue Structure and Development, Organ Morphology, Tissue Morphology	quantity of thymocytes	0.000845		-0.036	ABL1,BBC3,BCL10,BCL11B,CDK6,FOSB,JAK1,NFKBIA	23
Cell Death and Survival	cell death of tumor cell lines	0.00432		-0.083	ABL1,ARNT,ATF4,BBC3,BCL10,BTG3,CDK6,CHKA,CUX1,EDN1,FGF8,FOSB,GUCA2A,HAS1,HSPA4,ITGB1BP2,JAK1,KCNRG,NCAM1,NFKBIA,PER1,PTPN1,SKP2,SLC9B2,SOD1,SOX6,TNFAIP3	5
Cell Death and Survival	apoptosis of tumor cell lines	0.00312		-0.084	ABL1,ARNT,ATF4,BBC3,BCL10,CDK6,CHKA,CUX1,EDN1,FOSB,GUCA2A,HAS1,HSPA4,ITGB1BP2,JAK1,KCNRG,NCAM1,NFKBIA,PER1,PTPN1,SKP2,SOD1,TNFAIP3	5
Cellular Development, Cellular Growth and Proliferation, Digestive System Development and Function, Hepatic System Development and Function, Organ Development	proliferation of liver cells	0.00636		-0.106	ARNT,EDN1,IFT88,NFKBIA,SKP2	44
Connective Tissue Development and Function	adipogenesis	0.0101		-0.152	ATF4,FOSB,PFKFB2,ROR2,TSC1	12
Cell Death and Survival	apoptosis	0.000118		-0.219	ABL1,ALDH3A1,ARNT,ATF4,BBC3,BCL10,BCL11B,BRD1,CDK6,CHKA,CHRNB2,CUL4A,CUX1,DDN,DLX1,EDN1,FGF8,FIP1L1,FOSB,GMEB1,GUCA2A,HAS1,HSPA4,IFT88,IRS2,ITGB1BP2,JAK1,KCNRG,NCAM1,NFKBIA,PER1,PIWIL2,PPT2,PTPN1,ROR2,SKP2,SOD1,SORT1,SOX6,TDRD9,TNFAIP3,TRIB2,TRIM27,TSC1	4
Tissue Development	development of epithelial tissue	0.00143		-0.263	BCL11B,CRYGS,EDN1,FGF8,IFT88,METAP2,NFKBIA,PTPN1,SKP2,THRAP3,TRPM7,XYLT2	4
Connective Tissue Development and Function, Skeletal and Muscular System Development and Function, Tissue Morphology	quantity of osteoblasts	0.00272		-0.686	ATF4,FOSB,PER1,PER2	64
Cell Death and Survival	apoptosis of myeloma cell lines	0.00339		-0.9	ARNT,ATF4,KCNRG,NCAM1	4
Gastrointestinal Disease, Hepatic System Disease, Organismal Injury and Abnormalities	liver lesion	0.00921		-0.933	ABL1,ACOT1,ACTB,AGTPBP1,AMN,ARNT,ASPH,ATL3,BBC3,CATSPER3,CD2BP2,CDC40,CNOT4,CUX1,FIP1L1,FRYL,GAN,GLB1,HAGHL,HAL,HAS1,HEATR5B,HIST1H1B,HIST1H2BB,IFT88,IRGQ,IRS2,JAK1,KBTBD8,LRRN4CL,MYO18B,NCAM1,NCLN,NFKBIA,NID2,NRCAM,PER1,PFKFB2,PIWIL2,PPT2,PTPN1,RBM14,RFX1,SKP2,SLC5A9,SLC9B2,SOD1,SORT1,SOX6,SRRM2,ST5,TBC1D14,TDRD9,THRAP3,TMED7,TNFAIP3,TNS1,TRIM27,TRIO,TRPM7,TSC1,WDR89,XYLT2,ZCCHC6	5
Hematological System Development and Function, Hematopoiesis, Lymphoid Tissue Structure and Development, Organ Morphology, Tissue Morphology	quantity of double-negative T lymphocyte	0.00184		-1	BCL10,BCL11B,JAK1,NFKBIA	107
Cellular Function and Maintenance, Cellular Growth and Proliferation	production of cells	0.0029		-1	GDF9,NFKBIA,PTPN1,SERTAD2,SOX6	6
Cancer, Gastrointestinal Disease, Organismal Injury and Abnormalities	gastrointestinal neoplasia	0.00106		-1.067	ABCB10,ABL1,AGTPBP1,ALDH3A1,AMN,AMZ1,ANKRD6,AOC2,ARNT,ATF4,ATL3,BBC3,BCL10,BCL11B,BRD1,BTG3,CD2BP2,CDC40,CDK6,CHKA,CHRNB2,CNOT4,CPN1,CRYBB3,CUL4A,CUX1,DDN,DHDDS,DYRK2,FGF8,FIP1L1,FOXN3,FRYL,GAN,GFOD2,GLB1,GNB1L,GPR135,GTF2A1,GUCA2A,HAGHL,HAL,HAS1,HEATR5B,HIST1H1B,HOXB3,HSPA4,IFT88,IRGQ,IRS2,JAK1,LPIN2,LRBA,LRRN4CL,LYPD3,MYO18B,NCAM1,NCLN,NFKBIA,NID2,NNT,NRCAM,PARN,PER1,PER2,PFKFB2,PIWIL2,POLG2,PT…	7
Connective Tissue Development and Function, Skeletal and Muscular System Development and Function, Tissue Morphology	quantity of bone cells	0.00266		-1.067	ATF4,FNDC5,FOSB,PER1,PER2,SOD1	4
Connective Tissue Development and Function, Tissue Morphology	quantity of connective tissue cells	0.00483		-1.387	ABL1,ATF4,FNDC5,FOSB,PER1,PER2,SOD1	127
Hematological System Development and Function, Hematopoiesis, Lymphoid Tissue Structure and Development, Organ Morphology, Tissue Morphology	quantity of Single positive thymocytes	0.00148		-1.732	ABL1,BBC3,CDK6,NFKBIA	119
Cancer, Organismal Injury and Abnormalities	abdominal neoplasm	0.00188		-1.961	ABCB10,ABL1,ACOT1,ACTB,AEBP2,AGTPBP1,ALDH3A1,AMN,AMZ1,ANKRD6,AOC2,ARNT,ASPH,ATF4,ATL3,AUH,BBC3,BCL10,BCL11B,BRD1,BTG3,CATSPER3,CD2BP2,CDC40,CDK6,CHKA,CHRNB2,CNOT4,CPN1,CRYBB3,CUL4A,CUX1,DDN,DHDDS,DYRK2,FGF8,FIP1L1,FOSB,FOXN3,FRYL,GAN,GDF9,GFOD2,GLB1,GNB1L,GPR135,GTF2A1,GUCA2A,HAGHL,HAL,HAS1,HEATR5B,HIST1H1B,HIST1H2BB,HOXB3,HSPA4,IFT88,IRGQ,IRS2,JAK1,KBTBD8,KCNRG,LIX1,LPIN2,LRBA,LRRN4CL,LYPD3,META…	23
Cancer, Gastrointestinal Disease, Organismal Injury and Abnormalities	digestive organ tumor	0.00371		-1.964	ABCB10,ABL1,ACOT1,ACTB,AGTPBP1,ALDH3A1,AMN,AMZ1,ANKRD6,AOC2,ARNT,ASPH,ATF4,ATL3,BBC3,BCL10,BCL11B,BRD1,BTG3,CATSPER3,CD2BP2,CDC40,CDK6,CHKA,CHRNB2,CNOT4,CPN1,CRYBB3,CUL4A,CUX1,DDN,DHDDS,DYRK2,FGF8,FIP1L1,FOXN3,FRYL,GAN,GFOD2,GLB1,GNB1L,GPR135,GTF2A1,GUCA2A,HAGHL,HAL,HAS1,HEATR5B,HIST1H1B,HIST1H2BB,HOXB3,HSPA4,IFT88,IRGQ,IRS2,JAK1,KBTBD8,KCNRG,LIX1,LPIN2,LRBA,LRRN4CL,LYPD3,MYO18B,NCAM1,NCLN,NFKBIA…	10
Neurological Disease	Movement Disorders	0.000994	Decreased	-2.155	ABL1,ACTB,ATF4,BCL11B,CHRNB2,FGF8,FOSB,FOXN3,GAN,GJC2,GLB1,GTF3A,MT-ND5,NCAM1,NRCAM,PPT2,SERPINF2,SOD1,SORT1,SRRM2,TNNC2,TRIO,TRPM7	13
Cardiovascular Disease, Hematological Disease, Organismal Injury and Abnormalities	anemia	0.0054	Decreased	-2.19	AMN,ATF4,BRD1,CDK6,EDN1,LPIN2,NFKBIA,SOD1,TNFAIP3,TRIO	10
Neurological Disease, Organismal Injury and Abnormalities	seizure disorder	0.00103	Decreased	-2.359	ANKRD6,BBC3,CHRNB2,FOSB,GAN,GJC2,GLB1,HAS1,MT-ND5,NCAM1,TNNC2,TRPM7,TSC1	7
Neurological Disease, Organismal Injury and Abnormalities	seizures	0.00455	Decreased	-2.359	ANKRD6,BBC3,FOSB,GAN,GJC2,GLB1,HAS1,NCAM1,TRPM7,TSC1	43
Neurological Disease	ataxia	0.0113	Decreased	-2.449	CHRNB2,FGF8,GLB1,NCAM1,NRCAM,PPT2,TRIO	42
Organismal Survival	morbidity or mortality	0.000493	Decreased	-5.922	ABCB10,ABL1,ACTB,ARNT,ASPH,ATF4,BBC3,BCL10,BCL11B,BRD1,CDK6,CHKA,CHRNB2,COQ7,CUX1,DLX1,EDN1,FGF8,GAN,GJC2,HAS1,HOXB3,IRS2,JAK1,METAP2,MTERF4,NCAM1,NFKBIA,NRCAM,PER2,POLG2,PPT2,PTPN1,ROR2,SERPINF2,SOD1,SOX6,SYT5,TNFAIP3,TRIM27,TRIO,TRPM7,TSC1	4
Organismal Survival	organismal death	0.000725	Decreased	-6.082	ABCB10,ABL1,ACTB,ARNT,ASPH,ATF4,BBC3,BCL10,BCL11B,BRD1,CDK6,CHKA,CHRNB2,COQ7,CUX1,DLX1,EDN1,FGF8,GAN,GJC2,HAS1,HOXB3,IRS2,JAK1,METAP2,MTERF4,NCAM1,NFKBIA,NRCAM,PER2,POLG2,PPT2,PTPN1,ROR2,SERPINF2,SOD1,SOX6,SYT5,TNFAIP3,TRIO,TRPM7,TSC1	25
Cancer, Gastrointestinal Disease, Hepatic System Disease, Organismal Injury and Abnormalities	hyperplasia of liver	4.7e-06			IFT88,SKP2,SOD1,XYLT2	23
Embryonic Development, Organismal Development	development of head	2.41e-05			ABL1,AGTPBP1,ASPH,ATF4,BCL11B,BRD1,CDK6,CHRNB2,CRYGS,DLX1,EDN1,FGF8,HOXB3,IFT88,IRS2,NCAM1,NFKBIA,NRCAM,PER2,PPT2,ROR2,SOD1,SORT1,TRIO,TSC1	2
Organismal Development, Organismal Injury and Abnormalities	abnormal morphology of head	5.03e-05			ABL1,ARNT,ASPH,ATF4,BCL11B,BRD1,CHRNB2,CRYGS,DLX1,EDN1,FGF8,GLB1,HOXB3,IRS2,MYO18B,NCAM1,NRCAM,PER2,PPT2,ROR2,SOD1,SORT1,TRIO	15
Inflammatory Disease, Inflammatory Response, Neurological Disease, Organ Morphology, Organismal Injury and Abnormalities	swelling of brain	5.33e-05			GMEB1,SOD1	14
Nervous System Development and Function	sensory system development	7.63e-05			ABL1,AGTPBP1,ATF4,BRD1,CRYGS,DLX1,FGF8,HOXB3,IFT88,NCAM1,NRCAM,PER2,PPT2,SOD1,SORT1	4
Embryonic Development, Nervous System Development and Function, Organ Development, Organismal Development, Tissue Development, Visual System Development and Function	formation of eye	8.03e-05			ABL1,AGTPBP1,ATF4,BRD1,CRYGS,DLX1,FGF8,IFT88,NCAM1,NRCAM,PER2,PPT2,SOD1,SORT1	24
Cell Cycle	quiescence	9.6e-05			BBC3,CDK6,TNFAIP3,TSC1	3
Organismal Development	morphology of head	9.73e-05			ABL1,ARNT,ASPH,ATF4,BCL11B,BRD1,CHRNB2,CRYGS,DLX1,EDN1,FGF8,GLB1,HOXB3,IRS2,MYO18B,NCAM1,NRCAM,PER2,PPT2,ROR2,SOD1,SORT1,TRIO,TSC1	3
Cancer, Organismal Injury and Abnormalities	development of squamous-cell carcinoma	0.000104			CUX1,NFKBIA,SKP2	16
Cell Cycle	quiescence of blood cells	0.000104			BBC3,TNFAIP3,TSC1	4
Embryonic Development, Organ Development, Organismal Development, Tissue Development	development of sensory organ	0.000113			ABL1,AGTPBP1,ATF4,BRD1,CRYGS,DLX1,EDN1,FGF8,IFT88,NCAM1,NRCAM,PER2,PPT2,ROR2,SOD1,SORT1	10
Cell Morphology, Endocrine System Disorders, Organ Morphology, Organismal Injury and Abnormalities, Reproductive System Development and Function, Reproductive System Disease	abnormal morphology of spermatocytes	0.000121			CUL4A,HSPA4,PIWIL2,TDRD9	7
Embryonic Development, Nervous System Development and Function, Ophthalmic Disease, Organ Development, Organ Morphology, Organismal Development, Organismal Injury and Abnormalities, Tissue Development, Visual System Development and Function	abnormal morphology of eye	0.000161			ABL1,ATF4,BRD1,CRYGS,NCAM1,NRCAM,PER2,PPT2,SOD1,SORT1	28
Organismal Survival	lifespan of organism	0.000187			BBC3,COQ7,GJC2,GLB1,NFKBIA,SOD1,TSC1	3
Cell Morphology	abnormal morphology of cells	0.00027			ABCB10,ABL1,ATF4,BBC3,BCL11B,CDK6,COQ7,CRYGS,CUL4A,FGF8,GAN,GDF9,GLB1,HSPA4,IRS2,NCAM1,NFKBIA,NRCAM,PIWIL2,POLG2,PPT2,PTPN1,ROR2,SKP2,SOD1,SORT1,TDRD9,TRIO	38
Tissue Development	proliferation of epithelial tissue	0.000343			ATF4,NFKBIA,SERPINF2	3
Cell Morphology	morphology of cells	0.000392			ABCB10,ABL1,ARNT,ATF4,BBC3,BCL11B,CDK6,COQ7,CRYGS,CUL4A,EDN1,FGF8,GAN,GDF9,GJC2,GLB1,HSPA4,IFT88,IRS2,NCAM1,NFKBIA,NRCAM,PIWIL2,POLG2,PPT2,PTPN1,RILP,ROR2,SKP2,SOD1,SORT1,ST5,TDRD9,TNFAIP3,TNS1,TRIB2,TRIO,TSC1	4
Cell Death and Survival	apoptosis of sensory neurons	0.000401			BCL11B,DLX1,NFKBIA	2
Hematological Disease, Immunological Disease, Organismal Injury and Abnormalities	abnormality of bone marrow cells	0.000454			PER1,PER2,PPT2,SOD1	2
Cell Morphology, Digestive System Development and Function, Endocrine System Disorders, Gastrointestinal Disease, Organ Morphology, Organismal Development, Organismal Injury and Abnormalities	abnormal morphology of zymogen granules	0.000525			ATF4,PPT2	2
Cellular Function and Maintenance, Hematological System Development and Function, Humoral Immune Response	homeostasis of B-1 lymphocytes	0.000525			ABL1,TNFAIP3	2
Skeletal and Muscular System Development and Function	integrity of muscle	0.000525			ATF4,SOD1	4
Cellular Development, Cellular Growth and Proliferation, Embryonic Development, Organismal Development, Tissue Morphology	quantity of mesodermal cells	0.000525			ARNT,GLB1	3
Embryonic Development, Nervous System Development and Function, Ophthalmic Disease, Organ Development, Organ Morphology, Organismal Development, Organismal Injury and Abnormalities, Tissue Development, Visual System Development and Function	abnormal morphology of lens	0.000529			ATF4,BRD1,CRYGS,NRCAM	3
Behavior, Nervous System Development and Function	abnormal circadian phase	0.000536			NCAM1,PER1,PER2	3
Cell Morphology, Embryonic Development, Nervous System Development and Function, Ophthalmic Disease, Organ Development, Organ Morphology, Organismal Development, Organismal Injury and Abnormalities, Tissue Development, Tissue Morphology, Visual System Development and Function	abnormal morphology of lens fiber cells	0.000536			ATF4,CRYGS,NRCAM	3
Cellular Growth and Proliferation	cytostasis of leukemia cell lines	0.000613			ABL1,BCL11B,CDK6	25
Hereditary Disorder, Neurological Disease, Organismal Injury and Abnormalities	purkinje cell degeneration	0.000613			ASPH,NT5DC3,TRIO	3
Organismal Development	abnormal morphology of body cavity	0.000636			ABCB10,ABL1,ATF4,BBC3,BCL11B,BRD1,CDK6,CHRNB2,CUX1,EDN1,FGF8,GDF9,GUCA2A,IRS2,JAK1,MTERF4,NFKBIA,PPT2,PTPN1,ROR2,SKP2,SOD1,TNS1,TSC1,XYLT2	2
Behavior, Digestive System Development and Function	nursing	0.000696			FGF8,FOSB,JAK1	2
Cancer, Neurological Disease, Organismal Injury and Abnormalities	WHO grade IV astrocytoma	0.000784			ABL1,NCAM1	2
Embryonic Development, Nervous System Development and Function, Organ Development, Organismal Development, Tissue Development	development of subpallium	0.000784			DLX1,FGF8	12
Behavior, Nervous System Development and Function	early timing of circadian phase	0.000784			PER1,PER2	6
Cellular Development, Cellular Growth and Proliferation, Embryonic Development, Organ Development, Organismal Development, Reproductive System Development and Function, Tissue Development	gametogenesis	0.000815			ABL1,ATF4,CDK6,CUL4A,GDF9,HSPA4,IRS2,PARN,PIWIL2,SOD1,TDRD9,TRIM27	3
Connective Tissue Development and Function, Skeletal and Muscular System Development and Function, Tissue Development	cartilage development	0.000933			EDN1,HOXB3,PER1,ROR2,SOX6,XYLT2	10
Cell Morphology, Hematological System Development and Function	modification of blood cells	0.00099			BBC3,BCL11B,TNFAIP3	2
Digestive System Development and Function, Hepatic System Development and Function, Organ Morphology, Organismal Development	morphology of liver	0.00103			ABCB10,ABL1,ARNT,ATF4,BRD1,CUX1,PPT2,SKP2,SOD1,XYLT2	2
Hair and Skin Development and Function	appearance of hair	0.00109			ATF4,CHRNB2	3
Neurological Disease, Organismal Injury and Abnormalities	lesioning of brain	0.00109			BBC3,SOD1	5
Organismal Functions	basal metabolic rate	0.00122			PER1,PER2,PTPN1	2
Embryonic Development, Nervous System Development and Function, Ophthalmic Disease, Organ Development, Organ Morphology, Organismal Development, Organismal Injury and Abnormalities, Tissue Development, Visual System Development and Function	abnormal morphology of anterior segment of the eye	0.00141			ATF4,BRD1,CRYGS,NRCAM,SOD1	2
Developmental Disorder, Organismal Injury and Abnormalities, Respiratory Disease	dysplasia of lung	0.00145			EDN1,ROR2	2
Ophthalmic Disease, Organismal Injury and Abnormalities, Skeletal and Muscular Disorders	eyelids fail to open	0.00145			ATF4,CHRNB2	2
Cancer, Neurological Disease, Organismal Injury and Abnormalities	grade 4 glioblastoma	0.00145			ABL1,NCAM1	2
Cellular Function and Maintenance, Cellular Growth and Proliferation	production of connective tissue cells	0.00145			GDF9,SERTAD2	2
Cellular Development, Cellular Growth and Proliferation, Hematological System Development and Function, Inflammatory Response, Lymphoid Tissue Structure and Development	proliferation of neutrophils	0.00145			CUX1,FIP1L1	13
Behavior	rotation behavior	0.00145			FOSB,SOD1	13
Cancer, Hematological Disease, Organismal Injury and Abnormalities	hematologic cancer of cells	0.00154			ABL1,BCL10,BCL11B,IRS2,JAK1,KCNRG,NCAM1,NFKBIA,NRCAM,PER1,SKP2,TNFAIP3,TNS1	93
Hematological Disease, Immunological Disease	T-cell lymphoproliferative disorder	0.00156			ABL1,BCL10,BCL11B,IRS2,JAK1,KCNRG,NCAM1,NFKBIA,NRCAM,PER1,SKP2,TNFAIP3,TNS1	6
Cancer, Organismal Injury and Abnormalities	tumorigenesis of malignant tumor	0.00159			ABL1,ACOT1,AEBP2,AGTPBP1,ALDH3A1,AMZ1,ANKRD6,AOC2,ATF4,ATL3,AUH,BBC3,BCL10,BCL11B,BRD1,BTG3,CD2BP2,CDK6,CHKA,CHRNB2,CNOT4,CPN1,CRYBB3,CUX1,DHDDS,DYRK2,FGF8,FIP1L1,FOXN3,GAN,GDF9,GFOD2,GLB1,GNB1L,GPR135,HAGHL,HEATR5B,HIST1H1B,HOXB3,HSPA4,IRS2,JAK1,KBTBD8,LIX1,LRBA,LYPD3,METAP2,MPP7,MT-ND5,MYO18B,NCAM1,NCLN,NFKBIA,NID2,NIT1,NNT,NRCAM,PER1,PER2,PFKFB2,POLG2,PRRG2,PTPN1,PWWP2B,RAB11FIP3,RBM14,RFX1,RO…	3
Embryonic Development, Nervous System Development and Function, Organ Development, Organismal Development, Tissue Development	formation of telencephalon	0.0016			AGTPBP1,CDK6,DLX1,FGF8,IFT88,TRIO	14
Endocrine System Development and Function, Molecular Transport, Protein Synthesis, Small Molecule Biochemistry	quantity of LH in blood	0.00164			GDF9,IRS2,SOD1	6
Connective Tissue Development and Function, Skeletal and Muscular System Development and Function, Tissue Development	morphology of bone	0.00169			ABL1,ATF4,BTG3,DLX1,EDN1,FGF8,FNDC5,HOXB3,IFT88,PER1,PER2,ROR2,SOD1,SOX6	4
Auditory Disease, Auditory and Vestibular System Development and Function, Organ Morphology, Organismal Development, Organismal Injury and Abnormalities	abnormal morphology of ear	0.0017			CHRNB2,DLX1,EDN1,FGF8,ROR2,SOD1	5
Cellular Development, Cellular Growth and Proliferation, Embryonic Development, Organismal Development	proliferation of multilineage progenitor cells	0.00174			CDK6,IFT88,NCAM1,TSC1	2
Hematological System Development and Function, Immunological Disease, Inflammatory Disease, Lymphoid Tissue Structure and Development, Organ Morphology, Organismal Development, Tissue Morphology	enlargement of spleen	0.00178			CUX1,JAK1,NFKBIA,PPT2,TNFAIP3	2
Cell Morphology, Organismal Injury and Abnormalities	hypertrophy of neuroglia	0.00185			ABL1,SOD1	2
Nervous System Development and Function	morphogenesis of cranial nerve	0.00185			CHRNB2,HOXB3	20
Neurological Disease, Organismal Injury and Abnormalities	spinal cord lesion	0.00185			ABL1,NFKBIA	13
Cancer, Organismal Injury and Abnormalities, Reproductive System Disease	breast carcinoma	0.00186			AGTPBP1,ATL3,BCL11B,CDK6,DHDDS,FGF8,FRYL,HOXB3,IRS2,MT-ND5,NID2,NRCAM,PIWIL2,ROR2,RRP7A,SOD1,SSPN,TNS1,TRIO,TSC1	4
Nervous System Development and Function, Tissue Morphology	morphology of nervous tissue	0.00189			ABL1,FGF8,GAN,GJC2,GLB1,NCAM1,NFKBIA,NRCAM,PPT2,ROR2,SOD1,SORT1,TSC1	22
Cancer, Organismal Injury and Abnormalities	development of carcinoma	0.00193			CUX1,FGF8,NFKBIA,SKP2	5
Hereditary Disorder, Organismal Injury and Abnormalities	autosomal recessive disease	0.00197			ACOT1,ASPH,BCL10,CDK6,COQ7,CRYBB3,DHDDS,EDN1,GAN,GJC2,LPIN2,LRBA,MT-ND5,MYO18B,NNT,PARN,PER1,ROR2,SERPINF2,SOD1,TRIO,XYLT2	13
Cell Morphology, Cellular Assembly and Organization, Cellular Function and Maintenance, Nervous System Development and Function	extension of neurites	0.00199			ABL1,NCAM1,ROR2,TRIO,TSC1	19
Cancer, Hematological Disease, Immunological Disease, Organismal Injury and Abnormalities	neoplasia of leukocytes	0.00206			ABL1,BCL10,BCL11B,IRS2,JAK1,KCNRG,NCAM1,NFKBIA,NRCAM,PER1,SKP2,TNFAIP3,TNS1	5
Organismal Development, Organismal Injury and Abnormalities	abnormal morphology of abdomen	0.0021			ABCB10,ABL1,ATF4,BBC3,BRD1,CDK6,CHRNB2,CUX1,GDF9,GUCA2A,IRS2,NFKBIA,PPT2,PTPN1,ROR2,SKP2,SOD1,TNS1,XYLT2	6
Ophthalmic Disease, Organismal Injury and Abnormalities	cataract disease	0.00213			ABL1,ALDH3A1,CRYBB3,CRYGS,NRCAM	8
Embryonic Development, Nervous System Development and Function, Organ Development, Organismal Development, Tissue Development	development of cerebral cortex	0.0022			BCL11B,CDK6,DLX1,FGF8,TRIO,TSC1	2
Immunological Disease	immunodeficiency	0.00225			ACOT1,BCL10,BCL11B,CPN1,LRBA,NFKBIA,TAPBP,TRIO	2
Behavior, Nervous System Development and Function	circadian persistence	0.00231			PER1,PER2	7
Cardiovascular System Development and Function	contractility of artery	0.00231			EDN1,SOD1	2
Connective Tissue Disorders, Immunological Disease, Inflammatory Disease, Inflammatory Response, Organismal Injury and Abnormalities, Skeletal and Muscular Disorders	juvenile rheumatoid arthritis	0.00244			FOSB,JAK1,NDUFB10,NFKBIA,TBCD,TNFAIP3,TRIO	2
Connective Tissue Development and Function, Skeletal and Muscular System Development and Function, Tissue Development, Tissue Morphology	mass of cortical bone	0.00281			FNDC5,SOD1	6
Cell Cycle	quiescence of hematopoietic progenitor cells	0.00281			BBC3,TNFAIP3	6
Cell Death and Survival	cell death of gonadal cells	0.00287			BBC3,CUL4A,GDF9,HSPA4,PIWIL2,TDRD9	4
Embryonic Development, Hematological System Development and Function, Lymphoid Tissue Structure and Development, Organ Development, Organismal Development, Tissue Development	formation of thymus gland	0.00295			ABL1,BBC3,BCL11B,FGF8,FOSB,HOXB3	6
Nervous System Development and Function	morphogenesis of central nervous system	0.00311			ABL1,CHRNB2,FGF8,IFT88	5
Immunological Disease, Organismal Injury and Abnormalities	abnormality of thymus gland	0.00318			ABL1,BCL10,BCL11B,CDK6,JAK1,NFKBIA	4
Embryonic Development, Nervous System Development and Function, Organ Development, Organismal Development, Tissue Development	formation of cerebellum	0.00319			ABL1,AGTPBP1,IFT88,NRCAM,TRIO	43
Cardiovascular System Development and Function, Organismal Development, Tissue Morphology	density of blood vessel	0.00325			HAS1,HOXB3,NFKBIA,PTPN1	29
Cancer, Organismal Injury and Abnormalities, Reproductive System Disease	breast or ovarian cancer	0.00331			ABL1,ACOT1,AGTPBP1,ALDH3A1,ARNT,ATL3,AUH,BCL10,BCL11B,CDK6,CNOT4,CUL4A,DHDDS,EDN1,FGF8,FOSB,FRYL,GAN,GTF2A1,HOXB3,IRS2,METAP2,MT-ND5,NCAM1,NCLN,NID2,NRCAM,PIWIL2,PTPN1,RAB11FIP3,ROR2,RRP7A,SKP2,SOD1,SORT1,SPAG7,SSPN,TBCD,TNNC2,TNS1,TRIO,TSC1,ZMIZ2	3
Cancer, Organismal Injury and Abnormalities, Reproductive System Disease	breast cancer	0.00332			ABL1,ACOT1,AGTPBP1,ARNT,ATL3,BCL11B,CDK6,CUL4A,DHDDS,EDN1,FGF8,FOSB,FRYL,HOXB3,IRS2,METAP2,MT-ND5,NID2,NRCAM,PIWIL2,ROR2,RRP7A,SKP2,SOD1,SSPN,TNNC2,TNS1,TRIO,TSC1	2
Cell Morphology, Cellular Assembly and Organization	abnormal morphology of mitochondria	0.00335			COQ7,POLG2,SOD1	2
Digestive System Development and Function, Endocrine System Disorders, Gastrointestinal Disease, Organ Morphology, Organismal Development, Organismal Injury and Abnormalities	abnormal morphology of exocrine region of pancreas	0.00335			ATF4,PPT2	92
DNA Replication, Recombination, and Repair, Energy Production, Molecular Transport, Nucleic Acid Metabolism, Small Molecule Biochemistry	depletion of ATP	0.00335			ABL1,ATF4	99
Cancer, Organismal Injury and Abnormalities	tumorigenesis of epithelial neoplasm	0.0034			ABL1,ACOT1,AEBP2,AGTPBP1,ALDH3A1,AMZ1,ANKRD6,AOC2,ATF4,ATL3,AUH,BBC3,BCL10,BCL11B,BRD1,BTG3,CD2BP2,CHKA,CHRNB2,CNOT4,CPN1,CRYBB3,CUX1,DHDDS,DYRK2,FGF8,FIP1L1,FOXN3,GAN,GDF9,GFOD2,GLB1,GNB1L,GPR135,GUCA2A,HAGHL,HEATR5B,HIST1H1B,HOXB3,HSPA4,IRS2,JAK1,KBTBD8,LIX1,LRBA,LYPD3,METAP2,MPP7,MT-ND5,MYO18B,NCAM1,NCLN,NFKBIA,NID2,NIT1,NNT,NRCAM,PER1,PER2,PFKFB2,POLG2,PTPN1,PWWP2B,RAB11FIP3,RBM14,RFX1,ROR2,R…	100
Cancer, Gastrointestinal Disease, Organismal Injury and Abnormalities	gastrointestinal carcinoma	0.00347			ABL1,AGTPBP1,ALDH3A1,AMN,AMZ1,ANKRD6,AOC2,ARNT,ATF4,ATL3,BCL11B,BRD1,BTG3,CD2BP2,CDC40,CDK6,CHKA,CHRNB2,CNOT4,CPN1,CRYBB3,CUX1,DDN,DHDDS,DYRK2,FIP1L1,FOXN3,FRYL,GAN,GFOD2,GLB1,GNB1L,GPR135,GTF2A1,HAGHL,HAL,HAS1,HEATR5B,HIST1H1B,HOXB3,HSPA4,IFT88,IRGQ,IRS2,JAK1,LPIN2,LRBA,LRRN4CL,LYPD3,MYO18B,NCAM1,NCLN,NFKBIA,NID2,NNT,NRCAM,PARN,PER1,PER2,PFKFB2,PIWIL2,POLG2,PTPN1,PWWP2B,RBM14,RFX1,ROR2,RRP7A,SER…	12
Cancer, Gastrointestinal Disease, Organismal Injury and Abnormalities	intestinal tumor	0.00378			ABL1,AGTPBP1,AMN,ANKRD6,AOC2,ARNT,ATF4,ATL3,BBC3,BCL10,BCL11B,BRD1,BTG3,CD2BP2,CDC40,CDK6,CHKA,CHRNB2,CNOT4,CPN1,CUL4A,CUX1,DDN,DHDDS,DYRK2,FIP1L1,FOXN3,FRYL,GAN,GFOD2,GLB1,GPR135,GTF2A1,GUCA2A,HAGHL,HAL,HAS1,HEATR5B,HIST1H1B,HOXB3,HSPA4,IFT88,IRGQ,IRS2,JAK1,LPIN2,LRBA,LRRN4CL,LYPD3,MYO18B,NCAM1,NCLN,NFKBIA,NID2,NNT,NRCAM,PARN,PER1,PER2,PFKFB2,PIWIL2,POLG2,PTPN1,PWWP2B,RBM14,RFX1,RILP,ROR2,RRP7A,…	8
Embryonic Development, Nervous System Development and Function, Organ Development, Organismal Development, Tissue Development	formation of brain	0.00389			ABL1,AGTPBP1,BCL11B,CDK6,CHRNB2,DLX1,FGF8,IFT88,IRS2,NRCAM,TRIO,TSC1	2
Behavior, Digestive System Development and Function	feeding	0.00392			BCL11B,FGF8,FOSB,IFT88,JAK1,PER1,PER2,PTPN1	2
Cardiovascular Disease, Cardiovascular System Development and Function, Organ Morphology, Organismal Development, Organismal Injury and Abnormalities	lack of heart	0.00394			FGF8,MTERF4	2
Cellular Movement, Nervous System Development and Function	migration of nervous tissue cell lines	0.00394			FGF8,SORT1	2
Cancer, Developmental Disorder, Hematological Disease, Immunological Disease, Organismal Injury and Abnormalities	non-gastric mucosa-associated lymphoid tissue lymphoma	0.00394			BCL10,TNFAIP3	3
Endocrine System Disorders, Gastrointestinal Disease, Metabolic Disease, Organismal Injury and Abnormalities	streptozotocin-induced diabetes	0.00394			NFKBIA,SORT1	3
Embryonic Development, Nervous System Development and Function, Organ Development, Organismal Development, Tissue Development	foliation of cerebellum	0.0041			ABL1,IFT88,NRCAM	12
Cancer, Organismal Injury and Abnormalities	neoplasia of fibroblast cell lines	0.0041			FGF8,HAS1,TRIO	27
Cell Morphology, Nervous System Development and Function, Tissue Morphology	morphology of neurons	0.00418			ABL1,FGF8,GAN,GJC2,GLB1,NCAM1,NFKBIA,NRCAM,ROR2,SOD1,SORT1,TSC1	9
Organismal Development	morphology of body cavity	0.00422			ABCB10,ABL1,ARNT,ATF4,BBC3,BCL11B,BRD1,CDK6,CHRNB2,CUX1,EDN1,FGF8,GDF9,GUCA2A,IRS2,JAK1,MTERF4,NFKBIA,PPT2,PTPN1,ROR2,SKP2,SOD1,TNFAIP3,TNS1,TSC1,XYLT2	5
Embryonic Development, Hematological System Development and Function, Lymphoid Tissue Structure and Development, Organ Development, Organismal Development, Tissue Development	formation of lymphoid tissue	0.0043			ABL1,BBC3,BCL11B,EDN1,FGF8,FOSB,HOXB3,NFKBIA,PTPN1	3
Cancer, Organismal Injury and Abnormalities	development of malignant tumor	0.00433			ABL1,CUX1,FGF8,NFKBIA,SKP2	15
Developmental Disorder, Gastrointestinal Disease, Hepatic System Disease, Organismal Injury and Abnormalities	hypoplasia of liver	0.00436			ATF4,CDK6,TSC1	4
Digestive System Development and Function	morphology of digestive system	0.00449			ABCB10,ABL1,ARNT,ATF4,BCL11B,BRD1,CUX1,EDN1,GUCA2A,IRS2,PPT2,PTPN1,SKP2,SOD1,XYLT2	103
Cell Morphology, Digestive System Development and Function, Organ Morphology, Organismal Development	morphology of pancreatic cells	0.00452			ATF4,IRS2,PPT2,PTPN1	6
Cancer, Gastrointestinal Disease, Organismal Injury and Abnormalities	gastrointestinal tract cancer	0.00456			ABL1,AGTPBP1,ALDH3A1,AMN,AMZ1,ANKRD6,AOC2,ARNT,ATF4,ATL3,BCL10,BCL11B,BRD1,BTG3,CD2BP2,CDC40,CDK6,CHKA,CHRNB2,CNOT4,CPN1,CRYBB3,CUL4A,CUX1,DDN,DHDDS,DYRK2,FGF8,FIP1L1,FOXN3,FRYL,GAN,GFOD2,GLB1,GNB1L,GPR135,GTF2A1,HAGHL,HAL,HAS1,HEATR5B,HIST1H1B,HOXB3,HSPA4,IFT88,IRGQ,IRS2,JAK1,LPIN2,LRBA,LRRN4CL,LYPD3,MYO18B,NCAM1,NCLN,NFKBIA,NID2,NNT,NRCAM,PARN,PER1,PER2,PFKFB2,PIWIL2,POLG2,PTPN1,PWWP2B,RBM14,RF…	94
Cellular Growth and Proliferation	arrest in proliferation of cells	0.00457			ABL1,BCL10,CDK6,NFKBIA,SKP2,UHMK1	2
Cancer, Gastrointestinal Disease, Organismal Injury and Abnormalities	intestinal carcinoma	0.00458			ABL1,AGTPBP1,AMN,ANKRD6,AOC2,ARNT,ATF4,ATL3,BCL11B,BRD1,BTG3,CD2BP2,CDC40,CDK6,CHKA,CHRNB2,CNOT4,CPN1,CUX1,DDN,DHDDS,DYRK2,FIP1L1,FOXN3,FRYL,GAN,GFOD2,GLB1,GPR135,GTF2A1,HAGHL,HAL,HAS1,HEATR5B,HIST1H1B,HOXB3,HSPA4,IFT88,IRGQ,IRS2,JAK1,LPIN2,LRBA,LRRN4CL,LYPD3,MYO18B,NCAM1,NCLN,NFKBIA,NID2,NNT,NRCAM,PARN,PER1,PER2,PFKFB2,PIWIL2,POLG2,PTPN1,PWWP2B,RBM14,RFX1,ROR2,RRP7A,SERPINF2,SERTAD2,SKP2,SLC35D2…	2
Cardiovascular Disease, Cardiovascular System Development and Function, Organismal Injury and Abnormalities, Tissue Morphology	abnormal morphology of subclavian artery	0.00458			EDN1,FGF8	2
Behavior, Digestive System Development and Function	food preference	0.00458			PER1,PER2	2
Inflammatory Response, Neurological Disease, Organismal Injury and Abnormalities	inflammation of spinal cord	0.00458			SOD1,TNFAIP3	2
Cell Cycle	mitogenesis of connective tissue cells	0.00458			EDN1,IRS2	2
Cancer, Embryonic Development	transformation of embryonic cell lines	0.00458			CDK6,CHKA	93
Lipid Metabolism, Small Molecule Biochemistry	turnover of phospholipid	0.00458			AGTPBP1,EDN1	10
Cancer, Gastrointestinal Disease, Organismal Injury and Abnormalities	large intestine adenocarcinoma	0.00466			ABL1,AGTPBP1,AMN,ANKRD6,AOC2,ARNT,ATF4,ATL3,BCL11B,BRD1,BTG3,CD2BP2,CDC40,CDK6,CHKA,CHRNB2,CNOT4,CPN1,CUX1,DDN,DHDDS,DYRK2,FIP1L1,FOXN3,FRYL,GAN,GFOD2,GLB1,GPR135,GTF2A1,HAGHL,HAL,HAS1,HEATR5B,HIST1H1B,HOXB3,HSPA4,IFT88,IRGQ,IRS2,JAK1,LPIN2,LRBA,LRRN4CL,LYPD3,MYO18B,NCAM1,NCLN,NFKBIA,NID2,NNT,NRCAM,PER1,PER2,PFKFB2,PIWIL2,POLG2,PTPN1,PWWP2B,RBM14,RFX1,ROR2,RRP7A,SERPINF2,SERTAD2,SKP2,SLC35D2,SLC9…	90
Cancer, Hematological Disease, Immunological Disease, Organismal Injury and Abnormalities	T-cell non-Hodgkin disease	0.00473			ABL1,BCL10,IRS2,KCNRG,NCAM1,NFKBIA,PER1,SKP2,TNFAIP3,TNS1	9
Cancer, Organismal Injury and Abnormalities	tumorigenesis of carcinoma	0.0048			ABL1,ACOT1,AEBP2,AGTPBP1,ALDH3A1,AMZ1,ANKRD6,AOC2,ATF4,ATL3,AUH,BCL10,BCL11B,BRD1,BTG3,CD2BP2,CHKA,CHRNB2,CNOT4,CPN1,CRYBB3,CUX1,DHDDS,DYRK2,FGF8,FIP1L1,FOXN3,GAN,GDF9,GFOD2,GLB1,GNB1L,GPR135,HAGHL,HEATR5B,HIST1H1B,HOXB3,HSPA4,IRS2,JAK1,KBTBD8,LIX1,LRBA,LYPD3,METAP2,MPP7,MT-ND5,MYO18B,NCAM1,NCLN,NFKBIA,NID2,NIT1,NNT,NRCAM,PER1,PER2,PFKFB2,POLG2,PTPN1,PWWP2B,RAB11FIP3,RBM14,RFX1,ROR2,RRP7A,SLC35D2…	4
Organismal Injury and Abnormalities, Reproductive System Disease	infertility	0.00485			ATF4,CATSPER3,CUL4A,GDF9,HSPA4,IRS2,PIWIL2,SOD1,TDRD9	4
Cell Death and Survival, Neurological Disease, Organismal Injury and Abnormalities	apoptosis of brain cells	0.00488			ATF4,BBC3,FGF8,SOD1	13
Cardiovascular System Development and Function, Cellular Development, Cellular Growth and Proliferation, Connective Tissue Development and Function, Hematological System Development and Function, Hematopoiesis, Organismal Development, Tissue Development	differentiation of erythroid precursor cells	0.00488			ATF4,BRD1,FIP1L1,PTPN1	3
Digestive System Development and Function, Gastrointestinal Disease	abnormal morphology of digestive system	0.00492			ABCB10,ABL1,ATF4,BCL11B,BRD1,CUX1,EDN1,GUCA2A,IRS2,PPT2,PTPN1,SKP2,XYLT2	99
Cell Signaling, Molecular Transport, Small Molecule Biochemistry	release of nitric oxide	0.00493			EDN1,GLB1,SOD1	17
Cancer, Gastrointestinal Disease, Organismal Injury and Abnormalities	large intestine neoplasm	0.0051			ABL1,AGTPBP1,AMN,ANKRD6,AOC2,ARNT,ATF4,ATL3,BBC3,BCL10,BCL11B,BRD1,BTG3,CD2BP2,CDC40,CDK6,CHKA,CHRNB2,CNOT4,CPN1,CUL4A,CUX1,DDN,DHDDS,DYRK2,FIP1L1,FOXN3,FRYL,GAN,GFOD2,GLB1,GPR135,GTF2A1,GUCA2A,HAGHL,HAL,HAS1,HEATR5B,HIST1H1B,HOXB3,HSPA4,IFT88,IRGQ,IRS2,JAK1,LPIN2,LRBA,LRRN4CL,LYPD3,MYO18B,NCAM1,NCLN,NFKBIA,NID2,NNT,NRCAM,PER1,PER2,PFKFB2,PIWIL2,POLG2,PTPN1,PWWP2B,RBM14,RFX1,RILP,ROR2,RRP7A,SERPI…	3
Hereditary Disorder, Organismal Injury and Abnormalities	autosomal dominant disease	0.00521			ABL1,ACTB,ATL3,CDK6,CHRNB2,CRYBB3,EDN1,NFKBIA,PER2,POLG2,ROR2,SOD1,SSPN,TBCD,TNFAIP3,TRIO,TSC1	3
Nervous System Development and Function, Neurological Disease, Organ Morphology, Organismal Development, Organismal Injury and Abnormalities	abnormal morphology of granule cell layer	0.00524			ABL1,NRCAM,PPT2	2
Cellular Movement	migration of ovarian cancer cell lines	0.00524			EDN1,HAS1,PTPN1	2
Cell Morphology, Connective Tissue Development and Function, Skeletal and Muscular System Development and Function	mineralization of osteoblasts	0.00526			ATF4,SOD1	8
Reproductive System Development and Function	premature senescence of reproductive system	0.00526			PER1,PER2	7
Connective Tissue Development and Function, Skeletal and Muscular System Development and Function, Tissue Development	size of bone	0.00539			ABL1,ATF4,BTG3,FNDC5,PER1,PER2,ROR2,SOD1	6
Embryonic Development, Nervous System Development and Function, Organ Development, Organismal Development, Tissue Development	formation of forebrain	0.00541			AGTPBP1,CDK6,CHRNB2,DLX1,FGF8,IFT88,TRIO	18
Organismal Functions	energy homeostasis	0.00547			GDF9,IRS2,LPIN2,PTPN1,SERTAD2,SOD1	3
Neurological Disease, Skeletal and Muscular Disorders	neuromuscular disease	0.00548			ABL1,ACTB,ATF4,BCL11B,CHRNB2,FOXN3,GAN,GTF3A,MT-ND5,NRCAM,PPT2,SERPINF2,SOD1,SORT1,SRRM2,TNNC2,TRIO,TRPM7	3
Auditory Disease, Auditory and Vestibular System Development and Function, Organ Morphology, Organismal Development, Organismal Injury and Abnormalities	abnormal morphology of middle ear	0.00555			DLX1,EDN1,ROR2	5
Immunological Disease, Organismal Injury and Abnormalities	atrophy of thymus gland	0.00555			ABL1,BCL10,NFKBIA	5
Cell Death and Survival	apoptosis of germ cells	0.00557			BBC3,CUL4A,HSPA4,PIWIL2,TDRD9	4
Nervous System Development and Function	morphology of nerves	0.00557			ABL1,DLX1,GAN,GJC2,SOD1	3
Cell Death and Survival	cell death of pancreas	0.00587			BBC3,IFT88,IRS2,NFKBIA	2
Cell Death and Survival	apoptosis of stomach cancer cell lines	0.00587			CUX1,HSPA4,SKP2	2
Ophthalmic Disease, Organ Development, Organismal Injury and Abnormalities, Visual System Development and Function	formation of cataract	0.00598			ALDH3A1,NRCAM	2
Post-Translational Modification, Protein Degradation	oxidation of protein	0.00598			ALDH3A1,HSPA4	10
Neurological Disease	sporadic amyotrophic lateral sclerosis	0.00598			ACTB,SOD1	3
Organ Morphology, Organismal Injury and Abnormalities, Reproductive System Development and Function, Reproductive System Disease	abnormal morphology of genital organ	0.00638			ATF4,CUL4A,GDF9,HSPA4,IRS2,PER2,PIWIL2,SKP2,SOD1,TDRD9	16
Cellular Development, Cellular Growth and Proliferation, Embryonic Development, Organismal Development	proliferation of neuronal progenitor cells	0.00655			CDK6,IFT88,TSC1	2
Neurological Disease, Organismal Injury and Abnormalities, Psychological Disorders	disorder of basal ganglia	0.0066			ABL1,ACTB,ATF4,BCL11B,CHRNB2,FOSB,FOXN3,GTF3A,MT-ND5,SERPINF2,SOD1,SORT1,SRRM2,TNNC2,TRIO,TRPM7	2
Connective Tissue Development and Function, Digestive System Development and Function, Hepatic System Development and Function	adipogenesis of liver	0.00674			ATF4,TSC1	4
Cancer	transformation of B-lymphocyte derived cell lines	0.00674			ABL1,FIP1L1	113
Cardiovascular Disease, Connective Tissue Disorders, Hematological Disease, Immunological Disease, Organismal Injury and Abnormalities	immune thrombocytopenia	0.00675			ARNT,BCL11B,CDK6,SOX6	3
Cancer, Organismal Injury and Abnormalities	adenocarcinoma	0.00676			ABL1,ACOT1,AEBP2,AGTPBP1,ALDH3A1,AMN,AMZ1,ANKRD6,AOC2,ARNT,ATF4,ATL3,AUH,BCL10,BCL11B,BRD1,BTG3,CD2BP2,CDC40,CDK6,CHKA,CHRNB2,CNOT4,CPN1,CRYBB3,CUX1,DDN,DHDDS,DYRK2,FGF8,FIP1L1,FOXN3,FRYL,GAN,GDF9,GFOD2,GLB1,GNB1L,GPR135,GTF2A1,HAGHL,HAL,HAS1,HEATR5B,HIST1H1B,HOXB3,HSPA4,IFT88,IRGQ,IRS2,JAK1,KBTBD8,KCNRG,LIX1,LPIN2,LRBA,LRRN4CL,LYPD3,METAP2,MPP7,MT-ND5,MYO18B,NCAM1,NCLN,NFKBIA,NID2,NIT1,NNT,NRCAM…	3
Cellular Development	differentiation of neuroblastoma cell lines	0.0069			CHKA,NCAM1,NFKBIA	8
Cell Morphology, Nervous System Development and Function, Tissue Morphology	morphology of myelin sheath	0.0069			GAN,GJC2,NCAM1	7
Cell Signaling	activation of enzyme	0.00703			BBC3,BCL10,EDN1,PKIG,PTPN1,SOD1,TNFAIP3,TRIM27	3
Digestive System Development and Function, Gastrointestinal Disease, Hepatic System Development and Function, Hepatic System Disease, Organismal Development, Organismal Injury and Abnormalities	abnormal morphology of hepatobiliary system	0.0072			ABCB10,ABL1,BRD1,CUX1,PPT2,SKP2,XYLT2	3
Cardiovascular System Development and Function, Cellular Development, Skeletal and Muscular System Development and Function, Tissue Development	differentiation of cardiomyocytes	0.00727			IFT88,SOX6,TSC1	1
Cellular Development, Cellular Growth and Proliferation, Embryonic Development, Organ Development, Organismal Development, Reproductive System Development and Function, Tissue Development	oogenesis	0.00727			CDK6,GDF9,IRS2	1
Hereditary Disorder, Inflammatory Disease, Organismal Injury and Abnormalities	Behcet-like familial autoinflammatory syndrome	0.00732			TNFAIP3	1
Developmental Disorder, Hereditary Disorder, Metabolic Disease, Neurological Disease, Organismal Injury and Abnormalities	GM1 gangliosidosis type 3	0.00732			GLB1	1
Cardiovascular Disease, Developmental Disorder, Hereditary Disorder, Metabolic Disease, Neurological Disease, Organismal Injury and Abnormalities	GM1-gangliosidosis with cardiac involvement type I	0.00732			GLB1	1
Developmental Disorder, Endocrine System Disorders, Hereditary Disorder, Neurological Disease, Organismal Injury and Abnormalities, Reproductive System Disease, Respiratory Disease	Kallmann syndrome type 6	0.00732			FGF8	1
Cardiovascular Disease, Connective Tissue Disorders, Dermatological Diseases and Conditions, Developmental Disorder, Hematological Disease, Hereditary Disorder, Infectious Diseases, Inflammatory Disease, Organismal Injury and Abnormalities, Skeletal and Muscular Disorders	Majeed syndrome	0.00732			LPIN2	1
Developmental Disorder, Hereditary Disorder, Metabolic Disease, Neurological Disease, Organismal Injury and Abnormalities, Psychological Disorders, Skeletal and Muscular Disorders	Pelizaeus-Merzbacher-like disease	0.00732			GJC2	1
Cancer, Neurological Disease, Organismal Injury and Abnormalities	WHO grade I meningioma	0.00732			NCAM1	1
Cancer, Neurological Disease, Organismal Injury and Abnormalities	WHO grade IV glioblastoma	0.00732			ABL1	1
Cancer, Neurological Disease, Organismal Injury and Abnormalities	WHO grade IV multiple glioblastomas cancer	0.00732			NCAM1	1
Organismal Injury and Abnormalities	abnormal body composition	0.00732			PTPN1	1
Digestive System Development and Function, Endocrine System Disorders, Gastrointestinal Disease, Organ Morphology, Organismal Development, Organismal Injury and Abnormalities	abnormal morphology of enlarged pancreas	0.00732			PPT2	1
Ophthalmic Disease, Organ Morphology, Organismal Development, Organismal Injury and Abnormalities	abnormal morphology of meibomian gland	0.00732			SOD1	1
Cellular Compromise	abnormality of mitochondria	0.00732			SOD1	1
Lipid Metabolism, Molecular Transport, Small Molecule Biochemistry	accumulation of asialo GM1 ganglioside	0.00732			GLB1	1
Lipid Metabolism, Molecular Transport, Small Molecule Biochemistry	accumulation of ganglioside GD1a	0.00732			GLB1	1
Carbohydrate Metabolism, Molecular Transport, Small Molecule Biochemistry	accumulation of keratan sulfate	0.00732			GLB1	1
Molecular Transport	accumulation of ubiquinone	0.00732			COQ7	1
Nervous System Development and Function	activation of ventral root	0.00732			SOD1	1
Cell-To-Cell Signaling and Interaction, Endocrine System Development and Function	adhesion of beta islet cells	0.00732			NCAM1	1
Cell-To-Cell Signaling and Interaction	adhesion of cell surface	0.00732			NCAM1	1
Embryonic Development	alignment of outflow tract	0.00732			FGF8	1
Developmental Disorder, Hematological Disease, Hereditary Disorder, Organismal Injury and Abnormalities	alpha-2-plasmin inhibitor deficiency	0.00732			SERPINF2	1
Hereditary Disorder, Neurological Disease, Organismal Injury and Abnormalities, Psychological Disorders, Skeletal and Muscular Disorders	amyotrophic lateral sclerosis-parkinsonism/dementia complex of Guam	0.00732			TRPM7	1
Hereditary Disorder, Immunological Disease, Organismal Injury and Abnormalities	anaphylotoxin inactivator deficiency	0.00732			CPN1	1
Dermatological Diseases and Conditions, Developmental Disorder, Hematological Disease, Hereditary Disorder, Immunological Disease, Organismal Injury and Abnormalities	anhidrotic ectodermal dysplasia with T-cell immunodeficiency	0.00732			NFKBIA	1
Cell Death and Survival, Neurological Disease, Organismal Injury and Abnormalities	apoptosis of forebrain cells	0.00732			FGF8	1
Cell Cycle	arrest in G0/G1 phase transition of melanoma cell lines	0.00732			NFKBIA	1
Cell Cycle	arrest in G0/G1 phase transition of peripheral blood lymphocytes	0.00732			CHKA	1
Cell Cycle	arrest in S phase of myeloma cell lines	0.00732			ARNT	1
Cell Cycle, Reproductive System Development and Function	arrest in early pachytene stage of male germ cells	0.00732			PIWIL2	1
Cell Cycle, Reproductive System Development and Function	arrest in zygotene of male germ cells	0.00732			PIWIL2	1
Organismal Injury and Abnormalities, Respiratory Disease	asbestosis	0.00732			SOD1	1
Cell Signaling, Post-Translational Modification, Protein Synthesis	assembly of exocyst	0.00732			NCAM1	1
Neurological Disease, Organismal Injury and Abnormalities	atrophy of anterior horn of the spinal cord	0.00732			SOD1	1
Connective Tissue Disorders, Developmental Disorder, Hereditary Disorder, Ophthalmic Disease, Organismal Injury and Abnormalities, Skeletal and Muscular Disorders	atypical Baraitser-Winter syndrome type 1	0.00732			ACTB	1
Connective Tissue Disorders, Developmental Disorder, Hereditary Disorder, Organismal Injury and Abnormalities, Skeletal and Muscular Disorders	auriculocondylar syndrome 3	0.00732			EDN1	1
Hereditary Disorder, Neurological Disease, Organismal Injury and Abnormalities	autosomal dominant familial amyotrophic lateral sclerosis	0.00732			SOD1	1
Developmental Disorder, Hereditary Disorder, Neurological Disease, Organismal Injury and Abnormalities	autosomal dominant mental retardation type 44	0.00732			TRIO	1
Developmental Disorder, Hereditary Disorder, Ophthalmic Disease, Organismal Injury and Abnormalities	autosomal dominant multiple types cataract 22	0.00732			CRYBB3	1
Hereditary Disorder, Neurological Disease, Ophthalmic Disease, Organismal Injury and Abnormalities, Skeletal and Muscular Disorders	autosomal dominant progressive external ophthalmoplegia with mitochondrial DNA deletions 4	0.00732			POLG2	1
Connective Tissue Disorders, Developmental Disorder, Gastrointestinal Disease, Hereditary Disorder, Organismal Development, Organismal Injury and Abnormalities, Skeletal and Muscular Disorders	autosomal recessive Klippel-Feil syndrome with nemaline myopathy and facial dysmorphism type 4	0.00732			MYO18B	1
Developmental Disorder, Hereditary Disorder, Organismal Injury and Abnormalities	autosomal recessive Robinow syndrome	0.00732			ROR2	1
Hereditary Disorder, Neurological Disease, Organismal Injury and Abnormalities	autosomal recessive amyotrophic lateral sclerosis type 1	0.00732			SOD1	1
Developmental Disorder, Hereditary Disorder, Ophthalmic Disease, Organismal Injury and Abnormalities	autosomal recessive congenital nuclear cataract type 2	0.00732			CRYBB3	1
DNA Replication, Recombination, and Repair, Dermatological Diseases and Conditions, Developmental Disorder, Hereditary Disorder, Organismal Injury and Abnormalities	autosomal recessive dyskeratosis congenita type 6	0.00732			PARN	1
Connective Tissue Disorders, Developmental Disorder, Hereditary Disorder, Neurological Disease, Organismal Injury and Abnormalities, Skeletal and Muscular Disorders	autosomal recessive primary microcephaly 12	0.00732			CDK6	1
Hereditary Disorder, Neurological Disease, Organismal Injury and Abnormalities	autosomal recessive spastic paraplegia type 44	0.00732			GJC2	1
Connective Tissue Disorders, Developmental Disorder, Hereditary Disorder, Organismal Injury and Abnormalities, Skeletal and Muscular Disorders	brachydactyly type B1	0.00732			ROR2	1
Cancer, Neurological Disease, Organismal Injury and Abnormalities	brain carcinoma	0.00732			NCAM1	1
Cell Death and Survival	cell death of lower motor neuron	0.00732			SOD1	1
Cell Death and Survival	cell survival of stomach cancer cell lines	0.00732			CUX1	1
Cell Death and Survival, Hematological System Development and Function	cell viability of long-term hematopoietic stem cells	0.00732			ARNT	1
Cell Death and Survival	cell viability of mesothelial cells	0.00732			METAP2	1
Cell-To-Cell Signaling and Interaction, Cellular Assembly and Organization	clustering of cell-cell contacts	0.00732			NCAM1	1
Cellular Growth and Proliferation	colony formation of eye cell lines	0.00732			ALDH3A1	1
Hereditary Disorder, Immunological Disease, Inflammatory Response, Organismal Injury and Abnormalities	common variable immunodeficiency with autoimmunity type 8	0.00732			LRBA	1
Infectious Diseases	complicated intra-abdominal infection by Citrobacter freundii	0.00732			PER1	1
Infectious Diseases	complicated intra-abdominal infection by E. coli	0.00732			PER1	1
Infectious Diseases	complicated intra-abdominal infection by Klebsiella oxytoca	0.00732			PER1	1
Infectious Diseases	complicated intra-abdominal infection by Klebsiella pneumoniae	0.00732			PER1	1
Infectious Diseases	complicated intra-abdominal infection by Proteus mirabilis	0.00732			PER1	1
Infectious Diseases	complicated intra-abdominal infection by Pseudomonas aeruginosa	0.00732			PER1	1
Infectious Diseases	complicated intra-abdominal infection by enterobacter cloacae	0.00732			PER1	1
Infectious Diseases, Organismal Injury and Abnormalities, Renal and Urological Disease	complicated urinary tract infection by Citrobacter freundii	0.00732			PER1	1
Infectious Diseases, Organismal Injury and Abnormalities, Renal and Urological Disease	complicated urinary tract infection by Citrobacter koseri	0.00732			PER1	1
Infectious Diseases, Organismal Injury and Abnormalities, Renal and Urological Disease	complicated urinary tract infection by Enterobacter aerogenes	0.00732			PER1	1
Cell Cycle, Cell-To-Cell Signaling and Interaction, Cellular Growth and Proliferation, Connective Tissue Development and Function	contact growth inhibition of fibroblast-like synoviocytes	0.00732			METAP2	1
Cardiovascular System Development and Function, Cell Cycle, Cell-To-Cell Signaling and Interaction, Cellular Growth and Proliferation	contact growth inhibition of vascular endothelial cells	0.00732			METAP2	1
Cardiovascular System Development and Function	contractility of carotid artery	0.00732			SOD1	1
Cardiovascular System Development and Function, Tissue Morphology	contraction of microvessel	0.00732			EDN1	1
Cell Morphology, Cell-mediated Immune Response, Cellular Development, Cellular Function and Maintenance, Cellular Growth and Proliferation, Embryonic Development, Hematological System Development and Function, Hematopoiesis, Lymphoid Tissue Structure and Development, Organ Development, Organismal Development, Tissue Development	conversion of double-negative T lymphocyte	0.00732			TNFAIP3	1
Cellular Compromise, Neurological Disease, Ophthalmic Disease, Organismal Injury and Abnormalities	damage of RPE cells	0.00732			SOD1	1
Cell Death and Survival, Cellular Compromise, Neurological Disease, Organismal Injury and Abnormalities, Tissue Morphology	degeneration of corticospinal neurons	0.00732			SOD1	1
Cell Death and Survival, Cellular Compromise, Neurological Disease, Organismal Injury and Abnormalities, Tissue Morphology	degeneration of subcerebral projection neurons	0.00732			SOD1	1
Cellular Compromise	degeneration of vacuolar mitochondria	0.00732			SOD1	1
Embryonic Development, Organismal Development, Tissue Development	delay in formation of neural fold	0.00732			NCAM1	1
Organ Morphology, Reproductive System Development and Function, Tissue Development	delay in initiation of branching of mammary duct	0.00732			NFKBIA	1
Cellular Development, Skeletal and Muscular System Development and Function, Tissue Development	delay in initiation of differentiation of quadriceps muscle	0.00732			SSPN	1
Cellular Movement, Nervous System Development and Function	delay in withdrawal of neurons	0.00732			NCAM1	1
Neurological Disease	delayed-onset dystonia	0.00732			ACTB	1
Connective Tissue Development and Function, Tissue Morphology	density of articular chondrocytes	0.00732			IFT88	1
Cellular Compromise, Organ Morphology, Organismal Injury and Abnormalities, Tissue Morphology	destruction of photoreceptors	0.00732			GLB1	1
Embryonic Development, Organismal Development, Skeletal and Muscular System Development and Function	development of autopod	0.00732			FGF8	1
Cellular Development, Cellular Growth and Proliferation, Embryonic Development, Nervous System Development and Function, Organ Development, Organismal Development, Tissue Development	development of corticospinal neurons	0.00732			BCL11B	1
Embryonic Development, Nervous System Development and Function, Organ Development, Organismal Development, Tissue Development	development of lateral geniculate nucleus	0.00732			CHRNB2	1
Cell Morphology, Cellular Assembly and Organization, Cellular Development, Cellular Function and Maintenance, Cellular Growth and Proliferation, Nervous System Development and Function, Organismal Development, Tissue Development	development of mossy fibers	0.00732			NCAM1	1
Cellular Assembly and Organization, Cellular Compromise, Cellular Development, Cellular Growth and Proliferation, Nervous System Development and Function, Tissue Development	development of peripherin inclusion	0.00732			SOD1	1
Embryonic Development, Organ Development, Organismal Development, Reproductive System Development and Function, Tissue Development	development of tube alveoli	0.00732			SKP2	1
Embryonic Development, Organ Development, Organismal Development, Tissue Development	development of vomeronasal organ	0.00732			BCL11B	1
Cellular Development, Embryonic Development, Organismal Development, Tissue Development	differentiation of notochord	0.00732			NFKBIA	1
Developmental Disorder, Embryonic Development, Tissue Morphology	disorganization of accessory olfactory bulb	0.00732			BCL11B	1
Cell-To-Cell Signaling and Interaction, Cellular Assembly and Organization, Cellular Compromise	disruption of neuromuscular junctions	0.00732			SOD1	1
Connective Tissue Disorders, Developmental Disorder, Hereditary Disorder, Ophthalmic Disease, Organismal Injury and Abnormalities, Skeletal and Muscular Disorders	ectopia lentis, spontaneous filtering blebs, and craniofacial dysmorphism	0.00732			ASPH	1
Connective Tissue Disorders, Organismal Injury and Abnormalities, Skeletal and Muscular Disorders	edema of knee joint	0.00732			EDN1	1
Small Molecule Biochemistry	efficacy of cyclosporin A	0.00732			ABCB10	1
Cellular Development, Cellular Growth and Proliferation, Embryonic Development, Organismal Development, Tissue Development	expansion of granule neuron progenitor cells	0.00732			IFT88	1
Neurological Disease	experimental amyotrophic lateral sclerosis-like disease	0.00732			SOD1	1
Carbohydrate Metabolism	expression of chondroitin sulfate proteoglycan	0.00732			NFKBIA	1
Hereditary Disorder, Neurological Disease, Organismal Injury and Abnormalities	familial advanced sleep phase syndrome type 1	0.00732			PER2	1
Cardiovascular Disease, Organismal Injury and Abnormalities	fibrosis of portal artery	0.00732			ARNT	1
Gastrointestinal Disease, Hepatic System Disease, Organismal Injury and Abnormalities	fibrosis of portal tract	0.00732			XYLT2	1
Nervous System Development and Function	formation of facial nucleus	0.00732			TRIO	1
Cardiovascular System Development and Function, Organismal Development	formation of fourth pharyngeal arch artery	0.00732			FGF8	1
Cell-To-Cell Signaling and Interaction, Cellular Assembly and Organization	formation of gap junction plaques	0.00732			EDN1	1
Digestive System Development and Function	formation of hard palate	0.00732			ASPH	1
Cell-To-Cell Signaling and Interaction, Cellular Assembly and Organization	formation of intercellular channels	0.00732			GJC2	1
Embryonic Development, Hematological System Development and Function, Lymphoid Tissue Structure and Development, Organ Development, Organismal Development, Tissue Development	formation of thymus cortex	0.00732			FOSB	1
Embryonic Development, Hematological System Development and Function, Lymphoid Tissue Structure and Development, Organ Development, Organismal Development, Tissue Development	formation of thymus medulla	0.00732			FOSB	1
Organ Development, Skeletal and Muscular System Development and Function	function of gastrocnemius	0.00732			SOD1	1
Cell-To-Cell Signaling and Interaction	gap junctional intercellular communication of ovarian cancer cell lines	0.00732			EDN1	1
Hereditary Disorder, Neurological Disease, Organismal Injury and Abnormalities	giant axonal neuropathy 1	0.00732			GAN	1
Endocrine System Disorders, Hereditary Disorder, Organismal Injury and Abnormalities	glucocorticoid deficiency 4	0.00732			NNT	1
Neurological Disease	handling-induced convulsion	0.00732			CHRNB2	1
Hereditary Disorder, Immunological Disease, Organismal Injury and Abnormalities	hereditary lymphedema type IC	0.00732			GJC2	1
Hereditary Disorder, Neurological Disease, Organismal Injury and Abnormalities	hereditary sensory neuropathy type IF	0.00732			ATL3	1
Hereditary Disorder, Metabolic Disease, Organismal Injury and Abnormalities	histidinemia	0.00732			HAL	1
Hematological Disease	hyperfibrinogenemia	0.00732			EDN1	1
Cancer, Gastrointestinal Disease, Hepatic System Disease, Organismal Injury and Abnormalities	hyperplasia of bile duct cells	0.00732			IFT88	1
Developmental Disorder, Endocrine System Disorders, Hereditary Disorder, Neurological Disease, Organismal Injury and Abnormalities, Reproductive System Disease	hypogonadotropic hypogonadism 6 without anosmia	0.00732			FGF8	1
Hereditary Disorder, Immunological Disease, Organismal Injury and Abnormalities	immunodeficiency 37	0.00732			BCL10	1
Cell-To-Cell Signaling and Interaction, Cellular Growth and Proliferation, Hematological System Development and Function	induction of effector T lymphocytes	0.00732			TNFAIP3	1
Cellular Movement, Hematological System Development and Function, Immune Cell Trafficking, Inflammatory Response	infiltration by multinucleated giant cells	0.00732			PPT2	1
Skeletal and Muscular System Development and Function	integrity of skeletal muscle	0.00732			ATF4	1
Auditory Disease, Developmental Disorder, Hereditary Disorder, Organismal Injury and Abnormalities	isolated question mark ears	0.00732			EDN1	1
Hereditary Disorder, Neurological Disease, Organismal Injury and Abnormalities	juvenile-onset dystonia	0.00732			ACTB	1
Neurological Disease, Organismal Injury and Abnormalities	lesioning of hippocampus	0.00732			BBC3	1
Cancer, Developmental Disorder, Hematological Disease, Immunological Disease, Organismal Injury and Abnormalities	locally advanced mucosa-associated lymphoid tissue lymphoma	0.00732			BCL10	1
Cellular Compromise	loss of myonuclei	0.00732			SOD1	1
Cancer, Developmental Disorder, Hematological Disease, Immunological Disease, Organismal Injury and Abnormalities, Respiratory Disease	lung mucosa associated lymphoid tissue lymphoma	0.00732			BCL10	1
Hematological System Development and Function, Immunological Disease, Inflammatory Disease, Lymphoid Tissue Structure and Development, Organ Morphology, Organismal Development, Organismal Injury and Abnormalities, Tissue Morphology	lymphosplenomegaly	0.00732			TNFAIP3	1
Cardiovascular System Development and Function, Hematological System Development and Function	mean arterial pressure of brachial artery	0.00732			EDN1	1
Connective Tissue Development and Function, Tissue Development	metabolism by adipose tissue	0.00732			SERTAD2	1
Cell Cycle, Connective Tissue Development and Function, Skeletal and Muscular System Development and Function	mitogenesis of osteoblasts	0.00732			EDN1	1
Embryonic Development, Organismal Development, Tissue Development	morphogenesis of first branchial arch	0.00732			FGF8	1
Connective Tissue Disorders, Developmental Disorder, Hereditary Disorder, Metabolic Disease, Organismal Injury and Abnormalities, Skeletal and Muscular Disorders	mucopolysaccharidosis, mps-iv-b	0.00732			GLB1	1
Ophthalmic Disease, Organismal Injury and Abnormalities	multiple types cataract 20	0.00732			CRYGS	1
Neurological Disease, Ophthalmic Disease, Organismal Injury and Abnormalities	neurodegeneration of ommatidium	0.00732			SOD1	1
Hereditary Disorder, Neurological Disease, Organismal Injury and Abnormalities	nocturnal frontal lobe epilepsy type 3	0.00732			CHRNB2	1
Cancer, Gastrointestinal Disease, Hepatic System Disease, Organismal Injury and Abnormalities	nodular hyperplasia of liver	0.00732			SOD1	1
Cell Death and Survival	onset of apoptosis of neurons	0.00732			SOD1	1
Cellular Development, Connective Tissue Development and Function, Skeletal and Muscular System Development and Function, Tissue Development	onset of differentiation of osteoblasts	0.00732			ATF4	1
Cellular Development, Cellular Growth and Proliferation, Embryonic Development, Organismal Development, Tissue Development	outgrowth of endodermal cells	0.00732			FGF8	1
Drug Metabolism, Energy Production, Protein Synthesis	oxidation of glutathione	0.00732			SOD1	1
Cancer, Hematological Disease, Immunological Disease, Organismal Injury and Abnormalities	plasma cell leukemia	0.00732			ABL1	1
Cell Morphology, Endocrine System Development and Function	polarity of islet cells	0.00732			NCAM1	1
Cell Morphology, Embryonic Development	polarization of ectomesenchymal cells	0.00732			FGF8	1
Cellular Assembly and Organization, Cellular Function and Maintenance	presence of membrane ruffles	0.00732			ABL1	1
Cellular Function and Maintenance	preservation of motor neurons	0.00732			SOD1	1
Hereditary Disorder, Metabolic Disease, Organismal Injury and Abnormalities	primary coenzyme q10 deficiency type 8	0.00732			COQ7	1
Skeletal and Muscular System Development and Function	production of bone matrix	0.00732			NCAM1	1
Cellular Assembly and Organization	production of cytoplasmic inclusions	0.00732			SOD1	1
Metabolic Disease	progressive acidosis	0.00732			SOD1	1
Cancer, Hematological Disease, Immunological Disease, Organismal Injury and Abnormalities	pyothorax-associated lymphoma	0.00732			TNFAIP3	1
Cellular Development, Cellular Growth and Proliferation, Embryonic Development, Organismal Development, Tissue Morphology	quantity of embryoid body cells	0.00732			ARNT	1
Cellular Assembly and Organization	quantity of fibrillar inclusions	0.00732			SOD1	1
Cellular Development, Cellular Growth and Proliferation, Embryonic Development, Organismal Development, Tissue Morphology	quantity of globoid cells	0.00732			GLB1	1
Cancer, Cardiovascular Disease, Organismal Injury and Abnormalities, Tissue Morphology	quantity of hemangioma	0.00732			TSC1	1
Nervous System Development and Function, Tissue Morphology	quantity of lower motor neuron	0.00732			SOD1	1
Organ Morphology, Renal and Urological System Development and Function, Tissue Morphology	quantity of renal tubular epithelial cells	0.00732			SKP2	1
Cancer, Neurological Disease, Organismal Injury and Abnormalities	recurrent spinal cord ependymoma	0.00732			ABL1	1
Cell Death and Survival, Cellular Development, Nervous System Development and Function, Organ Morphology, Tissue Development, Tissue Morphology	regeneration of olfactory receptor neurons	0.00732			IFT88	1
Cellular Function and Maintenance, Connective Tissue Development and Function, Reproductive System Development and Function	regulation of decidual cells	0.00732			EDN1	1
Tissue Morphology	relaxation of artery ring	0.00732			EDN1	1
Organ Morphology, Organismal Functions	repair of quadriceps muscle	0.00732			SSPN	1
Cell-To-Cell Signaling and Interaction, Nervous System Development and Function	response of dopaminergic neurons	0.00732			CHRNB2	1
Hereditary Disorder, Ophthalmic Disease, Organismal Injury and Abnormalities	retinitis pigmentosa type 59	0.00732			DHDDS	1
Cell Death and Survival, Cellular Development, Cellular Function and Maintenance	self-renewal of prostate cancer cell lines	0.00732			SKP2	1
Auditory Disease, Neurological Disease	sensory hearing loss	0.00732			ACTB	1
Neurological Disease	severe ataxia	0.00732			TRIO	1
Inflammatory Disease	severe multiorgan inflammation	0.00732			TNFAIP3	1
Cell Morphology, Nervous System Development and Function, Organ Morphology, Organismal Development, Tissue Morphology	size of cortical neurons	0.00732			TSC1	1
Cell Morphology, Nervous System Development and Function, Organ Morphology, Organismal Development, Tissue Morphology	size of hippocampal neurons	0.00732			TSC1	1
Developmental Disorder, Hereditary Disorder, Ophthalmic Disease, Organismal Injury and Abnormalities	spondyloocular syndrome	0.00732			XYLT2	1
Cell Morphology, Cellular Assembly and Organization, Cellular Development, Cellular Function and Maintenance, Cellular Growth and Proliferation, Nervous System Development and Function, Organismal Development, Tissue Development	sprouting of sensory neurons	0.00732			NFKBIA	1
Organismal Functions	stabilization of mice	0.00732			SOD1	1
Cell Death and Survival, Embryonic Development	survival of mesenchymal cells	0.00732			FGF8	1
Neurological Disease	symptomatic amyotrophic lateral sclerosis	0.00732			SOD1	1
Hematological Disease, Hereditary Disorder, Inflammatory Disease, Organismal Injury and Abnormalities, Respiratory Disease	telomere-related pulmonary fibrosis and/or bone marrow failure type 4	0.00732			PARN	1
Embryonic Development, Nervous System Development and Function, Organ Development, Organ Morphology, Organismal Development, Tissue Development, Tissue Morphology, Visual System Development and Function	thickness of bruch membrane tissue	0.00732			SOD1	1
Embryonic Development, Nervous System Development and Function, Organ Morphology, Organismal Development, Tissue Morphology	thickness of external granular layer	0.00732			GLB1	1
Cancer, Organismal Functions	tolerization of leukemia cell lines	0.00732			TNFAIP3	1
Drug Metabolism, Small Molecule Biochemistry	uptake of quinidine	0.00732			ABCB10	1
Cellular Function and Maintenance	uptake of splenocytes	0.00732			TNFAIP3	1
Drug Metabolism, Small Molecule Biochemistry	uptake of verapamil	0.00732			ABCB10	1
Drug Metabolism, Molecular Transport, Small Molecule Biochemistry	uptake of vinblastine	0.00732			ABCB10	1
Cell Morphology, Nervous System Development and Function	vacuolation of axons	0.00732			GJC2	7
Cardiovascular System Development and Function	vasoconstriction of precapillary arteriole	0.00732			EDN1	6
Embryonic Development, Organismal Development	morphogenesis of head	0.00745			ABL1,ASPH,EDN1,FGF8,IFT88,NFKBIA,ROR2	2
Cell Cycle	G1/S phase transition	0.00749			CDK6,CUL4A,NFKBIA,RBM14,SKP2,SOX6	2
Nervous System Development and Function, Neurological Disease	abnormal function of autonomic nervous system	0.00755			CHRNB2,EDN1	2
Cell Morphology, Cell-mediated Immune Response, Cellular Development, Cellular Function and Maintenance, Cellular Growth and Proliferation, Embryonic Development, Hematological System Development and Function, Hematopoiesis, Lymphoid Tissue Structure and Development, Organ Development, Organismal Development, Tissue Development	conversion of T lymphocytes	0.00755			BCL11B,TNFAIP3	2
Embryonic Development, Nervous System Development and Function, Organ Development, Organismal Development, Tissue Development	development of brainstem	0.00755			BCL11B,TRIO	2
Embryonic Development	elongation of embryonic tissue	0.00755			FGF8,ROR2	5
Cellular Development, Cellular Growth and Proliferation, Embryonic Development, Organ Development, Organismal Development, Reproductive System Development and Function, Tissue Development	generation of female germ cells	0.00755			GDF9,PARN	7
Digestive System Development and Function, Organ Morphology, Organismal Development	morphology of pancreas	0.00779			ATF4,IRS2,PPT2,PTPN1,SKP2	2
Cell Morphology	morphology of cellular protrusions	0.00784			ABL1,GAN,IFT88,NCAM1,NFKBIA,NRCAM,SOD1	9
Cellular Development, Cellular Growth and Proliferation, Embryonic Development, Organismal Development, Tissue Development	proliferation of granule neuron progenitor cells	0.0084			IFT88,TSC1	3
Endocrine System Disorders, Organ Morphology, Organismal Injury and Abnormalities, Reproductive System Development and Function, Reproductive System Disease	abnormal morphology of gonad	0.00844			ATF4,CUL4A,GDF9,HSPA4,IRS2,PIWIL2,SKP2,SOD1,TDRD9	4
Carbohydrate Metabolism, Cellular Function and Maintenance, Molecular Transport, Small Molecule Biochemistry	import of D-glucose	0.00844			IRS2,SORT1,TSC1	9
Embryonic Development, Nervous System Development and Function, Organ Development, Organismal Development, Tissue Development	formation of hippocampus	0.0085			CDK6,DLX1,TRIO,TSC1	6
Cellular Development, Cellular Growth and Proliferation, Embryonic Development, Organ Development, Organismal Development, Reproductive System Development and Function, Tissue Development	spermatogenesis	0.00855			ABL1,ATF4,CDK6,CUL4A,HSPA4,PIWIL2,SOD1,TDRD9,TRIM27	4
Cell Morphology, Nervous System Development and Function, Tissue Morphology	morphology of neurites	0.00877			ABL1,GAN,NCAM1,NFKBIA,NRCAM,SOD1	13
Cell Morphology, Nervous System Development and Function, Tissue Morphology	morphology of axons	0.00904			GAN,NCAM1,NRCAM,SOD1	2
Nervous System Development and Function	development of central nervous system	0.00919			ABL1,AGTPBP1,BCL11B,CDK6,CHRNB2,DLX1,FGF8,IFT88,IRS2,NRCAM,SOX6,TRIO,TSC1	2
Cell Morphology, Endocrine System Disorders, Organ Morphology, Organismal Injury and Abnormalities, Reproductive System Development and Function, Reproductive System Disease	abnormal morphology of spermatogonia	0.00929			PIWIL2,TDRD9	2
Cell Death and Survival	apoptosis of epithelial tissue	0.00929			ATF4,BCL10	2
Metabolic Disease	hypoinsulinemia	0.00929			IRS2,SKP2	17
Cellular Movement	invasion of stomach cancer cell lines	0.00929			ASPH,SKP2	15
Nervous System Development and Function	morphology of nervous system	0.0094			ABL1,CHRNB2,DLX1,FGF8,GAN,GJC2,GLB1,NCAM1,NFKBIA,NRCAM,PER2,PPT2,ROR2,SOD1,SORT1,TRIO,TSC1	6
Nervous System Development and Function, Neurological Disease	abnormal morphology of nervous system	0.00955			ABL1,CHRNB2,DLX1,FGF8,GAN,GJC2,GLB1,NCAM1,NRCAM,PER2,PPT2,ROR2,SOD1,SORT1,TRIO	3
Hereditary Disorder, Neurological Disease, Organismal Injury and Abnormalities	hereditary neuropathy	0.00964			ATL3,GAN,GJC2,MT-ND5,SOD1,TRPM7	4
Organismal Injury and Abnormalities, Renal and Urological Disease	benign renal mass	0.00972			TNS1,TSC1,XYLT2	4
Behavior, Nervous System Development and Function	circadian rhythm	0.00991			CHRNB2,NCAM1,PER1,PER2	5
Carbohydrate Metabolism, Cellular Function and Maintenance, Molecular Transport, Small Molecule Biochemistry	transport of D-glucose	0.00991			EDN1,IRS2,SORT1,TSC1	6
Inflammatory Disease, Organismal Injury and Abnormalities	granuloma	0.0101			ACOT1,CHRNB2,NCAM1,NT5DC3,TRIO	2
Connective Tissue Development and Function, Tissue Morphology	mass of connective tissue	0.0102			ATF4,FNDC5,FOSB,IRS2,PTPN1,SOD1	2
Embryonic Development, Hair and Skin Development and Function, Organ Development, Organismal Development, Tissue Development	development of dermis	0.0102			BCL11B,NFKBIA	2
Gene Expression	expression of rRNA	0.0102			GTF3A,RASL11A	76
Cellular Assembly and Organization	morphogenesis of mitochondria	0.0102			COQ7,POLG2	5
Cancer, Organismal Injury and Abnormalities	breast or colorectal cancer	0.0105			ABL1,ACOT1,AGTPBP1,ANKRD6,AOC2,ARNT,ATF4,ATL3,BCL10,BCL11B,BRD1,CD2BP2,CDK6,CNOT4,CUL4A,DHDDS,EDN1,FGF8,FIP1L1,FOSB,FOXN3,FRYL,GAN,GFOD2,GLB1,HAGHL,HEATR5B,HIST1H1B,HOXB3,HSPA4,IRS2,JAK1,LRBA,LYPD3,METAP2,MT-ND5,MYO18B,NCAM1,NCLN,NID2,NNT,NRCAM,PER1,PER2,PIWIL2,POLG2,PTPN1,PWWP2B,RFX1,RILP,ROR2,RRP7A,SERTAD2,SKP2,SLC35D2,SLC9B2,SOD1,SOX6,SRRM2,SSPN,ST5,TAPBP,TBCD,TDRD9,THRAP3,TMEM88,TNNC2,TNS1,TR…	3
Cancer, Hematological Disease, Immunological Disease, Organismal Injury and Abnormalities	peripheral T-cell lymphoma	0.0106			BCL10,IRS2,NCAM1,PER1,TNS1	7
Cellular Development, Reproductive System Development and Function	epithelial-mesenchymal transition of breast cell lines	0.0106			ABL1,CUL4A,NFKBIA	9
Neurological Disease, Organismal Injury and Abnormalities, Psychological Disorders, Skeletal and Muscular Disorders	Parkinson's disease	0.0108			ABL1,ATF4,CHRNB2,MT-ND5,SOD1,SRRM2,TRPM7	11
Cancer, Hematological Disease, Immunological Disease, Organismal Injury and Abnormalities	plasma cell dyscrasia	0.011			ABL1,HAS1,ITGB1BP2,JAK1,NCAM1,PTPN1,TNFAIP3,TNS1,TRIO	3
Organ Morphology, Reproductive System Development and Function	morphology of genital organ	0.011			ATF4,CUL4A,GDF9,HSPA4,IRS2,PER2,PIWIL2,PTPN1,SKP2,SOD1,TDRD9	4
Cell Death and Survival, Endocrine System Disorders, Gastrointestinal Disease, Organismal Injury and Abnormalities	apoptosis of islet cells	0.0111			BBC3,IRS2,NFKBIA	6
Cellular Movement	invasion of prostate cancer cell lines	0.0111			FGF8,NFKBIA,ROR2,SKP2	2
Cell Signaling, Post-Translational Modification	activation of Protein kinase	0.0112			EDN1,PKIG,PTPN1,SOD1,TNFAIP3,TRIM27	2
Dermatological Diseases and Conditions, Organ Morphology, Organismal Injury and Abnormalities	abnormal morphology of granular layer of epidermis	0.0112			BCL11B,NFKBIA	2
Cell Morphology, Cellular Assembly and Organization	abnormal morphology of lysosome	0.0112			COQ7,SORT1	5
Connective Tissue Development and Function, Organismal Development, Skeletal and Muscular System Development and Function, Tissue Development	size of cranium	0.0112			ABL1,ROR2	4
Cardiovascular Disease, Organismal Injury and Abnormalities, Tissue Morphology	size of infarct	0.0113			BBC3,GMEB1,NFKBIA,SOD1,TNFAIP3	4
Neurological Disease, Organismal Injury and Abnormalities	neurodegeneration of brain	0.0115			AGTPBP1,GLB1,PPT2,SOD1	4
Nervous System Development and Function, Tissue Morphology	quantity of neuroglia	0.0115			ABL1,GJC2,SOD1,TSC1	3
Digestive System Development and Function, Embryonic Development, Organ Development, Organismal Development	tooth development	0.0115			BCL11B,DLX1,IFT88,NFKBIA	7
Carbohydrate Metabolism	synthesis of glycogen	0.0116			DYRK2,IRS2,PER2	4
Cellular Development, Skeletal and Muscular System Development and Function, Tissue Development	differentiation of muscle	0.0117			IFT88,JAK1,SORT1,SOX6,SSPN,TNFAIP3,TSC1	97
Cellular Movement, Connective Tissue Development and Function	migration of fibroblasts	0.0118			ABL1,ACTB,HAS1,TNS1
Cancer, Gastrointestinal Disease, Organismal Injury and Abnormalities	intestinal cancer	0.0119			ABL1,AGTPBP1,AMN,ANKRD6,AOC2,ARNT,ATF4,ATL3,BCL10,BCL11B,BRD1,BTG3,CD2BP2,CDC40,CDK6,CHKA,CHRNB2,CNOT4,CPN1,CUL4A,CUX1,DDN,DHDDS,DYRK2,FIP1L1,FOXN3,FRYL,GAN,GFOD2,GLB1,GPR135,GTF2A1,HAGHL,HAL,HAS1,HEATR5B,HIST1H1B,HOXB3,HSPA4,IFT88,IRGQ,IRS2,JAK1,LPIN2,LRBA,LRRN4CL,LYPD3,MYO18B,NCAM1,NCLN,NFKBIA,NID2,NNT,NRCAM,PARN,PER1,PER2,PFKFB2,PIWIL2,POLG2,PTPN1,PWWP2B,RBM14,RFX1,RILP,ROR2,RRP7A,SERPINF2,SER…
