# Supplementary material for: Tumor Trp53 status and genotype affect the bone marrow microenvironment in acute myeloid leukemia
Source: Oncotarget. 2017 Jul 6;8(48):83354–69. doi: 10.18632/oncotarget.19042 (PMC5663521; doi:10.18632/oncotarget.19042)
Supplement: Supplementary file 5 [file oncotarget-08-83354-s005.xlsx]

## Sheet: Positively-enriched
Gene set name	MLL_ENL/FLT3_ITD_p53KO	MLL_ENL/FLT3_ITD_p53WT	MLL_ENL (p53KO)	AML-ETO (p53KO)
AAANWWTGC_UNKNOWN			1.76503
AACTGGA_MIR145			1.6194
ABBUD_LIF_SIGNALING_1_UP			1.80616
ABRAHAM_ALPC_VS_MULTIPLE_MYELOMA_UP			1.65154
ACEVEDO_FGFR1_TARGETS_IN_PROSTATE_CANCER_MODEL_DN			1.67264
ACEVEDO_LIVER_CANCER_WITH_H3K27ME3_DN			1.69728
AHR_01		1.76973		1.76956
AKT_UP.V1_DN			1.56224
AKT_UP_MTOR_DN.V1_DN	1.68187
ALK_DN.V1_DN			1.68973
ALK_DN.V1_UP			1.60445
ALTEMEIER_RESPONSE_TO_LPS_WITH_MECHANICAL_VENTILATION			1.91917
AMIT_EGF_RESPONSE_40_HELA			1.94128	1.81251
AMIT_EGF_RESPONSE_60_MCF10A			1.61407
AMIT_SERUM_RESPONSE_40_MCF10A			1.83356
AML_Q6			1.67255
AMUNDSON_POOR_SURVIVAL_AFTER_GAMMA_RADIATION_8G			1.72256
ANASTASSIOU_MULTICANCER_INVASIVENESS_SIGNATURE			2.11974
AREB6_04			1.7096
ATF2_S_UP.V1_DN			1.59479
ATF2_S_UP.V1_UP			1.58856
ATF2_UP.V1_DN			1.48686
ATF2_UP.V1_UP			1.43843
AZARE_NEOPLASTIC_TRANSFORMATION_BY_STAT3_UP			1.97292
BAELDE_DIABETIC_NEPHROPATHY_DN			1.61236
BASSO_CD40_SIGNALING_DN			1.69769
BASSO_CD40_SIGNALING_UP			1.64016
BEIER_GLIOMA_STEM_CELL_UP			1.67578
BELLVER_TARGET_GENES_OF_WNT_B_CATENIN_SIGNALING_108_HUMAN			1.81103
BENNETT_SYSTEMIC_LUPUS_ERYTHEMATOSUS			1.70619
BENPORATH_EED_TARGETS			1.60199
BENPORATH_ES_2	1.7709
BENPORATH_ES_WITH_H3K27ME3			1.64863
BENPORATH_PRC2_TARGETS			1.82327
BENPORATH_SUZ12_TARGETS			1.61447
BERENJENO_TRANSFORMED_BY_RHOA_DN			1.68057
BERNARD_PPAPDC1B_TARGETS_DN			1.88537
BERTUCCI_INVASIVE_CARCINOMA_DUCTAL_VS_LOBULAR_DN			1.61223
BILBAN_B_CLL_LPL_DN			1.68135
BILBAN_B_CLL_LPL_UP			1.77118
BINDEA_B CELLS_BINDEA			1.57001
BINDEA_MACROPHAGES_BINDEA			1.82758
BINDEA_TH1 CELLS_BINDEA			1.59404
BIOCARTA_ALK_PATHWAY			1.59105
BIOCARTA_BCR_PATHWAY			1.58604
BIOCARTA_CALCINEURIN_PATHWAY			1.59961
BIOCARTA_FCER1_PATHWAY			1.56132
BIOCARTA_HDAC_PATHWAY			1.67442
BIOCARTA_IL7_PATHWAY			1.58986
BIOCARTA_PGC1A_PATHWAY			1.6666
BIOCARTA_TCR_PATHWAY			1.77641
BIOCARTA_TOLL_PATHWAY			1.58081
BLACKBURN.PD1.NEIGHBORS.CD8.PLUS.TIM3.MOUSE			1.5532
BMI1_DN.V1_DN			1.75852
BMI1_DN.V1_UP			1.47065
BMI1_DN_MEL18_DN.V1_DN			1.79063
BOGUNOVIC_MELANOMA_PROLONGED_VS_SHORTER_SURVIVAL_UP_HUMAN			2.2463
BOQUEST_STEM_CELL_CULTURED_VS_FRESH_DN			1.88914
BOQUEST_STEM_CELL_CULTURED_VS_FRESH_UP			1.70766
BOQUEST_STEM_CELL_DN			1.68359
BOQUEST_STEM_CELL_UP			1.93351
BORLAK_LIVER_CANCER_EGF_UP			1.67748
BOSCO_ALLERGEN_INDUCED_TH2_ASSOCIATED_MODULE			1.68951
BOSCO_INTERFERON_INDUCED_ANTIVIRAL_MODULE			1.59543
BOSCO_TH1_CYTOTOXIC_MODULE			2.00662
BOYAULT_LIVER_CANCER_SUBCLASS_G3_DN			1.92417
BOYAULT_LIVER_CANCER_SUBCLASS_G5_DN			1.78008
BOYLAN_MULTIPLE_MYELOMA_C_CLUSTER_DN			1.66518
BOYLAN_MULTIPLE_MYELOMA_C_D_DN			1.71505
BOYLAN_MULTIPLE_MYELOMA_D_DN			1.8568
BOYLAN_MULTIPLE_MYELOMA_PCA3_DN			1.85509
BOYLAN_MULTIPLE_MYELOMA_PCA3_UP			1.56736
BROWN_MYELOID_CELL_DEVELOPMENT_DN	1.72813
BROWN_MYELOID_CELL_DEVELOPMENT_UP			1.58949
BROWNE_HCMV_INFECTION_10HR_DN			1.56161
BROWNE_HCMV_INFECTION_18HR_DN			1.58922
BROWNE_HCMV_INFECTION_2HR_UP			1.8438
BROWNE_HCMV_INFECTION_30MIN_UP			1.81225
BRUNO_HEMATOPOIESIS			1.63593
BULLINGER_AML_GOODOUTCOME_VS_BADOUTCOME_78UPREGULATED_HUMAN			1.75812
BURTON_ADIPOGENESIS_1			1.80592	1.90959
BURTON_ADIPOGENESIS_5	1.76135
BURTON_ADIPOGENESIS_7			1.98542
BURTON_ADIPOGENESIS_8			1.62161
BURTON_ADIPOGENESIS_9			1.67148
BURTON_ADIPOGENESIS_PEAK_AT_0HR			1.59823
BURTON_ADIPOGENESIS_PEAK_AT_2HR			1.78102	1.91776
CAHOY_ASTROCYTIC			1.53022
CAHOY_ASTROGLIAL			1.60684
CAHOY_NEURONAL			1.84769
CAHOY_OLIGODENDROCUTIC			1.50556
CAIRO_HEPATOBLASTOMA_CLASSES_DN			1.74554
CAIRO_HEPATOBLASTOMA_CLASSES_UP	1.78099
CAIRO_LIVER_DEVELOPMENT_UP			1.7697
CAMP_UP.V1_DN			1.43663
CASORELLI_ACUTE_PROMYELOCYTIC_LEUKEMIA_UP			1.91138
CASTELLANO_NRAS_TARGETS_UP			1.88052
CERVERA_SDHB_TARGETS_2			1.7802
CHANG_IMMORTALIZED_BY_HPV31_DN			1.97817
CHARAFE_BREAST_CANCER_LUMINAL_VS_BASAL_DN			1.92824
CHARAFE_BREAST_CANCER_LUMINAL_VS_MESENCHYMAL_DN			1.82098
CHIANG_LIVER_CANCER_SUBCLASS_CTNNB1_DN			1.73772
CHIARADONNA_NEOPLASTIC_TRANSFORMATION_CDC25_DN			1.7455
CHIARADONNA_NEOPLASTIC_TRANSFORMATION_CDC25_UP			1.9688
CHIARADONNA_NEOPLASTIC_TRANSFORMATION_KRAS_CDC25_DN			2.1607
CHIARADONNA_NEOPLASTIC_TRANSFORMATION_KRAS_CDC25_UP			1.61354
CHIARADONNA_NEOPLASTIC_TRANSFORMATION_KRAS_DN			1.80426
CHICAS_RB1_TARGETS_CONFLUENT			1.95668
CHTANOVA_PAN_T CELL GENES_UP			1.57248
CHTANOVA_TFH_CELL_GENES_DOWN			1.76737
CHYLA_CBFA2T3_TARGETS_DN	2.56824
CHYLA_CBFA2T3_TARGETS_UP			2.3992
CLASPER_LYMPHATIC_VESSELS_DURING_METASTASIS_DN			1.74067
CORDENONSI_YAP_CONSERVED_SIGNATURE			1.43056
CORRE_MULTIPLE_MYELOMA_DN			1.59042
COWLING_MYCN_TARGETS			1.78202
CROMER_TUMORIGENESIS_DN			1.57995
CROMER_TUMORIGENESIS_UP			1.74388
CROONQUIST_NRAS_VS_STROMAL_STIMULATION_DN			1.55604
CROONQUIST_STROMAL_STIMULATION_UP			2.17138	1.81167
CRX_DN.V1_DN			2.15692
CTIP_DN.V1_DN			1.46823
CUI_TCF21_TARGETS_2_UP	1.70855
DACOSTA_ERCC3_ALLELE_XPCS_VS_TTD_DN			1.74469
DAMSKY_MELANOMA_BETA_CATENIN_ACTIVE_VS_WILD_TYPE_95DOWNREGULATED_HUMAN			1.57475
DANG_REGULATED_BY_MYC_DN			1.6127
DARWICHE_PAPILLOMA_PROGRESSION_RISK			1.59516
DAUER_STAT3_TARGETS_UP			1.60024
DAVICIONI_TARGETS_OF_PAX_FOXO1_FUSIONS_UP			1.65996
DELACROIX_RAR_TARGETS_DN			1.92407
DELACROIX_RAR_TARGETS_UP			1.88271	1.83645
DELASERNA_MYOD_TARGETS_DN			1.81632
DELPUECH_FOXO3_TARGETS_UP			1.56162
DELYS_THYROID_CANCER_DN			1.75864
DELYS_THYROID_CANCER_UP			1.6035
DEMAGALHAES_AGING_UP			1.97384
DER_IFN_ALPHA_RESPONSE_UP			1.60298
DIAZ_CHRONIC_MEYLOGENOUS_LEUKEMIA_DN			2.14177
DOANE_BREAST_CANCER_ESR1_DN			1.77206
DOANE_BREAST_CANCER_ESR1_UP			1.78775
DUNNE_TARGETS_OF_AML1_MTG8_FUSION_UP			1.72002
DURAND_STROMA_S_UP			1.98716
E2F1.REGULATED.GENES.DOWN.MOUSE			1.6005
E2F1_UP.V1_DN			1.50767
EGFR_UP.V1_UP			1.48549
ELVIDGE_HIF1A_AND_HIF2A_TARGETS_DN			1.7296
ELVIDGE_HIF1A_TARGETS_DN			1.59658
ELVIDGE_HYPOXIA_BY_DMOG_UP			1.57241
ELVIDGE_HYPOXIA_UP			1.75825
ESC_J1_UP_EARLY.V1_DN			1.69608
ESC_J1_UP_LATE.V1_UP			1.9472
ESC_V6.5_UP_EARLY.V1_DN			1.97354
ESC_V6.5_UP_EARLY.V1_UP			1.43129
ESC_V6.5_UP_LATE.V1_DN			1.43318
FARMER_BREAST_CANCER_CLUSTER_1			2.00221
FLECHNER_BIOPSY_KIDNEY_TRANSPLANT_REJECTED_VS_OK_UP			1.78764
FLIER_B_CATENIN_GENES_BY_DNTCF_UP_IN_ADENOMAS_CARCINOMAS_132_HUMAN	2.34136	2.11565
FOSTER_KDM1A_TARGETS_UP			1.65335
FOSTER_TOLERANT_MACROPHAGE_DN			1.77309
FOSTER_TOLERANT_MACROPHAGE_UP			1.71206
FOXD3_01			1.64666
FRASOR_RESPONSE_TO_ESTRADIOL_UP			1.64995
FREAC3_01			1.70552
FREAC4_01			1.82462
FRIDMAN_IMMORTALIZATION_DN			1.61311
FRIDMAN_SENESCENCE_UP			1.68008
FULCHER_INFLAMMATORY_RESPONSE_LECTIN_VS_LPS_DN			1.71539
FURUKAWA_DUSP6_TARGETS_PCI35_UP			1.56997
GALINDO_IMMUNE_RESPONSE_TO_ENTEROTOXIN			1.68936
GAOYANLI_IDENTIFIED_41_GENES_HUMAN			1.7697
GAUSSMANN_MLL_AF4_FUSION_TARGETS_F_UP			1.92057
GAVIN_FOXP3_TARGETS_CLUSTER_P3			1.62357
GCNP_SHH_UP_EARLY.V1_DN			1.62664
GENTILE_UV_RESPONSE_CLUSTER_D6			1.65126
GENTLES_LEUKEMIC_STEM_CELL_UP			1.99641
GENTLES_LSC_LEUKEMIC_STEM_CELLS_VS_LPC_LEUKEMIA_PROGENITOR_CELLS_UPREGULATED_HUMAN			2.00314
GEORGANTAS_HSC_MARKERS			1.99138
GGAMTNNNNNTCCY_UNKNOWN		2.39531	1.80851	2.37709
GHANDHI_DIRECT_IRRADIATION_UP			1.57311
GO_ACTIN_MYOSIN_FILAMENT_SLIDING			1.62547
GO_ACTIVATION_OF_IMMUNE_RESPONSE			1.72822
GO_ADAPTIVE_IMMUNE_RESPONSE			2.10131
GO_ADAPTIVE_IMMUNE_RESPONSE_BASED_ON_SOMATIC_RECOMBINATION_OF_IMMUNE_RECEPTORS_BUILT_FROM_IMMUNOGLOBULIN_SUPERFAMILY_DOMAINS			1.94329
GO_ADENYLATE_CYCLASE_INHIBITING_G_PROTEIN_COUPLED_RECEPTOR_SIGNALING_PATHWAY			1.58298
GO_ALPHA_BETA_T_CELL_ACTIVATION			2.11542
GO_ALPHA_BETA_T_CELL_DIFFERENTIATION			2.14314
GO_AMIDE_BIOSYNTHETIC_PROCESS	2.07616
GO_AMINO_ACID_ACTIVATION	2.19756
GO_AMINOGLYCAN_BIOSYNTHETIC_PROCESS			1.6684
GO_AMINOGLYCAN_CATABOLIC_PROCESS			1.6239
GO_AMINOGLYCAN_METABOLIC_PROCESS			1.58716
GO_ANCHORED_COMPONENT_OF_MEMBRANE			1.6485
GO_ANGIOGENESIS			1.87861
GO_ANTIGEN_RECEPTOR_MEDIATED_SIGNALING_PATHWAY			1.59
GO_ARTERY_DEVELOPMENT			1.61144
GO_ARTERY_MORPHOGENESIS			1.68451
GO_AUTONOMIC_NERVOUS_SYSTEM_DEVELOPMENT			1.65273
GO_AXON_EXTENSION			1.61013
GO_B_CELL_ACTIVATION			1.86304
GO_B_CELL_DIFFERENTIATION			1.89605
GO_B_CELL_MEDIATED_IMMUNITY			1.63949
GO_B_CELL_RECEPTOR_SIGNALING_PATHWAY			2.07823
GO_BASEMENT_MEMBRANE			1.93303
GO_BIOMINERAL_TISSUE_DEVELOPMENT			1.75531
GO_BLOOD_COAGULATION_FIBRIN_CLOT_FORMATION	2.07586
GO_BLOOD_VESSEL_MORPHOGENESIS			1.89798
GO_BLOOD_VESSEL_REMODELING			1.72808
GO_BONE_DEVELOPMENT			1.62744
GO_BONE_MORPHOGENESIS			1.79777
GO_BRANCHING_MORPHOGENESIS_OF_AN_EPITHELIAL_TUBE			1.722
GO_CALCIUM_CHANNEL_REGULATOR_ACTIVITY			1.62079
GO_CALCIUM_DEPENDENT_PROTEIN_BINDING			1.60813
GO_CALCIUM_ION_TRANSMEMBRANE_TRANSPORT			1.67122
GO_CALCIUM_ION_TRANSPORT			1.72857
GO_CAMP_METABOLIC_PROCESS			1.5755
GO_CARDIAC_CHAMBER_MORPHOGENESIS			1.61293
GO_CARDIAC_MUSCLE_TISSUE_MORPHOGENESIS			1.5934
GO_CARDIAC_VENTRICLE_MORPHOGENESIS			1.72906
GO_CARTILAGE_DEVELOPMENT			1.63668
GO_CD4_POSITIVE_ALPHA_BETA_T_CELL_ACTIVATION			2.02516
GO_CELL_ACTIVATION			1.9703
GO_CELL_ACTIVATION_INVOLVED_IN_IMMUNE_RESPONSE			2.03762
GO_CELL_ADHESION_MOLECULE_BINDING			1.87141
GO_CELL_CELL_ADHESION			1.95464
GO_CELL_CHEMOTAXIS			1.88933
GO_CELL_DIFFERENTIATION_INVOLVED_IN_KIDNEY_DEVELOPMENT			1.94767
GO_CELL_FATE_COMMITMENT			1.839
GO_CELL_GROWTH			1.73867
GO_CELL_LEADING_EDGE			1.63509
GO_CELL_MORPHOGENESIS_INVOLVED_IN_DIFFERENTIATION			1.61072
GO_CELL_MORPHOGENESIS_INVOLVED_IN_NEURON_DIFFERENTIATION			1.58755
GO_CELL_MOTILITY			1.92
GO_CELL_SURFACE			1.7732
GO_CELLULAR_AMINO_ACID_METABOLIC_PROCESS	1.74501
GO_CELLULAR_DEFENSE_RESPONSE			1.64772
GO_CELLULAR_PROTEIN_COMPLEX_DISASSEMBLY	1.9726
GO_CELLULAR_RESPONSE_TO_CARBOHYDRATE_STIMULUS			1.83225
GO_CELLULAR_RESPONSE_TO_DRUG			1.63769
GO_CELLULAR_RESPONSE_TO_INTERFERON_GAMMA			1.89967
GO_CELLULAR_RESPONSE_TO_VASCULAR_ENDOTHELIAL_GROWTH_FACTOR_STIMULUS			1.80385
GO_CENTRAL_NERVOUS_SYSTEM_NEURON_DEVELOPMENT			1.5846
GO_CEREBRAL_CORTEX_CELL_MIGRATION			1.66637
GO_CHANNEL_INHIBITOR_ACTIVITY			1.63976
GO_CHEMOKINE_ACTIVITY			1.67293
GO_CHONDROCYTE_DIFFERENTIATION			1.87166
GO_CHONDROITIN_SULFATE_PROTEOGLYCAN_BIOSYNTHETIC_PROCESS			1.75676
GO_CIRCULATORY_SYSTEM_DEVELOPMENT			1.65172
GO_CIRCULATORY_SYSTEM_PROCESS			1.65401
GO_COLLAGEN_BINDING			1.74482
GO_COLLAGEN_FIBRIL_ORGANIZATION			1.70496
GO_COLLAGEN_TRIMER			1.80238
GO_COMPLEMENT_ACTIVATION			1.84144
GO_COMPLEX_OF_COLLAGEN_TRIMERS			1.73986
GO_CONNECTIVE_TISSUE_DEVELOPMENT			1.72265
GO_CORECEPTOR_ACTIVITY			1.71052
GO_CYTOKINE_ACTIVITY			1.76554
GO_CYTOKINE_MEDIATED_SIGNALING_PATHWAY			1.62127
GO_CYTOPLASMIC_TRANSLATION	1.7717
GO_CYTOSOLIC_RIBOSOME	1.7332
GO_DEFENSE_RESPONSE_TO_GRAM_POSITIVE_BACTERIUM			1.62415
GO_DENDRITIC_CELL_DIFFERENTIATION			1.83181
GO_DEVELOPMENTAL_GROWTH_INVOLVED_IN_MORPHOGENESIS			1.70453
GO_DIENCEPHALON_DEVELOPMENT			1.8349
GO_DNA_PACKAGING_COMPLEX		2.31778	1.81757	2.25818
GO_ELECTRON_TRANSPORT_CHAIN	1.88411
GO_EMBRYO_IMPLANTATION			1.66789
GO_EMBRYONIC_CRANIAL_SKELETON_MORPHOGENESIS			1.60868
GO_EMBRYONIC_HINDLIMB_MORPHOGENESIS			1.65915
GO_EMBRYONIC_PATTERN_SPECIFICATION			1.61076
GO_EMBRYONIC_PLACENTA_DEVELOPMENT			1.58359
GO_EMBRYONIC_SKELETAL_SYSTEM_DEVELOPMENT			1.57168
GO_ENDOCHONDRAL_BONE_MORPHOGENESIS			1.74603
GO_ENDODERM_DEVELOPMENT			1.64489
GO_ENDOTHELIAL_CELL_MIGRATION			1.59742
GO_ENZYME_INHIBITOR_ACTIVITY			1.61198
GO_EPIDERMIS_DEVELOPMENT			1.64133
GO_EPITHELIAL_CELL_DEVELOPMENT			1.58071
GO_EPITHELIAL_CELL_DIFFERENTIATION			1.61178
GO_EPITHELIAL_CELL_PROLIFERATION			1.71016
GO_EPITHELIAL_TO_MESENCHYMAL_TRANSITION			1.82288
GO_EXONUCLEASE_ACTIVITY	1.77417
GO_EXTERNAL_SIDE_OF_PLASMA_MEMBRANE			1.80104
GO_EXTRACELLULAR_MATRIX			2.02937
GO_EXTRACELLULAR_MATRIX_BINDING			1.89222
GO_EXTRACELLULAR_MATRIX_COMPONENT			1.80914
GO_EXTRACELLULAR_MATRIX_STRUCTURAL_CONSTITUENT			1.83003
GO_EXTRACELLULAR_STRUCTURE_ORGANIZATION			2.00322
GO_EXTRINSIC_COMPONENT_OF_CYTOPLASMIC_SIDE_OF_PLASMA_MEMBRANE			1.72455
GO_EXTRINSIC_COMPONENT_OF_PLASMA_MEMBRANE			1.76444
GO_FIBRONECTIN_BINDING			1.88892
GO_FILAMENTOUS_ACTIN			1.8277
GO_FILOPODIUM			1.79516
GO_FLUID_TRANSPORT	1.82009
GO_FOREBRAIN_CELL_MIGRATION			1.68556
GO_GASTRULATION			1.62637
GO_GLAND_MORPHOGENESIS			1.61871
GO_GLOMERULUS_DEVELOPMENT		1.92616	2.17937
GO_GLYCOSAMINOGLYCAN_BINDING			1.92224
GO_GOLGI_LUMEN			2.21288
GO_GRANULOCYTE_MIGRATION			1.68608
GO_GROWTH_FACTOR_BINDING			2.17596
GO_GUANYL_NUCLEOTIDE_EXCHANGE_FACTOR_ACTIVITY			1.68389
GO_HEART_VALVE_DEVELOPMENT			1.57195
GO_HEME_METABOLIC_PROCESS	1.74444
GO_HEMOSTASIS			1.66451
GO_HEPARIN_BINDING			1.94191
GO_HUMORAL_IMMUNE_RESPONSE			1.85656
GO_HUMORAL_IMMUNE_RESPONSE_MEDIATED_BY_CIRCULATING_IMMUNOGLOBULIN			1.79297
GO_IMMUNE_EFFECTOR_PROCESS			1.76599
GO_IMMUNE_RESPONSE_REGULATING_CELL_SURFACE_RECEPTOR_SIGNALING_PATHWAY			1.61645
GO_IMMUNOLOGICAL_SYNAPSE			1.59426
GO_INFLAMMATORY_RESPONSE			1.63063
GO_INNATE_IMMUNE_RESPONSE			1.90689
GO_INNATE_IMMUNE_RESPONSE_IN_MUCOSA			1.69755
GO_INOSITOL_PHOSPHATE_METABOLIC_PROCESS			1.67294
GO_INSULIN_LIKE_GROWTH_FACTOR_BINDING			1.85417
GO_INTEGRIN_BINDING			1.7826
GO_INTEGRIN_MEDIATED_SIGNALING_PATHWAY			1.68937
GO_INTERFERON_GAMMA_MEDIATED_SIGNALING_PATHWAY			1.93187
GO_KIDNEY_EPITHELIUM_DEVELOPMENT			1.88697
GO_KIDNEY_MORPHOGENESIS			1.66161
GO_LAMELLIPODIUM			1.70012
GO_LARGE_RIBOSOMAL_SUBUNIT	1.79894
GO_LEUKOCYTE_ACTIVATION			2.05846
GO_LEUKOCYTE_CELL_CELL_ADHESION			2.06203
GO_LEUKOCYTE_CHEMOTAXIS			1.81579
GO_LEUKOCYTE_DEGRANULATION			1.57404
GO_LEUKOCYTE_DIFFERENTIATION			2.00886
GO_LEUKOCYTE_MEDIATED_IMMUNITY			1.69273
GO_LEUKOCYTE_MIGRATION			1.88524
GO_LEUKOCYTE_PROLIFERATION			1.70641
GO_LIGASE_ACTIVITY_FORMING_CARBON_OXYGEN_BONDS	2.0761
GO_LUNG_ALVEOLUS_DEVELOPMENT			1.84804
GO_LUNG_MORPHOGENESIS			1.58585
GO_LYMPHOCYTE_ACTIVATION			2.16482
GO_LYMPHOCYTE_ACTIVATION_INVOLVED_IN_IMMUNE_RESPONSE			1.90982
GO_LYMPHOCYTE_COSTIMULATION			2.02048
GO_LYMPHOCYTE_DIFFERENTIATION			2.17419
GO_LYMPHOCYTE_MEDIATED_IMMUNITY			1.80431
GO_LYMPHOCYTE_MIGRATION			1.91541
GO_LYSOSOMAL_LUMEN			1.65865
GO_MACROMOLECULAR_COMPLEX_DISASSEMBLY	1.78997
GO_MAMMARY_GLAND_MORPHOGENESIS			1.63233
GO_MAST_CELL_ACTIVATION			1.63059
GO_MATING			1.76051
GO_MATURATION_OF_SSU_RRNA	1.76236
GO_MECHANORECEPTOR_DIFFERENTIATION			1.59726
GO_MESENCHYMAL_CELL_DIFFERENTIATION			2.00219
GO_MESENCHYME_DEVELOPMENT			1.90126
GO_MESONEPHROS_DEVELOPMENT			1.60815
GO_METANEPHRIC_NEPHRON_DEVELOPMENT			1.80482
GO_METANEPHROS_DEVELOPMENT			1.95192
GO_MITOCHONDRIAL_MATRIX	2.1372
GO_MITOCHONDRIAL_PROTEIN_COMPLEX	1.7925
GO_MITOCHONDRIAL_RESPIRATORY_CHAIN_COMPLEX_ASSEMBLY	1.81362
GO_MITOCHONDRIAL_RESPIRATORY_CHAIN_COMPLEX_I_BIOGENESIS	1.7297
GO_MITOCHONDRIAL_RNA_METABOLIC_PROCESS	1.97238
GO_MITOCHONDRIAL_TRANSLATION	2.4009
GO_MONOCYTE_CHEMOTAXIS			1.73588
GO_MORPHOGENESIS_OF_A_BRANCHING_STRUCTURE			1.64267
GO_MORPHOGENESIS_OF_AN_EPITHELIUM			1.61799
GO_MOTOR_NEURON_AXON_GUIDANCE			1.61907
GO_MULTI_MULTICELLULAR_ORGANISM_PROCESS			1.88411
GO_MULTI_ORGANISM_BEHAVIOR			1.58721
GO_MULTICELLULAR_ORGANISM_METABOLIC_PROCESS			1.7021
GO_MULTICELLULAR_ORGANISMAL_MACROMOLECULE_METABOLIC_PROCESS			1.86389
GO_MUSCLE_ADAPTATION			1.68494
GO_MUSCLE_ORGAN_DEVELOPMENT			1.59604
GO_MUSCLE_ORGAN_MORPHOGENESIS			1.71424
GO_MYELOID_CELL_ACTIVATION_INVOLVED_IN_IMMUNE_RESPONSE			1.74614
GO_MYELOID_DENDRITIC_CELL_ACTIVATION			1.97983
GO_MYELOID_DENDRITIC_CELL_DIFFERENTIATION			1.93517
GO_MYELOID_LEUKOCYTE_ACTIVATION			1.81356
GO_MYELOID_LEUKOCYTE_MIGRATION			1.74517
GO_NCRNA_METABOLIC_PROCESS	2.29634
GO_NCRNA_PROCESSING	2.24256
GO_NEGATIVE_REGULATION_OF_ALPHA_BETA_T_CELL_ACTIVATION			1.59513
GO_NEGATIVE_REGULATION_OF_AXONOGENESIS			1.74172
GO_NEGATIVE_REGULATION_OF_CELL_ACTIVATION			1.69435
GO_NEGATIVE_REGULATION_OF_CELL_ADHESION			1.96536
GO_NEGATIVE_REGULATION_OF_CELL_CELL_ADHESION			1.8696
GO_NEGATIVE_REGULATION_OF_CELL_DIFFERENTIATION			1.69446
GO_NEGATIVE_REGULATION_OF_CELL_PROJECTION_ORGANIZATION			1.59255
GO_NEGATIVE_REGULATION_OF_CELL_SUBSTRATE_ADHESION			1.72487
GO_NEGATIVE_REGULATION_OF_CELLULAR_RESPONSE_TO_INSULIN_STIMULUS			1.59332
GO_NEGATIVE_REGULATION_OF_CHEMOTAXIS			1.69629
GO_NEGATIVE_REGULATION_OF_COAGULATION			1.69796
GO_NEGATIVE_REGULATION_OF_DEVELOPMENTAL_PROCESS			1.68822
GO_NEGATIVE_REGULATION_OF_ENDOTHELIAL_CELL_APOPTOTIC_PROCESS			1.80182
GO_NEGATIVE_REGULATION_OF_EPITHELIAL_CELL_APOPTOTIC_PROCESS			1.83505
GO_NEGATIVE_REGULATION_OF_EPITHELIAL_CELL_MIGRATION			1.62447
GO_NEGATIVE_REGULATION_OF_ERK1_AND_ERK2_CASCADE			1.78632
GO_NEGATIVE_REGULATION_OF_HEMOPOIESIS			1.74047
GO_NEGATIVE_REGULATION_OF_HOMOTYPIC_CELL_CELL_ADHESION			1.66732
GO_NEGATIVE_REGULATION_OF_IMMUNE_SYSTEM_PROCESS			1.75225
GO_NEGATIVE_REGULATION_OF_INFLAMMATORY_RESPONSE			1.63661
GO_NEGATIVE_REGULATION_OF_LEUKOCYTE_APOPTOTIC_PROCESS			1.81092
GO_NEGATIVE_REGULATION_OF_LEUKOCYTE_DIFFERENTIATION			1.68797
GO_NEGATIVE_REGULATION_OF_LOCOMOTION			1.76958
GO_NEGATIVE_REGULATION_OF_LYMPHOCYTE_APOPTOTIC_PROCESS			1.60033
GO_NEGATIVE_REGULATION_OF_NERVOUS_SYSTEM_DEVELOPMENT			1.58328
GO_NEGATIVE_REGULATION_OF_NEURON_DIFFERENTIATION			1.61047
GO_NEGATIVE_REGULATION_OF_OSTEOBLAST_DIFFERENTIATION			1.58356
GO_NEGATIVE_REGULATION_OF_OSTEOCLAST_DIFFERENTIATION			1.59039
GO_NEGATIVE_REGULATION_OF_PEPTIDASE_ACTIVITY			1.58272
GO_NEGATIVE_REGULATION_OF_RECEPTOR_ACTIVITY			1.57904
GO_NEGATIVE_REGULATION_OF_REPRODUCTIVE_PROCESS			1.67512
GO_NEGATIVE_REGULATION_OF_RESPONSE_TO_EXTERNAL_STIMULUS			1.75657
GO_NEGATIVE_REGULATION_OF_RESPONSE_TO_WOUNDING			1.92452
GO_NEGATIVE_REGULATION_OF_SMALL_GTPASE_MEDIATED_SIGNAL_TRANSDUCTION			1.60341
GO_NEGATIVE_REGULATION_OF_SMOOTH_MUSCLE_CELL_PROLIFERATION			1.66732
GO_NEGATIVE_REGULATION_OF_STAT_CASCADE			1.68026
GO_NEGATIVE_REGULATION_OF_T_CELL_DIFFERENTIATION			1.77431
GO_NEGATIVE_REGULATION_OF_TOLL_LIKE_RECEPTOR_SIGNALING_PATHWAY			1.79183
GO_NEGATIVE_REGULATION_OF_TUMOR_NECROSIS_FACTOR_SUPERFAMILY_CYTOKINE_PRODUCTION			1.74832
GO_NEGATIVE_REGULATION_OF_VASCULATURE_DEVELOPMENT			1.9682
GO_NEGATIVE_REGULATION_OF_WOUND_HEALING			1.78225
GO_NEPHRON_DEVELOPMENT			2.02926
GO_NEPHRON_EPITHELIUM_DEVELOPMENT			1.80468
GO_NEURAL_CREST_CELL_DIFFERENTIATION			1.77215
GO_NEUROBLAST_PROLIFERATION			1.62425
GO_NEUROEPITHELIAL_CELL_DIFFERENTIATION			1.7568
GO_NEURON_FATE_COMMITMENT			1.58113
GO_NUCLEAR_NUCLEOSOME		2.25761	1.80632	2.24757
GO_NUCLEOID	1.94559
GO_NUCLEOLAR_PART	2.12342
GO_NUCLEOSIDE_BISPHOSPHATE_METABOLIC_PROCESS			1.66467
GO_ORGAN_GROWTH			1.88188
GO_ORGAN_OR_TISSUE_SPECIFIC_IMMUNE_RESPONSE			1.68921
GO_ORGANELLAR_LARGE_RIBOSOMAL_SUBUNIT	1.78038
GO_ORGANELLAR_RIBOSOME	2.1373
GO_ORGANELLAR_SMALL_RIBOSOMAL_SUBUNIT	1.89225
GO_OSSIFICATION			1.72782
GO_OSTEOBLAST_DIFFERENTIATION			1.60358
GO_OUTFLOW_TRACT_MORPHOGENESIS			1.66081
GO_OXIDATIVE_PHOSPHORYLATION	1.79054
GO_PANCREAS_DEVELOPMENT			1.84875
GO_PATTERNING_OF_BLOOD_VESSELS			1.58408
GO_PEPTIDASE_INHIBITOR_ACTIVITY			1.81431
GO_PEPTIDASE_REGULATOR_ACTIVITY			1.70412
GO_PEPTIDE_CROSS_LINKING			1.67946
GO_PEPTIDE_HORMONE_PROCESSING			1.6085
GO_PEPTIDE_METABOLIC_PROCESS	1.91459
GO_PEPTIDYL_PROLINE_MODIFICATION	1.88163
GO_PHOSPHOLIPASE_C_ACTIVITY			1.69202
GO_PITUITARY_GLAND_DEVELOPMENT			1.81617
GO_PLATELET_ALPHA_GRANULE			1.86406
GO_PLATELET_ALPHA_GRANULE_LUMEN			1.93175
GO_PLATELET_DEGRANULATION			1.81748
GO_POSITIVE_CHEMOTAXIS			1.71008
GO_POSITIVE_REGULATION_OF_ACTIN_FILAMENT_BUNDLE_ASSEMBLY			1.89527
GO_POSITIVE_REGULATION_OF_AMINE_TRANSPORT			1.90012
GO_POSITIVE_REGULATION_OF_B_CELL_ACTIVATION			1.99817
GO_POSITIVE_REGULATION_OF_B_CELL_PROLIFERATION			1.9387
GO_POSITIVE_REGULATION_OF_BIOMINERAL_TISSUE_DEVELOPMENT			1.63905
GO_POSITIVE_REGULATION_OF_BLOOD_VESSEL_ENDOTHELIAL_CELL_MIGRATION			1.79471
GO_POSITIVE_REGULATION_OF_CALCIUM_ION_IMPORT			1.59189
GO_POSITIVE_REGULATION_OF_CALCIUM_ION_TRANSPORT			1.84463
GO_POSITIVE_REGULATION_OF_CAMP_METABOLIC_PROCESS			1.69543
GO_POSITIVE_REGULATION_OF_CELL_ACTIVATION			2.06296
GO_POSITIVE_REGULATION_OF_CELL_ADHESION			1.81276
GO_POSITIVE_REGULATION_OF_CELL_CELL_ADHESION			1.89635
GO_POSITIVE_REGULATION_OF_CELL_DEVELOPMENT			1.64389
GO_POSITIVE_REGULATION_OF_CELL_DIFFERENTIATION			1.701
GO_POSITIVE_REGULATION_OF_CELL_MATRIX_ADHESION			1.63646
GO_POSITIVE_REGULATION_OF_CHEMOTAXIS			1.97225
GO_POSITIVE_REGULATION_OF_CYCLIC_NUCLEOTIDE_METABOLIC_PROCESS			1.57382
GO_POSITIVE_REGULATION_OF_CYTOKINE_BIOSYNTHETIC_PROCESS			1.75222
GO_POSITIVE_REGULATION_OF_CYTOKINE_SECRETION			1.71439
GO_POSITIVE_REGULATION_OF_EMBRYONIC_DEVELOPMENT			1.62121
GO_POSITIVE_REGULATION_OF_ENDOTHELIAL_CELL_MIGRATION			1.94462
GO_POSITIVE_REGULATION_OF_EPITHELIAL_CELL_DIFFERENTIATION			1.58553
GO_POSITIVE_REGULATION_OF_EPITHELIAL_CELL_MIGRATION			1.8885
GO_POSITIVE_REGULATION_OF_EPITHELIAL_TO_MESENCHYMAL_TRANSITION			1.88227
GO_POSITIVE_REGULATION_OF_ERK1_AND_ERK2_CASCADE			1.79375
GO_POSITIVE_REGULATION_OF_FILOPODIUM_ASSEMBLY			1.66914
GO_POSITIVE_REGULATION_OF_HEMOPOIESIS			1.64355
GO_POSITIVE_REGULATION_OF_IMMUNE_RESPONSE			1.71262
GO_POSITIVE_REGULATION_OF_IMMUNOGLOBULIN_PRODUCTION			1.64484
GO_POSITIVE_REGULATION_OF_INFLAMMATORY_RESPONSE			1.6489
GO_POSITIVE_REGULATION_OF_INTERFERON_GAMMA_PRODUCTION			1.61341
GO_POSITIVE_REGULATION_OF_INTERLEUKIN_2_PRODUCTION			1.61885
GO_POSITIVE_REGULATION_OF_KIDNEY_DEVELOPMENT			1.88336
GO_POSITIVE_REGULATION_OF_LEUKOCYTE_CHEMOTAXIS			1.7626
GO_POSITIVE_REGULATION_OF_LEUKOCYTE_DIFFERENTIATION			1.78249
GO_POSITIVE_REGULATION_OF_LEUKOCYTE_MEDIATED_IMMUNITY			1.61304
GO_POSITIVE_REGULATION_OF_LEUKOCYTE_MIGRATION			1.65305
GO_POSITIVE_REGULATION_OF_LEUKOCYTE_PROLIFERATION			1.99261
GO_POSITIVE_REGULATION_OF_LIPASE_ACTIVITY			1.74975
GO_POSITIVE_REGULATION_OF_LIPID_KINASE_ACTIVITY			1.61266
GO_POSITIVE_REGULATION_OF_LOCOMOTION			1.88839
GO_POSITIVE_REGULATION_OF_LYMPHOCYTE_DIFFERENTIATION			2.01331
GO_POSITIVE_REGULATION_OF_MUSCLE_CELL_DIFFERENTIATION			1.67079
GO_POSITIVE_REGULATION_OF_MYOBLAST_DIFFERENTIATION			1.59885
GO_POSITIVE_REGULATION_OF_NERVOUS_SYSTEM_DEVELOPMENT			1.61383
GO_POSITIVE_REGULATION_OF_NEURON_DIFFERENTIATION			1.57662
GO_POSITIVE_REGULATION_OF_OSSIFICATION			1.62486
GO_POSITIVE_REGULATION_OF_PEPTIDYL_TYROSINE_PHOSPHORYLATION			1.67001
GO_POSITIVE_REGULATION_OF_PHAGOCYTOSIS			1.65362
GO_POSITIVE_REGULATION_OF_PHOSPHOLIPASE_ACTIVITY			1.81861
GO_POSITIVE_REGULATION_OF_PROTEIN_TYROSINE_KINASE_ACTIVITY			1.59961
GO_POSITIVE_REGULATION_OF_REGULATED_SECRETORY_PATHWAY			1.82465
GO_POSITIVE_REGULATION_OF_RESPONSE_TO_EXTERNAL_STIMULUS			1.66961
GO_POSITIVE_REGULATION_OF_RESPONSE_TO_WOUNDING			1.72952
GO_POSITIVE_REGULATION_OF_SMALL_GTPASE_MEDIATED_SIGNAL_TRANSDUCTION			1.6706
GO_POSITIVE_REGULATION_OF_STEM_CELL_DIFFERENTIATION			1.77208
GO_POSITIVE_REGULATION_OF_STRIATED_MUSCLE_CELL_DIFFERENTIATION			1.67883
GO_POSITIVE_REGULATION_OF_T_CELL_PROLIFERATION			1.75379
GO_POSITIVE_REGULATION_OF_TRANSMEMBRANE_TRANSPORT			1.58442
GO_POSITIVE_T_CELL_SELECTION			1.88478
GO_POST_EMBRYONIC_DEVELOPMENT			1.58622
GO_PRERIBOSOME	2.12133
GO_PRERIBOSOME_LARGE_SUBUNIT_PRECURSOR	1.77876
GO_PROTEASOME_COMPLEX	1.86637
GO_PROTEIN_ACTIVATION_CASCADE	1.85577		1.67027
GO_PROTEINACEOUS_EXTRACELLULAR_MATRIX			1.91104
GO_PROTEOGLYCAN_BINDING			1.5978
GO_PROTEOGLYCAN_METABOLIC_PROCESS			1.69797
GO_PURINERGIC_RECEPTOR_SIGNALING_PATHWAY			1.63859
GO_RAS_GUANYL_NUCLEOTIDE_EXCHANGE_FACTOR_ACTIVITY			1.87997
GO_RECEPTOR_ACTIVATOR_ACTIVITY			1.64053
GO_RECEPTOR_REGULATOR_ACTIVITY			1.76962
GO_REGULATED_EXOCYTOSIS			1.80568
GO_REGULATION_OF_ACTIN_FILAMENT_BUNDLE_ASSEMBLY			1.78938
GO_REGULATION_OF_ACUTE_INFLAMMATORY_RESPONSE			1.67842
GO_REGULATION_OF_ALPHA_BETA_T_CELL_ACTIVATION			1.76555
GO_REGULATION_OF_ALPHA_BETA_T_CELL_DIFFERENTIATION			1.73757
GO_REGULATION_OF_AXON_GUIDANCE			1.59713
GO_REGULATION_OF_AXONOGENESIS			1.66591
GO_REGULATION_OF_B_CELL_ACTIVATION			1.93016
GO_REGULATION_OF_B_CELL_PROLIFERATION			1.96374
GO_REGULATION_OF_BEHAVIOR			1.65405
GO_REGULATION_OF_BIOMINERAL_TISSUE_DEVELOPMENT			1.75681
GO_REGULATION_OF_BLOOD_VESSEL_ENDOTHELIAL_CELL_MIGRATION			1.71979
GO_REGULATION_OF_BONE_RESORPTION			1.57284
GO_REGULATION_OF_CALCIUM_ION_IMPORT			1.63631
GO_REGULATION_OF_CALCIUM_ION_TRANSMEMBRANE_TRANSPORT			1.68805
GO_REGULATION_OF_CALCIUM_ION_TRANSPORT			1.93843
GO_REGULATION_OF_CAMP_METABOLIC_PROCESS			1.73505
GO_REGULATION_OF_CARDIAC_MUSCLE_TISSUE_DEVELOPMENT			1.60934
GO_REGULATION_OF_CD4_POSITIVE_ALPHA_BETA_T_CELL_ACTIVATION			1.60694
GO_REGULATION_OF_CELL_ACTIVATION			1.92147
GO_REGULATION_OF_CELL_ADHESION			1.81738
GO_REGULATION_OF_CELL_CELL_ADHESION			1.96309
GO_REGULATION_OF_CELL_DEVELOPMENT			1.59086
GO_REGULATION_OF_CELLULAR_AMINO_ACID_METABOLIC_PROCESS	1.8102
GO_REGULATION_OF_CELLULAR_COMPONENT_MOVEMENT			1.7383
GO_REGULATION_OF_CHEMOTAXIS			2.02933
GO_REGULATION_OF_CHONDROCYTE_DIFFERENTIATION			1.59059
GO_REGULATION_OF_COAGULATION			1.65974
GO_REGULATION_OF_CYTOKINE_BIOSYNTHETIC_PROCESS			1.87357
GO_REGULATION_OF_CYTOKINE_SECRETION			1.75275
GO_REGULATION_OF_CYTOSOLIC_CALCIUM_ION_CONCENTRATION			1.61837
GO_REGULATION_OF_DENDRITIC_SPINE_DEVELOPMENT			1.67215
GO_REGULATION_OF_EMBRYONIC_DEVELOPMENT			1.69347
GO_REGULATION_OF_ENDOTHELIAL_CELL_APOPTOTIC_PROCESS			1.80061
GO_REGULATION_OF_ENDOTHELIAL_CELL_MIGRATION			1.88128
GO_REGULATION_OF_EPITHELIAL_CELL_APOPTOTIC_PROCESS			1.77888
GO_REGULATION_OF_EPITHELIAL_CELL_MIGRATION			1.83467
GO_REGULATION_OF_EPITHELIAL_CELL_PROLIFERATION			1.64325
GO_REGULATION_OF_ERK1_AND_ERK2_CASCADE			1.87477
GO_REGULATION_OF_EXTENT_OF_CELL_GROWTH			1.71307
GO_REGULATION_OF_FAT_CELL_DIFFERENTIATION			1.60377
GO_REGULATION_OF_FILOPODIUM_ASSEMBLY			1.5796
GO_REGULATION_OF_GASTRULATION			1.84198
GO_REGULATION_OF_GTPASE_ACTIVITY			1.62018
GO_REGULATION_OF_HEMOPOIESIS			1.77927
GO_REGULATION_OF_HOMOTYPIC_CELL_CELL_ADHESION			1.91582
GO_REGULATION_OF_INFLAMMATORY_RESPONSE			1.83135
GO_REGULATION_OF_INTERFERON_GAMMA_PRODUCTION			1.66903
GO_REGULATION_OF_INTERLEUKIN_1_BETA_PRODUCTION			1.63307
GO_REGULATION_OF_INTERLEUKIN_1_PRODUCTION			1.69527
GO_REGULATION_OF_INTERLEUKIN_2_PRODUCTION			1.68084
GO_REGULATION_OF_KIDNEY_DEVELOPMENT			1.80035
GO_REGULATION_OF_LEUKOCYTE_APOPTOTIC_PROCESS			1.93413
GO_REGULATION_OF_LEUKOCYTE_CHEMOTAXIS			1.69746
GO_REGULATION_OF_LEUKOCYTE_DEGRANULATION			1.68345
GO_REGULATION_OF_LEUKOCYTE_DIFFERENTIATION			1.82585
GO_REGULATION_OF_LEUKOCYTE_MEDIATED_IMMUNITY			1.62643
GO_REGULATION_OF_LEUKOCYTE_PROLIFERATION			2.01451
GO_REGULATION_OF_LIPASE_ACTIVITY			1.60413
GO_REGULATION_OF_LYMPHOCYTE_APOPTOTIC_PROCESS			1.76655
GO_REGULATION_OF_LYMPHOCYTE_DIFFERENTIATION			1.97843
GO_REGULATION_OF_MAST_CELL_ACTIVATION_INVOLVED_IN_IMMUNE_RESPONSE			1.70806
GO_REGULATION_OF_METAL_ION_TRANSPORT			1.70361
GO_REGULATION_OF_MULTICELLULAR_ORGANISMAL_METABOLIC_PROCESS			1.96403
GO_REGULATION_OF_MUSCLE_ADAPTATION			1.58652
GO_REGULATION_OF_MUSCLE_CELL_DIFFERENTIATION			1.65034
GO_REGULATION_OF_MUSCLE_HYPERTROPHY			1.57778
GO_REGULATION_OF_MYOBLAST_DIFFERENTIATION			1.58659
GO_REGULATION_OF_NATURAL_KILLER_CELL_ACTIVATION			1.7558
GO_REGULATION_OF_NERVOUS_SYSTEM_DEVELOPMENT			1.67279
GO_REGULATION_OF_NEURON_DIFFERENTIATION			1.64142
GO_REGULATION_OF_NEURON_MIGRATION			1.72589
GO_REGULATION_OF_NEURON_PROJECTION_DEVELOPMENT			1.60613
GO_REGULATION_OF_NEUROTRANSMITTER_RECEPTOR_ACTIVITY			1.65043
GO_REGULATION_OF_OLIGODENDROCYTE_DIFFERENTIATION			1.59483
GO_REGULATION_OF_ORGAN_FORMATION			1.62328
GO_REGULATION_OF_OSSIFICATION			1.73054
GO_REGULATION_OF_OSTEOBLAST_DIFFERENTIATION			1.71568
GO_REGULATION_OF_PHAGOCYTOSIS			1.82212
GO_REGULATION_OF_PHOSPHOLIPASE_ACTIVITY			1.5726
GO_REGULATION_OF_PHOSPHOLIPASE_C_ACTIVITY			1.64706
GO_REGULATION_OF_PLATELET_ACTIVATION			1.63798
GO_REGULATION_OF_PROTEIN_ACTIVATION_CASCADE			1.64586
GO_REGULATION_OF_PROTEIN_SECRETION			1.68092
GO_REGULATION_OF_RAS_PROTEIN_SIGNAL_TRANSDUCTION			1.7783
GO_REGULATION_OF_RECEPTOR_BIOSYNTHETIC_PROCESS			1.64226
GO_REGULATION_OF_REGULATED_SECRETORY_PATHWAY			1.72016
GO_REGULATION_OF_RENAL_SYSTEM_PROCESS			1.88224
GO_REGULATION_OF_RESPONSE_TO_WOUNDING			1.89349
GO_REGULATION_OF_RHO_PROTEIN_SIGNAL_TRANSDUCTION			1.82916
GO_REGULATION_OF_SECRETION			1.71624
GO_REGULATION_OF_SMALL_GTPASE_MEDIATED_SIGNAL_TRANSDUCTION			1.87425
GO_REGULATION_OF_SMOOTH_MUSCLE_CELL_MIGRATION			1.7527
GO_REGULATION_OF_SMOOTH_MUSCLE_CELL_PROLIFERATION			1.75576
GO_REGULATION_OF_STRIATED_MUSCLE_CELL_DIFFERENTIATION			1.5743
GO_REGULATION_OF_SYSTEM_PROCESS			1.60798
GO_REGULATION_OF_T_CELL_APOPTOTIC_PROCESS			1.62124
GO_REGULATION_OF_T_CELL_DIFFERENTIATION			1.98195
GO_REGULATION_OF_T_CELL_PROLIFERATION			1.79819
GO_REGULATION_OF_T_HELPER_CELL_DIFFERENTIATION			1.75486
GO_REGULATION_OF_TOLL_LIKE_RECEPTOR_SIGNALING_PATHWAY			1.62683
GO_REGULATION_OF_TRANSMEMBRANE_TRANSPORT			1.59778
GO_REGULATION_OF_TUMOR_NECROSIS_FACTOR_SUPERFAMILY_CYTOKINE_PRODUCTION			1.62405
GO_REGULATION_OF_VASCULATURE_DEVELOPMENT			1.77005
GO_REGULATION_OF_VASOCONSTRICTION			1.63016
GO_REGULATION_OF_VASODILATION	1.79552
GO_REGULATION_OF_WOUND_HEALING			1.83491
GO_RENAL_SYSTEM_PROCESS			1.83993
GO_RENAL_SYSTEM_PROCESS_INVOLVED_IN_REGULATION_OF_SYSTEMIC_ARTERIAL_BLOOD_PRESSURE			1.70942
GO_RENAL_SYSTEM_VASCULATURE_DEVELOPMENT			2.04765
GO_RENAL_TUBULE_DEVELOPMENT			1.87801
GO_RESPIRATORY_SYSTEM_DEVELOPMENT			1.91822
GO_RESPONSE_TO_BACTERIUM			1.77656
GO_RESPONSE_TO_BIOTIC_STIMULUS			1.58908
GO_RESPONSE_TO_CARBOHYDRATE			1.59865
GO_RESPONSE_TO_FLUID_SHEAR_STRESS			1.71116
GO_RESPONSE_TO_INTERFERON_ALPHA			1.8178
GO_RESPONSE_TO_INTERFERON_GAMMA			1.81622
GO_RESPONSE_TO_ISOQUINOLINE_ALKALOID			1.69406
GO_RESPONSE_TO_MOLECULE_OF_BACTERIAL_ORIGIN			1.78421
GO_RESPONSE_TO_ORGANOPHOSPHORUS			1.73709
GO_RESPONSE_TO_PURINE_CONTAINING_COMPOUND			1.5934
GO_RESPONSE_TO_TRANSFORMING_GROWTH_FACTOR_BETA			1.65615
GO_RESPONSE_TO_TYPE_I_INTERFERON			1.9498
GO_RESPONSE_TO_WOUNDING			1.74825
GO_RHO_GUANYL_NUCLEOTIDE_EXCHANGE_FACTOR_ACTIVITY			1.8692
GO_RIBONUCLEASE_ACTIVITY	1.81795
GO_RIBONUCLEOPROTEIN_COMPLEX_BIOGENESIS	2.12893
GO_RIBOSOMAL_LARGE_SUBUNIT_BIOGENESIS	1.81501
GO_RIBOSOMAL_SMALL_SUBUNIT_BIOGENESIS	1.84158
GO_RIBOSOMAL_SUBUNIT	2.14028
GO_RIBOSOME	2.08851
GO_RIBOSOME_ASSEMBLY	1.85944
GO_RIBOSOME_BIOGENESIS	2.32598
GO_RNA_METHYLATION	1.84571
GO_RNA_METHYLTRANSFERASE_ACTIVITY	1.802
GO_RNA_MODIFICATION	2.06982
GO_RNA_PHOSPHODIESTER_BOND_HYDROLYSIS_ENDONUCLEOLYTIC	1.73384
GO_RNA_POLYMERASE_ACTIVITY	1.9826
GO_RNA_POLYMERASE_II_TRANSCRIPTION_FACTOR_ACTIVITY_SEQUENCE_SPECIFIC_DNA_BINDING			1.63938
GO_RRNA_BINDING	1.91385
GO_RRNA_METABOLIC_PROCESS	2.1814
GO_SECOND_MESSENGER_MEDIATED_SIGNALING			1.64124
GO_SECRETORY_GRANULE			1.65638
GO_SECRETORY_GRANULE_LUMEN			1.88347
GO_SEMAPHORIN_PLEXIN_SIGNALING_PATHWAY			1.63344
GO_SERINE_HYDROLASE_ACTIVITY			1.72887
GO_SERINE_TYPE_ENDOPEPTIDASE_INHIBITOR_ACTIVITY			1.65546
GO_SIDE_OF_MEMBRANE			1.78349
GO_SIGNALING_RECEPTOR_ACTIVITY			1.66696
GO_SINGLE_ORGANISM_CELL_ADHESION			2.00472
GO_SKELETAL_SYSTEM_MORPHOGENESIS			1.67615
GO_SMALL_RIBOSOMAL_SUBUNIT	2.02204
GO_SMALL_SUBUNIT_PROCESSOME	1.82338
GO_SMOOTH_MUSCLE_CELL_DIFFERENTIATION			1.71867
GO_SMOOTH_MUSCLE_CONTRACTION			1.58017
GO_SPROUTING_ANGIOGENESIS			1.58388
GO_STEM_CELL_DIFFERENTIATION			1.76296
GO_STEM_CELL_PROLIFERATION			1.57676
GO_STRUCTURAL_CONSTITUENT_OF_RIBOSOME	1.96336
GO_SULFUR_COMPOUND_BINDING			1.58185
GO_SULFUR_COMPOUND_CATABOLIC_PROCESS			1.59576
GO_T_CELL_ACTIVATION_INVOLVED_IN_IMMUNE_RESPONSE			2.10076
GO_T_CELL_DIFFERENTIATION			2.20057
GO_T_CELL_DIFFERENTIATION_INVOLVED_IN_IMMUNE_RESPONSE			1.97502
GO_T_CELL_SELECTION			1.99668
GO_TAXIS			1.66232
GO_THYMIC_T_CELL_SELECTION			1.60522
GO_THYMOCYTE_AGGREGATION			1.62774
GO_TISSUE_REMODELING			1.74112
GO_TRANSCRIPTION_FACTOR_ACTIVITY_RNA_POLYMERASE_II_DISTAL_ENHANCER_SEQUENCE_SPECIFIC_BINDING			1.87878
GO_TRANSCRIPTIONAL_ACTIVATOR_ACTIVITY_RNA_POLYMERASE_II_DISTAL_ENHANCER_SEQUENCE_SPECIFIC_BINDING			1.68295
GO_TRANSCRIPTIONAL_REPRESSOR_ACTIVITY_RNA_POLYMERASE_II_TRANSCRIPTION_REGULATORY_REGION_SEQUENCE_SPECIFIC_BINDING			1.61335
GO_TRANSFERASE_ACTIVITY_TRANSFERRING_ONE_CARBON_GROUPS	1.78145
GO_TRANSLATIONAL_ELONGATION	2.23378
GO_TRANSLATIONAL_INITIATION	1.79204
GO_TRANSLATIONAL_TERMINATION	2.28902
GO_TRNA_BINDING	2.20472
GO_TRNA_METABOLIC_PROCESS	2.39571
GO_TRNA_MODIFICATION	2.12508
GO_TRNA_PROCESSING	2.16894
GO_TUBE_DEVELOPMENT			1.64335
GO_TUBE_MORPHOGENESIS			1.66989
GO_UROGENITAL_SYSTEM_DEVELOPMENT			1.95026
GO_VASCULATURE_DEVELOPMENT			1.84028
GO_VESICLE_LUMEN			1.70354
GO_WOUND_HEALING			1.69069
GOTZMANN_EPITHELIAL_TO_MESENCHYMAL_TRANSITION_UP			1.7703
GOZGIT_ESR1_TARGETS_DN			1.65916
GRAESSMANN_RESPONSE_TO_MC_AND_SERUM_DEPRIVATION_UP			1.60808
GRAHAM_CML_QUIESCENT_VS_NORMAL_QUIESCENT_DN			1.68354
GROSS_HYPOXIA_VIA_ELK3_AND_HIF1A_UP			1.7104
GROSS_HYPOXIA_VIA_ELK3_DN			1.6661
GROSS_HYPOXIA_VIA_HIF1A_UP	1.8755
GTTATAT_MIR410			1.62806
GU_PDEF_TARGETS_UP			1.84384
HADDAD_B_LYMPHOCYTE_PROGENITOR			1.95052
HADDAD_T_LYMPHOCYTE_AND_NK_PROGENITOR_DN			1.98787
HAHTOLA_SEZARY_SYNDROM_DN			1.59899
HALLMARK_ALLOGRAFT_REJECTION			1.89346
HALLMARK_ANGIOGENESIS			1.9299
HALLMARK_APICAL_JUNCTION			1.3995
HALLMARK_APICAL_SURFACE			1.48338
HALLMARK_APOPTOSIS			1.56083
HALLMARK_BILE_ACID_METABOLISM	1.70688
HALLMARK_COAGULATION			1.54142
HALLMARK_COMPLEMENT			1.69992
HALLMARK_EPITHELIAL_MESENCHYMAL_TRANSITION		1.60889	2.14897
HALLMARK_ESTROGEN_RESPONSE_EARLY			1.56629
HALLMARK_ESTROGEN_RESPONSE_LATE			1.57299
HALLMARK_FATTY_ACID_METABOLISM	1.43598
HALLMARK_HEME_METABOLISM	1.5099
HALLMARK_HYPOXIA			1.92195
HALLMARK_IL2_STAT5_SIGNALING			1.47978
HALLMARK_IL6_JAK_STAT3_SIGNALING			1.56852
HALLMARK_INFLAMMATORY_RESPONSE			1.5346
HALLMARK_INTERFERON_ALPHA_RESPONSE			1.59412
HALLMARK_INTERFERON_GAMMA_RESPONSE			1.99254
HALLMARK_KRAS_SIGNALING_DN			1.51545
HALLMARK_KRAS_SIGNALING_UP			1.93572
HALLMARK_MYC_TARGETS_V1	1.84728
HALLMARK_MYC_TARGETS_V2	2.2198	1.72181
HALLMARK_MYOGENESIS			1.59889
HALLMARK_OXIDATIVE_PHOSPHORYLATION	1.64838
HALLMARK_TNFA_SIGNALING_VIA_NFKB			1.83579	1.63591
HALLMARK_UV_RESPONSE_DN			1.583
HAN_JNK_SINGALING_DN			1.68707
HAN_JNK_SINGALING_UP			1.68764
HARRIS_BRAIN_CANCER_PROGENITORS			2.08338
HARTMAN_GENES_MELANOSPHERES_UP			2.27202
HARTMAN_GENES_MONOLAYERS_UP			2.15457
HATADA_METHYLATED_IN_LUNG_CANCER_UP			1.56144
HELLEBREKERS_SILENCED_DURING_TUMOR_ANGIOGENESIS			1.91368
HELLER_HDAC_TARGETS_SILENCED_BY_METHYLATION_UP			1.65691
HELLER_HDAC_TARGETS_UP			1.61528
HELLER_SILENCED_BY_METHYLATION_UP			1.69663
HENDRICKS_SMARCA4_TARGETS_UP			1.5821
HERNANDEZ_MITOTIC_ARREST_BY_DOCETAXEL_1_UP			1.57647
HESS_TARGETS_OF_HOXA9_AND_MEIS1_DN			1.81279
HESS_TARGETS_OF_HOXA9_AND_MEIS1_UP	1.70587
HOELZEL_NF1_TARGETS_DN			1.73454
HOELZEL_NF1_TARGETS_UP			1.72694
HOFFMANN_IMMATURE_TO_MATURE_B_LYMPHOCYTE_DN			1.9107
HOFFMANN_PRE_BI_TO_LARGE_PRE_BII_LYMPHOCYTE_DN			1.8095
HOQUE_METHYLATED_IN_CANCER			1.61877
HOSHIDA_LIVER_CANCER_SUBCLASS_S1			1.81097
HOWLIN_PUBERTAL_MAMMARY_GLAND			1.64204
HOWLIN_TGFB-REGULATED_GENES_UP			1.97779
HOXA9_DN.V1_UP			1.45709
HUANG_DASATINIB_RESISTANCE_UP			1.68991
HUANG_FOXA2_TARGETS_DN			1.7189
HUANG_FOXA2_TARGETS_UP			1.71402
HUANG_GATA2_TARGETS_DN	1.78355
HUANG_GATA2_TARGETS_UP			1.72321
HUMMEL_BURKITTS_LYMPHOMA_UP			1.58898
ICHIBA_GRAFT_VERSUS_HOST_DISEASE_35D_UP			2.15548
ICHIBA_GRAFT_VERSUS_HOST_DISEASE_D7_UP			2.11509
ICSBP_Q6			1.70008
IGLESIAS_E2F_TARGETS_UP			1.64638
IL15_UP.V1_DN			1.7436
IL21_UP.V1_DN			1.56423
IL21_UP.V1_UP			1.56976
INGERSOLL_CD16_NEGATIVE_MONOCYTES_UP			1.65913
INGRAM_SHH_TARGETS_UP			1.71461
IPF1_Q4			1.61434
IRF1_Q6			1.74906
IRITANI_MAD1_TARGETS_DN	1.93653
JAATINEN_HEMATOPOIETIC_STEM_CELL_UP	1.77588
JAEGER_METASTASIS_DN			1.84259
JAYACHANDRAN_MELANOMA_MESENCHYMAL_4-FOLD_UP			2.15842
JECHLINGER_EPITHELIAL_TO_MESENCHYMAL_TRANSITION_DN			1.89272
JECHLINGER_EPITHELIAL_TO_MESENCHYMAL_TRANSITION_UP			1.99051
JOHANSSON_GLIOMAGENESIS_BY_PDGFB_UP			1.61278
JOHNSTONE_PARVB_TARGETS_2_UP			1.5583
KAAB_HEART_ATRIUM_VS_VENTRICLE_UP			1.90098
KALIA.CD25.HIGH.VS.LOW.CD8.UP.MOUSE	1.72486
KAN_RESPONSE_TO_ARSENIC_TRIOXIDE			1.78255
KANG_AR_TARGETS_UP			1.66553
KANG_GIST_WITH_PDGFRA_UP			2.00783
KARLSSON_TGFB_TARGETS_UP_MOUSE	1.79694
KATSANOU_ELAVL1_TARGETS_UP			1.55698
KEEN_RESPONSE_TO_ROSIGLITAZONE_DN			2.11034
KEGG_AMINOACYL_TRNA_BIOSYNTHESIS	2.09778	1.93604
KEGG_AXON_GUIDANCE			1.70478
KEGG_B_CELL_RECEPTOR_SIGNALING_PATHWAY			1.81588
KEGG_CALCIUM_SIGNALING_PATHWAY			1.98989
KEGG_CELL_ADHESION_MOLECULES_CAMS			1.93012
KEGG_CHEMOKINE_SIGNALING_PATHWAY			1.56548
KEGG_COMPLEMENT_AND_COAGULATION_CASCADES			1.9438
KEGG_CYTOKINE_CYTOKINE_RECEPTOR_INTERACTION			1.92864
KEGG_ECM_RECEPTOR_INTERACTION			2.05414
KEGG_FOCAL_ADHESION			1.81167
KEGG_GAP_JUNCTION			1.636
KEGG_INTESTINAL_IMMUNE_NETWORK_FOR_IGA_PRODUCTION			1.79498
KEGG_LONG_TERM_POTENTIATION			1.56674
KEGG_NATURAL_KILLER_CELL_MEDIATED_CYTOTOXICITY			1.71471
KEGG_OLFACTORY_TRANSDUCTION			1.60441
KEGG_PHOSPHATIDYLINOSITOL_SIGNALING_SYSTEM			1.82264
KEGG_PRIMARY_IMMUNODEFICIENCY			1.95584
KEGG_PROTEASOME	1.73419
KEGG_RIBOSOME				1.91267
KEGG_RNA_POLYMERASE	1.81798
KEGG_SYSTEMIC_LUPUS_ERYTHEMATOSUS			1.72801	1.91446
KEGG_T_CELL_RECEPTOR_SIGNALING_PATHWAY			1.67287
KEGG_VASCULAR_SMOOTH_MUSCLE_CONTRACTION			1.60984
KHETCHOUMIAN_TRIM24_TARGETS_UP			2.21252
KIM_BIPOLAR_DISORDER_OLIGODENDROCYTE_DENSITY_CORR_DN			1.69168
KIM_GLIS2_TARGETS_UP			2.32628
KIM_MYCN_AMPLIFICATION_TARGETS_UP			1.66381
KINSEY_TARGETS_OF_EWSR1_FLII_FUSION_DN			1.65833
KLEIN_PRIMARY_EFFUSION_LYMPHOMA_DN			1.85682
KLEIN_TARGETS_OF_BCR_ABL1_FUSION			1.74968
KOBAYASHI_EGFR_SIGNALING_24HR_UP			2.01549
KOHOUTEK_CCNT2_TARGETS	1.96419
KORKOLA_YOLK_SAC_TUMOR			1.60607
KRAS.300_UP.V1_DN			1.93649
KRAS.50_UP.V1_DN			1.56725
KRAS.600.LUNG.BREAST_UP.V1_DN			1.89585
KRAS.600.LUNG.BREAST_UP.V1_UP			1.58873
KRAS.600_UP.V1_DN			1.85177
KRAS.600_UP.V1_UP			1.6935
KRAS.AMP.LUNG_UP.V1_DN			1.60418
KRAS.BREAST_UP.V1_UP			1.47663
KRAS.KIDNEY_UP.V1_UP			1.6064
KRAS.LUNG.BREAST_UP.V1_DN			1.60757
KRAS.LUNG.BREAST_UP.V1_UP			1.44424
KRAS.LUNG_UP.V1_DN			1.81559
KRAS.PROSTATE_UP.V1_DN			1.51979
KRAS.PROSTATE_UP.V1_UP			1.59404
KUMAR_TARGETS_OF_MLL_AF9_FUSION			1.91697
KUNINGER_IGF1_VS_PDGFB_TARGETS_DN			1.86707
KUNINGER_IGF1_VS_PDGFB_TARGETS_UP			1.76567
KUROZUMI_RESPONSE_TO_ONCOCYTIC_VIRUS			1.65364
LA_MEN1_TARGETS			1.63349
LABBE_TARGETS_OF_TGFB1_AND_WNT3A_UP			1.83013
LABBE_WNT3A_TARGETS_UP			1.55806
LAIHO_COLORECTAL_CANCER_SERRATED_UP			1.69194
LEE_BMP2_TARGETS_UP			1.78325
LEE_DIFFERENTIATING_T_LYMPHOCYTE			1.84795
LEE_EARLY_T_LYMPHOCYTE_DN			1.77253
LEE_LIVER_CANCER_DENA_UP			1.98768
LEE_LIVER_CANCER_MYC_E2F1_UP			2.03214
LEE_LIVER_CANCER_MYC_UP			1.65754
LEE_NEURAL_CREST_STEM_CELL_UP			2.08492
LEE_TARGETS_OF_PTCH1_AND_SUFU_DN			1.59784
LEENDERS_HGF_ACTIVE_C_MET_115DOWN_HUMAN			1.55373
LEF1_UP.V1_DN			1.78297
LEF1_UP.V1_UP			1.74236
LEIN_ASTROCYTE_MARKERS			1.82256
LEIN_CHOROID_PLEXUS_MARKERS			1.58454
LEIN_PONS_MARKERS			1.71952
LENAOUR_DENDRITIC_CELL_MATURATION_UP			1.68545
LEONARD_HYPOXIA			1.77664
LI_INDUCED_T_TO_NATURAL_KILLER_DN			2.14047
LI_INDUCED_T_TO_NATURAL_KILLER_UP			1.9803
LI_WILMS_TUMOR_VS_FETAL_KIDNEY_2_DN			1.7237
LIAN_LIPA_TARGETS_3M			1.63966
LIAN_LIPA_TARGETS_6M			1.73278
LIANG_HEMATOPOIESIS_STEM_CELL_NUMBER_LARGE_VS_TINY_UP			1.69431
LIEN_BREAST_CARCINOMA_METAPLASTIC			1.59711
LIM_MAMMARY_LUMINAL_MATURE_DN			1.94751
LIM_MAMMARY_STEM_CELL_UP			1.96867
LINDGREN_BLADDER_CANCER_CLUSTER_2B			2.25795
LINDGREN_BLADDER_CANCER_HIGH_RECURRENCE			2.10168
LIU_PROSTATE_CANCER_DN			1.91799
LIU_SMARCA4_TARGETS			1.82032
LIU_TARGETS_OF_VMYB_VS_CMYB_DN			1.57551
LIU_VAV3_PROSTATE_CARCINOGENESIS_UP			1.85445
LMO2COM_01			1.67505
LTE2_UP.V1_DN			1.47076
LU_IL4_SIGNALING			1.79983
MAK_MESENCHYMAL_EMT_PAN-CANCER_GENES			2.05683
MANALO_HYPOXIA_DN	2.19663
MANALO_HYPOXIA_UP			1.91086
MANN_MELANOMA_STAGE3_23GOOD_VS_25BAD_PROGNOSIS_46UP_HUMAN			1.93208
MANTOVANI_NFKB_TARGETS_UP			1.58003
MANTOVANI_VIRAL_GPCR_SIGNALING_DN			1.61905
MARCINIAK_ER_STRESS_RESPONSE_VIA_CHOP	1.79832
MARKEY_RB1_ACUTE_LOF_DN			1.76042
MARSON_FOXP3_CORE_DIRECT_TARGETS			1.5712
MARSON_FOXP3_TARGETS_STIMULATED_UP			1.62481
MARTENS_TRETINOIN_RESPONSE_UP			1.74782
MARTORIATI_MDM4_TARGETS_NEUROEPITHELIUM_DN			1.66002
MASSARWEH_RESPONSE_TO_ESTRADIOL			1.56533
MASSARWEH_TAMOXIFEN_RESISTANCE_DN			1.5615
MATTIOLI_MULTIPLE_MYELOMA_WITH_14Q32_TRANSLOCATIONS			1.59824
MCDOWELL_ACUTE_LUNG_INJURY_DN			1.7578
MCDOWELL_ACUTE_LUNG_INJURY_UP			1.86426
MCLACHLAN_DENTAL_CARIES_UP			2.13169
MEIS1AHOXA9_01			1.7476
MEISSNER_NPC_HCP_WITH_H3_UNMETHYLATED			1.64859
MEISSNER_NPC_HCP_WITH_H3K4ME3_AND_H3K27ME3			1.8778
MEL18_DN.V1_DN			1.85148
MEL18_DN.V1_UP			1.45726
MENSSEN_MYC_TARGETS	1.73732
MIKKELSEN_ES_ICP_WITH_H3K4ME3_AND_H3K27ME3			1.6104
MIKKELSEN_IPS_ICP_WITH_H3K4ME3_AND_H327ME3			1.63588
MIKKELSEN_MCV6_HCP_WITH_H3K27ME3			1.72554
MIKKELSEN_MEF_LCP_WITH_H3K4ME3			1.60486
MIKKELSEN_NPC_HCP_WITH_H3K27ME3			1.63698
MIKKELSEN_NPC_HCP_WITH_H3K4ME3_AND_H3K27ME3			1.744
MIYAGAWA_TARGETS_OF_EWSR1_ETS_FUSIONS_UP			1.64273
MOOTHA_HUMAN_MITODB_6_2002	1.96807
MOOTHA_MITOCHONDRIA	1.8961
MORI_IMMATURE_B_LYMPHOCYTE_UP			1.64309
MORI_LARGE_PRE_BII_LYMPHOCYTE_DN			1.95086
MORI_MATURE_B_LYMPHOCYTE_DN			1.61591
MORI_MATURE_B_LYMPHOCYTE_UP			1.77464
MORI_PLASMA_CELL_DN			1.99707
MORI_PRE_BI_LYMPHOCYTE_DN			1.80485
MTOR_UP.V1_DN			1.57202
MUELLER_METHYLATED_IN_GLIOBLASTOMA			1.78534
MURATA_VIRULENCE_OF_H_PILORI			1.78356
MYC_UP.V1_UP	1.96536
MYCMAX_01	1.80063
NABA_BASEMENT_MEMBRANES			1.89382
NABA_COLLAGENS			1.60601
NABA_CORE_MATRISOME			2.30746
NABA_ECM_AFFILIATED			1.84129
NABA_ECM_GLYCOPROTEINS			2.20434
NABA_ECM_REGULATORS			1.87487
NABA_MATRISOME			2.25262
NABA_MATRISOME_ASSOCIATED			2.02113
NABA_SECRETED_FACTORS			1.89067
NADLER_OBESITY_UP			2.103
NAGASHIMA_EGF_SIGNALING_UP			2.00652	2.11462
NAGASHIMA_NRG1_SIGNALING_UP			1.5689	1.8431
NAKAJIMA_EOSINOPHIL			1.71154
NAKAMURA_ADIPOGENESIS_EARLY_DN			1.57953
NAKAMURA_ADIPOGENESIS_LATE_DN			1.72688
NAKAYAMA_FGF2_TARGETS			1.58041
NAKAYAMA_SOFT_TISSUE_TUMORS_PCA1_DN			1.84273
NAKAYAMA_SOFT_TISSUE_TUMORS_PCA1_UP			2.03333
NAKAYAMA_SOFT_TISSUE_TUMORS_PCA2_DN			1.64898
NATSUME_RESPONSE_TO_INTERFERON_BETA_UP			1.63305
NEMETH_INFLAMMATORY_RESPONSE_LPS_UP			1.58395
NEWMAN_B_CELLS_MEMORY			2.30365
NEWMAN_B_CELLS_NAIVE			2.02036
NEWMAN_MAST_CELLS_ACTIVATED			1.89823
NEWMAN_MAST_CELLS_RESTING			1.63067
NEWMAN_MONOCYTES			1.76205
NEWMAN_NK_CELLS_ACTIVATED			2.13496
NEWMAN_NK_CELLS_RESTING			1.85037
NEWMAN_T_CELLS_CD4_MEMORY_ACTIVATED			1.87476
NEWMAN_T_CELLS_CD4_MEMORY_RESTING			2.15337
NEWMAN_T_CELLS_CD4_NAIVE			1.96144
NEWMAN_T_CELLS_CD8			2.18769
NEWMAN_T_CELLS_FOLLICULAR_HELPER			1.98959
NEWMAN_T_CELLS_GAMMA_DELTA			1.88754
NEWMAN_T_CELLS_REGULATORY			1.97719
NFAT_Q4_01			1.6573
NFKB_Q6_01			1.66037
NG_LSC_GENES_DOWN			1.61291
NG_LSC_GENES_UP	1.99808
NGUYEN_WNT_B_CATENIN_UP_REGULATED_GENES_LUNG_CANCER_46_HUMAN			1.58221
NJAU_CHLAMYDIAE_INFECTED_DENDRITIC_CELL_133_UP_GENES_HUMAN			1.83355
NOTCH_DN.V1_DN			1.60202
NOVAK_HGF_ACTIVE_C_MET_26UP_HUMAN			1.70075
NOVERSHTERN_TOP100_GENES_UP_IN_B_CELL_THAN_OTHER_CELLS_HUMAN			1.59056
NOVERSHTERN_TOP100_GENES_UP_IN_ERY_CELL_THAN_OTHER_CELLS_HUMAN	1.8434
NOVERSHTERN_TOP100_GENES_UP_IN_GRANULOCYTE_MONOCYTE_PROGENITOR_CELL_THAN_OTHER_CELLS_HUMAN			1.89949
NOVERSHTERN_TOP100_GENES_UP_IN_HEMATOPOIETIC_STEM_CELL_THAN_OTHER_CELLS_HUMAN	1.78798	2.01893	1.88755
NOVERSHTERN_TOP100_GENES_UP_IN_HSC_E_ERY_CELL_THAN_OTHER_CELLS_HUMAN	2.02501	2.02914
NOVERSHTERN_TOP100_GENES_UP_IN_I_ERY_CELL_THAN_OTHER_CELLS_HUMAN	1.827
NOVERSHTERN_TOP100_GENES_UP_IN_NK_CELL_THAN_OTHER_CELLS_HUMAN			1.56226
NOVERSHTERN_TOP100_GENES_UP_IN_T_CELL_THAN_OTHER_CELLS_HUMAN			1.65416
NRSF_01			1.82837
OCT1_05			1.70301
ODONNELL_TARGETS_OF_MYC_AND_TFRC_UP			1.69213
ONDER_CDH1_TARGETS_1_UP			1.6037
ONDER_CDH1_TARGETS_2_DN			1.6042
ONDER_CDH1_TARGETS_2_UP			1.78139
ONO_AML1_TARGETS_DN			1.90797
ONO_FOXP3_TARGETS_DN			1.99343
ONO_FOXP3_TARGETS_UP			1.61799
OSADA_ASCL1_TARGETS_DN			1.68509
OSADA_ASCL1_TARGETS_UP			1.5679
OXFORD_RALA_OR_RALB_TARGETS_UP	1.70607
P53_DN.V1_DN			1.52212
P53_DN.V1_UP			1.58415
P53_DN.V2_UP			2.06022
PANGAS_TUMOR_SUPPRESSION_BY_SMAD1_AND_SMAD5_UP			1.59004
PARK_APL_PATHOGENESIS_DN			1.63469
PASINI_SUZ12_TARGETS_DN			1.85537
PASQUALUCCI_LYMPHOMA_BY_GC_STAGE_DN			1.98669
PEDERSEN_METASTASIS_BY_ERBB2_ISOFORM_1			1.74055	1.96617
PEDRIOLI_MIR31_TARGETS_DN			1.55507
PENG_RAPAMYCIN_RESPONSE_DN	1.81187
PEPPER_CHRONIC_LYMPHOCYTIC_LEUKEMIA_UP			1.73164
PEREZ_TP53_AND_TP63_TARGETS			1.56414
PETROVA_ENDOTHELIUM_LYMPHATIC_VS_BLOOD_DN			1.73651
PETROVA_PROX1_TARGETS_DN			1.60041
PHONG_TNF_RESPONSE_NOT_VIA_P38			1.57429
PHONG_TNF_RESPONSE_VIA_P38_PARTIAL			1.57202
PICCALUGA_ANGIOIMMUNOBLASTIC_LYMPHOMA_UP			2.32701
PID_A6B1_A6B4_INTEGRIN_PATHWAY			1.64736
PID_AMB2_NEUTROPHILS_PATHWAY			1.66395
PID_AP1_PATHWAY			1.5859
PID_BCR_5PATHWAY			1.77452
PID_CD8_TCR_PATHWAY			1.81519
PID_CDC42_REG_PATHWAY			1.68851
PID_EPHA_FWDPATHWAY			1.76067
PID_GLYPICAN_1PATHWAY			1.83965
PID_IL12_2PATHWAY			1.74181
PID_IL2_1PATHWAY			1.6199
PID_IL2_STAT5_PATHWAY			1.5886
PID_IL4_2PATHWAY			1.96079
PID_INTEGRIN1_PATHWAY			1.91511
PID_INTEGRIN3_PATHWAY			2.00772
PID_NECTIN_PATHWAY			1.67082
PID_NFAT_TFPATHWAY			1.7702
PID_PI3KCI_PATHWAY			1.55709
PID_RAC1_REG_PATHWAY			1.77467
PID_RAS_PATHWAY			1.74012
PID_REG_GR_PATHWAY			1.69874
PID_TCR_CALCIUM_PATHWAY			1.96057
PID_TCR_PATHWAY			1.84781
PID_TGFBR_PATHWAY			1.57933
PID_TXA2PATHWAY			1.82598
PKCA_DN.V1_DN			1.43804
PLASARI_TGFB1_TARGETS_10HR_DN			1.69778
PLASARI_TGFB1_TARGETS_10HR_UP			1.67268
PLASARI_TGFB1_TARGETS_1HR_UP			1.64963
POMEROY_MEDULLOBLASTOMA_DESMOPLASIC_VS_CLASSIC_DN			1.71395
POOLA_INVASIVE_BREAST_CANCER_UP			1.90617
PRC1_BMI_UP.V1_DN			1.52034
PRC2_EED_UP.V1_UP			1.60305
PTEN_DN.V1_DN			1.49311
PTEN_DN.V2_UP			1.684
PU1_Q6			1.68849
QI_PLASMACYTOMA_UP			1.6987
RAAGNYNNCTTY_UNKNOWN			1.94809
RAF_UP.V1_DN			1.69283
RAMALHO_STEMNESS_DN			1.79695
RAMALHO_STEMNESS_UP	1.80697
RAPA_EARLY_UP.V1_UP			1.56366
RASHI_RESPONSE_TO_IONIZING_RADIATION_2			1.5592
RASHI_RESPONSE_TO_IONIZING_RADIATION_6			1.76328
RB_DN.V1_DN			1.46735
RB_P107_DN.V1_UP	1.86663	1.84332
REACTOME_3_UTR_MEDIATED_TRANSLATIONAL_REGULATION	1.75219
REACTOME_A_TETRASACCHARIDE_LINKER_SEQUENCE_IS_REQUIRED_FOR_GAG_SYNTHESIS			1.77405
REACTOME_ACTIVATION_OF_THE_MRNA_UPON_BINDING_OF_THE_CAP_BINDING_COMPLEX_AND_EIFS_AND_SUBSEQUENT_BINDING_TO_43S	1.80908
REACTOME_ACTIVATION_OF_THE_PRE_REPLICATIVE_COMPLEX	1.70523
REACTOME_AMYLOIDS			1.57249	1.84312
REACTOME_ANTIGEN_ACTIVATES_B_CELL_RECEPTOR_LEADING_TO_GENERATION_OF_SECOND_MESSENGERS			1.94206
REACTOME_ASSEMBLY_OF_THE_PRE_REPLICATIVE_COMPLEX	1.78189
REACTOME_AUTODEGRADATION_OF_THE_E3_UBIQUITIN_LIGASE_COP1	1.75728
REACTOME_CDK_MEDIATED_PHOSPHORYLATION_AND_REMOVAL_OF_CDC6	1.80388
REACTOME_CDT1_ASSOCIATION_WITH_THE_CDC6_ORC_ORIGIN_COMPLEX	1.82712
REACTOME_CELL_CYCLE_CHECKPOINTS	1.76497
REACTOME_CHEMOKINE_RECEPTORS_BIND_CHEMOKINES			1.58048
REACTOME_CHONDROITIN_SULFATE_DERMATAN_SULFATE_METABOLISM			1.87324
REACTOME_CLASS_A1_RHODOPSIN_LIKE_RECEPTORS			1.67243
REACTOME_COLLAGEN_FORMATION		2.04484
REACTOME_COMPLEMENT_CASCADE			1.87878
REACTOME_CROSS_PRESENTATION_OF_SOLUBLE_EXOGENOUS_ANTIGENS_ENDOSOMES	1.8563
REACTOME_CYTOKINE_SIGNALING_IN_IMMUNE_SYSTEM			1.62575
REACTOME_CYTOSOLIC_TRNA_AMINOACYLATION	1.73356
REACTOME_DEPOSITION_OF_NEW_CENPA_CONTAINING_NUCLEOSOMES_AT_THE_CENTROMERE				2.05049
REACTOME_DESTABILIZATION_OF_MRNA_BY_AUF1_HNRNP_D0	1.92815
REACTOME_EXTRACELLULAR_MATRIX_ORGANIZATION			1.82494
REACTOME_FORMATION_OF_FIBRIN_CLOT_CLOTTING_CASCADE	1.86727
REACTOME_G_ALPHA_I_SIGNALLING_EVENTS			1.63884
REACTOME_G_ALPHA_Q_SIGNALLING_EVENTS			1.6082
REACTOME_G_ALPHA_S_SIGNALLING_EVENTS			1.63844
REACTOME_GENERATION_OF_SECOND_MESSENGER_MOLECULES			1.68549
REACTOME_GPCR_DOWNSTREAM_SIGNALING			1.89306
REACTOME_GPCR_LIGAND_BINDING			1.60992
REACTOME_GPVI_MEDIATED_ACTIVATION_CASCADE			1.6732
REACTOME_HEMOSTASIS			1.55482
REACTOME_HEPARAN_SULFATE_HEPARIN_HS_GAG_METABOLISM			1.72555
REACTOME_HS_GAG_BIOSYNTHESIS			1.66544
REACTOME_HS_GAG_DEGRADATION			1.59414
REACTOME_IMMUNOREGULATORY_INTERACTIONS_BETWEEN_A_LYMPHOID_AND_A_NON_LYMPHOID_CELL			1.81158
REACTOME_INFLUENZA_LIFE_CYCLE	1.78392
REACTOME_INTEGRIN_CELL_SURFACE_INTERACTIONS			2.07037
REACTOME_INTERFERON_ALPHA_BETA_SIGNALING			2.07771
REACTOME_INTERFERON_GAMMA_SIGNALING			1.93884
REACTOME_M_G1_TRANSITION	1.94457
REACTOME_MEIOSIS				1.99281
REACTOME_MEIOTIC_RECOMBINATION				2.20028
REACTOME_MEIOTIC_SYNAPSIS				2.04588
REACTOME_METABOLISM_OF_NON_CODING_RNA	1.72942
REACTOME_MITOCHONDRIAL_PROTEIN_IMPORT	2.01053
REACTOME_MITOCHONDRIAL_TRNA_AMINOACYLATION	1.96622
REACTOME_MRNA_SPLICING_MINOR_PATHWAY	1.72225
REACTOME_MUSCLE_CONTRACTION			1.5942
REACTOME_NCAM1_INTERACTIONS			1.75578
REACTOME_P53_INDEPENDENT_G1_S_DNA_DAMAGE_CHECKPOINT	1.84346
REACTOME_PACKAGING_OF_TELOMERE_ENDS		1.98261	1.66693	2.17178
REACTOME_PEPTIDE_LIGAND_BINDING_RECEPTORS			1.76441
REACTOME_PHOSPHOLIPASE_C_MEDIATED_CASCADE			1.6355
REACTOME_PLATELET_ACTIVATION_SIGNALING_AND_AGGREGATION			1.77501
REACTOME_PLC_BETA_MEDIATED_EVENTS			1.59644
REACTOME_REGULATION_OF_APOPTOSIS	1.76171
REACTOME_REGULATION_OF_INSULIN_SECRETION			1.57163
REACTOME_REGULATION_OF_ORNITHINE_DECARBOXYLASE_ODC	1.80979
REACTOME_RESPIRATORY_ELECTRON_TRANSPORT	1.78242
REACTOME_RESPIRATORY_ELECTRON_TRANSPORT_ATP_SYNTHESIS_BY_CHEMIOSMOTIC_COUPLING_AND_HEAT_PRODUCTION_BY_UNCOUPLING_PROTEINS_	1.73416
REACTOME_RESPONSE_TO_ELEVATED_PLATELET_CYTOSOLIC_CA2_			1.65946
REACTOME_RNA_POL_I_PROMOTER_OPENING		1.91858	1.75358	2.30771
REACTOME_RNA_POL_I_RNA_POL_III_AND_MITOCHONDRIAL_TRANSCRIPTION				2.08343
REACTOME_RNA_POL_I_TRANSCRIPTION		1.91858		2.16173
REACTOME_RNA_POL_III_TRANSCRIPTION_TERMINATION	1.71773
REACTOME_S_PHASE	1.79101
REACTOME_SCF_BETA_TRCP_MEDIATED_DEGRADATION_OF_EMI1	1.71374
REACTOME_SCFSKP2_MEDIATED_DEGRADATION_OF_P27_P21	1.71441
REACTOME_SIGNALING_BY_GPCR			1.71428
REACTOME_SIGNALING_BY_PDGF			1.79137
REACTOME_SIGNALING_BY_RHO_GTPASES			1.86652
REACTOME_STRIATED_MUSCLE_CONTRACTION			1.64814
REACTOME_SYNTHESIS_OF_DNA	1.80748
REACTOME_TELOMERE_MAINTENANCE				1.98372
REACTOME_TRANSCRIPTION				1.83826
REACTOME_TRANSPORT_OF_MATURE_MRNA_DERIVED_FROM_AN_INTRONLESS_TRANSCRIPT	1.72279
REACTOME_TRANSPORT_OF_MATURE_TRANSCRIPT_TO_CYTOPLASM	1.74075
REACTOME_TRNA_AMINOACYLATION	2.11938
REACTOME_VIF_MEDIATED_DEGRADATION_OF_APOBEC3G	1.73126
RELA_DN.V1_DN			1.70269
REN_ALVEOLAR_RHABDOMYOSARCOMA_DN			1.75199
RGTTAMWNATT_HNF1_01		1.97736	1.71871	1.9484
RHEIN_ALL_GLUCOCORTICOID_THERAPY_UP			1.67185
RICKMAN_HEAD_AND_NECK_CANCER_C			1.60834
RICKMAN_HEAD_AND_NECK_CANCER_E			1.57824
RIGGI_EWING_SARCOMA_PROGENITOR_DN			2.10026
RIGGI_EWING_SARCOMA_PROGENITOR_UP			2.14934
RIGGINS_TAMOXIFEN_RESISTANCE_DN			1.60906
RIZ_ERYTHROID_DIFFERENTIATION_12HR			1.63808
RODRIGUES_DCC_TARGETS_DN			1.68791
RODRIGUES_NTN1_AND_DCC_TARGETS			1.71285
RODWELL_AGING_KIDNEY_NO_BLOOD_UP			1.73494
RODWELL_AGING_KIDNEY_UP			1.78499
RORIE_TARGETS_OF_EWSR1_FLI1_FUSION_DN			1.59592
ROSS_AML_OF_FAB_M7_TYPE	1.98731
ROSS_AML_WITH_CBFB_MYH11_FUSION			1.73493
ROSS_AML_WITH_MLL_FUSIONS			1.80255
ROSS_LEUKEMIA_WITH_MLL_FUSIONS			1.66855
ROY_WOUND_BLOOD_VESSEL_UP			1.72868
ROZANOV_MMP14_TARGETS_SUBSET			1.70488
ROZANOV_MMP14_TARGETS_UP			1.97857
RP58_01			1.76337
RPS14_DN.V1_DN	2.14232	1.62437
RPS14_DN.V1_UP			2.00877
RUTELLA_RESPONSE_TO_CSF2RB_AND_IL4_DN			1.76457
RUTELLA_RESPONSE_TO_HGF_DN			1.76627
RUTELLA_RESPONSE_TO_HGF_VS_CSF2RB_AND_IL4_UP			1.62379
S8_01			1.66751
SABATES_COLORECTAL_ADENOMA_DN			1.97496
SAITO_LSC_VS_HSC_259UP_GENE_HUMAN			1.56462
SANA_RESPONSE_TO_IFNG_UP			1.60495
SANA_TNF_SIGNALING_UP			1.60815
SANSOM_APC_MYC_TARGETS	1.87888
SANSOM_APC_TARGETS	1.74988
SANSOM_APC_TARGETS_DN			1.81978
SANSOM_APC_TARGETS_REQUIRE_MYC	2.32008
SARKAR.KLRG1.HIGH.VS.LOW.CD8.UP.MOUSE			1.75579
SASAI_RESISTANCE_TO_NEOPLASTIC_TRANSFROMATION			1.79059
SATO_SILENCED_BY_DEACETYLATION_IN_PANCREATIC_CANCER			1.55898
SATO_SILENCED_BY_METHYLATION_IN_PANCREATIC_CANCER_1			1.82992
SCHLINGEMANN_SKIN_CARCINOGENESIS_TPA_DN			1.66466
SCHLOSSER_MYC_AND_SERUM_RESPONSE_SYNERGY	1.88328
SCHMITZ_RAPAMYCIN_BURKITT'S_DOWN	1.91565
SCHOEN_NFKB_SIGNALING			1.89297
SCHRAETS_MLL_TARGETS_UP			1.74776
SCHUETZ_BREAST_CANCER_DUCTAL_INVASIVE_UP			2.3906
SCHUHMACHER_MYC_TARGETS_UP	1.72222
SEIGNEURIC_LATE_HYPOXIA_0_PERCENT_OXYGEN_63_UP_GENES_SHORT_HUMAN			1.73982
SEKI_INFLAMMATORY_RESPONSE_LPS_DN			1.78748
SENESE_HDAC1_AND_HDAC2_TARGETS_DN			1.62778
SERVITJA_ISLET_HNF1A_TARGETS_UP			1.9514
SERVITJA_LIVER_HNF1A_TARGETS_DN			1.60772
SHAY_B_CELLS_INDUCED_GENES_HUMAN			2.16589
SHAY_HEMATOPOIETIC_STEM_CELLS_INDUCED_GENES_HUMAN	1.8754
SHAY_NATURAL_KILLER_CELLS_INDUCED_GENES_HUMAN			1.58082
SHEDDEN_LUNG_CANCER_GOOD_SURVIVAL_A4			1.6346
SHIN_B_CELL_LYMPHOMA_CLUSTER_2			1.67937
SHIN_B_CELL_LYMPHOMA_CLUSTER_3			1.82404
SHIPP_DLBCL_VS_FOLLICULAR_LYMPHOMA_DN			1.66062
SIG_BCR_SIGNALING_PATHWAY			1.97685
SIG_CHEMOTAXIS			1.74295
SIMBULAN_PARP1_TARGETS_UP			1.60008
SMID_BREAST_CANCER_LUMINAL_A_UP			1.88611
SMID_BREAST_CANCER_LUMINAL_B_DN			2.28985
SMID_BREAST_CANCER_NORMAL_LIKE_UP			2.36991
SMITH_TERT_TARGETS_DN			1.55364
SNF5_DN.V1_DN			1.62533
SNF5_DN.V1_UP			1.43327
SOTIRIOU_BREAST_CANCER_IGF1_POSITIVE_CORRELATED_GENES_HUMAN			2.00725
SOTIRIOU_BREAST_CANCER_IGF1_POSITIVE_CORRELATED_ONCE_REFINED_GENES_HUMAN			2.11853
SRF_Q6			1.61725
ST_B_CELL_ANTIGEN_RECEPTOR			1.73861
ST_GAQ_PATHWAY			1.64564
ST_INTERLEUKIN_4_PATHWAY			1.65795
ST_T_CELL_SIGNAL_TRANSDUCTION			1.80126
ST_WNT_CA2_CYCLIC_GMP_PATHWAY			1.73815
STAT5A_03			1.63244
STAT5B_01			1.64642
STAT6_02			1.61815
STEARMAN_LUNG_CANCER_EARLY_VS_LATE_DN			1.5537
STEARMAN_TUMOR_FIELD_EFFECT_UP			1.58321
STEGER_ADIPOGENESIS_DN			1.77798
STK33_NOMO_UP			1.84198
STK33_SKM_UP			1.71356
STK33_UP			1.80828
STREICHER_LSM1_TARGETS_UP			1.67211
SWEET_KRAS_TARGETS_UP			1.86019
SWEET_LUNG_CANCER_KRAS_DN			1.86695
TAKEDA_TARGETS_OF_NUP98_HOXA9_FUSION_10D_DN			1.97753
TAKEDA_TARGETS_OF_NUP98_HOXA9_FUSION_10D_UP			2.04519
TAKEDA_TARGETS_OF_NUP98_HOXA9_FUSION_16D_UP			1.8979
TAKEDA_TARGETS_OF_NUP98_HOXA9_FUSION_3D_UP			1.94517
TAKEDA_TARGETS_OF_NUP98_HOXA9_FUSION_6HR_UP			1.76078
TAKEDA_TARGETS_OF_NUP98_HOXA9_FUSION_8D_DN			1.79669
TARTE_PLASMA_CELL_VS_B_LYMPHOCYTE_DN			1.94291
TARTE_PLASMA_CELL_VS_PLASMABLAST_UP			2.01311
TATA_01		1.89903		1.93354
TAVAZOIE_METASTASIS			1.69103
TAVOR_CEBPA_TARGETS_UP			1.68688
TGFB_UP.V1_UP			1.70822
THEODOROU_MAMMARY_TUMORIGENESIS			1.61787
TIAN_TNF_SIGNALING_VIA_NFKB			1.69488
TNCATNTCCYR_UNKNOWN			1.62145
TONKS_TARGETS_OF_RUNX1_RUNX1T1_FUSION_ERYTHROCYTE_UP			2.12301
TONKS_TARGETS_OF_RUNX1_RUNX1T1_FUSION_GRANULOCYTE_UP			1.73959
TONKS_TARGETS_OF_RUNX1_RUNX1T1_FUSION_HSC_DN			1.67051
TONKS_TARGETS_OF_RUNX1_RUNX1T1_FUSION_HSC_UP			1.69317
TONKS_TARGETS_OF_RUNX1_RUNX1T1_FUSION_MONOCYTE_DN			1.82299
TONKS_TARGETS_OF_RUNX1_RUNX1T1_FUSION_SUSTAINDED_IN_ERYTHROCYTE_UP			1.73457
TORCHIA_TARGETS_OF_EWSR1_FLI1_FUSION_UP			1.58113
TSAI_RESPONSE_TO_IONIZING_RADIATION			1.66221
TSAI_RESPONSE_TO_RADIATION_THERAPY			1.96141
TSENG_ADIPOGENIC_POTENTIAL_DN			1.84607
TSENG_IRS1_TARGETS_DN			1.7985
TTCYNRGAA_STAT5B_01			1.63145
TURASHVILI_BREAST_DUCTAL_CARCINOMA_VS_LOBULAR_NORMAL_DN			2.04214
TURASHVILI_BREAST_LOBULAR_CARCINOMA_VS_DUCTAL_NORMAL_DN			1.62665
TURASHVILI_BREAST_LOBULAR_CARCINOMA_VS_DUCTAL_NORMAL_UP			1.59808
TURASHVILI_BREAST_LOBULAR_CARCINOMA_VS_LOBULAR_NORMAL_DN			1.75689
URS_ADIPOCYTE_DIFFERENTIATION_DN			1.69997
UZONYI_RESPONSE_TO_LEUKOTRIENE_AND_THROMBIN			1.61077
VALK_AML_CLUSTER_1			1.86049
VALK_AML_CLUSTER_9			1.64455
VALK_AML_WITH_FLT3_ITD			1.82881
VANDESLUIS_COMMD1_TARGETS_GROUP_3_DN			1.64868
VANHARANTA_UTERINE_FIBROID_UP			1.66579
VART_KSHV_INFECTION_ANGIOGENIC_MARKERS_DN			1.61911
VART_KSHV_INFECTION_ANGIOGENIC_MARKERS_UP			1.92164
VECCHI_GASTRIC_CANCER_ADVANCED_VS_EARLY_UP			2.03296
VECCHI_GASTRIC_CANCER_EARLY_DN			1.60922
VEGF_A_UP.V1_UP			1.62755
VERHAAK_AML_NPM1_MUTATION_VS_NON_MUTATION_186UPREGULATED_HUMAN			1.63061
VERHAAK_AML_NPM1_MUTATION_VS_NON_MUTATION_239DOWNREGULATED_HUMAN			2.02538
VERHAAK_AML_WITH_NPM1_MUTATED_DN			1.95795
VERHAAK_AML_WITH_NPM1_MUTATED_UP			1.58356
VERHAAK_GLIOBLASTOMA_MESENCHYMAL			1.64359
VERRECCHIA_EARLY_RESPONSE_TO_TGFB1			1.59651
VILIMAS_NOTCH1_TARGETS_DN			1.576
VILIMAS_NOTCH1_TARGETS_UP			2.13769
WALLACE_PROSTATE_CANCER_RACE_UP			2.38099
WANG_BARRETTS_ESOPHAGUS_AND_ESOPHAGUS_CANCER_DN			1.8479
WANG_ESOPHAGUS_CANCER_VS_NORMAL_UP			1.90831
WANG_IMMORTALIZED_BY_HOXA9_AND_MEIS1_DN			2.09164
WANG_LSD1_TARGETS_UP			1.74484
WANG_MLL_TARGETS			1.59861
WANG_SMARCE1_TARGETS_UP			1.82636
WATTEL_AUTONOMOUS_THYROID_ADENOMA_DN			2.06563
WELCSH_BRCA1_TARGETS_DN	1.80016
WEST_ADRENOCORTICAL_TUMOR_DN			1.82194
WESTON_VEGFA_TARGETS			1.68572
WESTON_VEGFA_TARGETS_12HR			1.98691
WESTON_VEGFA_TARGETS_3HR			1.63732
WESTON_VEGFA_TARGETS_6HR			1.96882
WHERRY.EXHAUSTED.VS.MEMORY.CD8.DOWN.MOUSE			1.55732
WIELAND_UP_BY_HBV_INFECTION			1.80286
WIERENGA_STAT5A_TARGETS_DN			1.69554
WIERENGA_STAT5A_TARGETS_GROUP2			1.62334
WIERENGA_STAT5A_TARGETS_UP			1.73225
WILSON_PROTEASES_AT_TUMOR_BONE_INTERFACE_UP			1.57062
WINNEPENNINCKX_MELANOMA_METASTASIS_DN			1.6099
WINTER_HYPOXIA_DN			1.61534
WONG_ADULT_TISSUE_STEM_MODULE			1.94955
WONG_EMBRYONIC_STEM_CELL_CORE	1.78616
WONG_ENDMETRIUM_CANCER_DN			1.8461
WOO_LIVER_CANCER_RECURRENCE_UP			1.91267
WORSCHECH_TUMOR_EVASION_AND_TOLEROGENICITY_UP			1.91901
WORSCHECH_TUMOR_REJECTION_UP			1.72949
WOTTON_RUNX_TARGETS_DN			1.93013
WU_CELL_MIGRATION			1.78809
WUNDER_INFLAMMATORY_RESPONSE_AND_CHOLESTEROL_UP			1.56578
YAMASHITA_METHYLATED_IN_PROSTATE_CANCER			1.80706
YAMAZAKI_TCEB3_TARGETS_UP			1.87813
YANG_BREAST_CANCER_ESR1_UP			1.70716
YAO_TEMPORAL_RESPONSE_TO_PROGESTERONE_CLUSTER_0			1.87622
YAO_TEMPORAL_RESPONSE_TO_PROGESTERONE_CLUSTER_11	1.70604
YAO_TEMPORAL_RESPONSE_TO_PROGESTERONE_CLUSTER_6			1.88382
YAO_TEMPORAL_RESPONSE_TO_PROGESTERONE_CLUSTER_9			1.62829
YAP1_DN		1.65491
YU_MYC_TARGETS_DN			2.11855
ZHAN_MULTIPLE_MYELOMA_CD1_VS_CD2_DN			1.57626
ZHAN_MULTIPLE_MYELOMA_CD2_UP			1.92215
ZHAN_MULTIPLE_MYELOMA_MF_UP			1.74884
ZHAN_MULTIPLE_MYELOMA_MS_UP			1.63159
ZHANG_RESPONSE_TO_CANTHARIDIN_DN	1.80792
ZHANG_TARGETS_OF_EWSR1_FLI1_FUSION			1.69529
ZHENG_BOUND_BY_FOXP3			1.61865
ZHENG_FOXP3_TARGETS_IN_T_LYMPHOCYTE_DN			1.72075
ZHENG_GLIOBLASTOMA_PLASTICITY_DN			1.88864
ZHONG_RESPONSE_TO_AZACITIDINE_AND_TSA_UP			1.72289
ZHOU_INFLAMMATORY_RESPONSE_LIVE_UP			1.58848
ZHU_CMV_24_HR_DN			1.88039
ZHU_CMV_8_HR_UP			1.68488
ZHU_CMV_ALL_DN			1.61997
ZWANG_CLASS_2_TRANSIENTLY_INDUCED_BY_EGF			1.63939
ZWANG_CLASS_3_TRANSIENTLY_INDUCED_BY_EGF			1.83559

## Sheet: Custom gene sets
Gene set name	Species	PMID	Source	Detail
BELLVER_TARGET_GENES_OF_WNT_B_CATENIN_SIGNALING_108_HUMAN	human	18171984	Table S5	Genes known to be targets of Wnt/β-catenin signaling
BERTOTTI_PHA_INHIBIT_MET_DOWN_IE_MET_UPREGULATED_115_HUMAN	human	20039471	Tables S2, Column E=GTL16, Column<=-1	PHA is the specific inhibitor of Met pathway. These genes are down regulated in PHA treated GTL16 cells with 2 folds. So these are actually Met positively regulated genes.
BINDEA_B CELLS_BINDEA	human	24138885	Table S1	Distinctive upregulated genes in this cell type, among 28 different immune cell types
BINDEA_MACROPHAGES_BINDEA	human	24138885	Table S1	Distinctive upregulated genes in this cell type, among 28 different immune cell types
BINDEA_NEUTROPHILS_BINDEA	human	24138885	Table S1	Distinctive upregulated genes in this cell type, among 28 different immune cell types
BINDEA_TH1 CELLS_BINDEA	human	24138885	Table S1	Distinctive upregulated genes in this cell type, among 28 different immune cell types
BLACKBURN.PD1.NEIGHBORS.CD8.PLUS.TIM3.MOUSE	mouse	19043418
BOGUNOVIC_MELANOMA_PROLONGED_VS_SHORTER_SURVIVAL_UP_HUMAN	human	19915147	DataS1up	Genes up regulated for 1.5 fold change by comparing melanoma prolonged vs shorter survival patients
BOSCO_HYPOXIA_MATURE_DENDRITIC_CELLS_VS_MATURE_DENDRITIC_CELLS_63UP_IMMUNE_RELATED_GENES_HUMAN	human	21148811	Table 1	The 63 up regulated immune related genes by comparing hypoxia mature dendritic cells vs mature dendritic cells
BULLINGER_AML_GOODOUTCOME_VS_BADOUTCOME_78UPREGULATED_HUMAN	human	15084693	Figure4AB_up_in_goodoutcome	Genes_up_regulated_in_AML_GoodOutcome_vs_BadOutcome
CARTER_70_GENE_WITH_TOP_CHROMOSOMAL_INSTABILITY_CIN_SCORE_HUMAN	human	16921376	Table S1	As a measure of overall chromosomal imbalance, we defined the ‘total functional aneuploidy’ (tFA). chromosomal instability (CIN) scores were calculated for each gene with the tFA, which measure the correlation of genes with the tFA. This means that genes with higher CIN scores tends to correlate with chromosomal imbalance, chromosomal instability.
CHTANOVA_PAN_T CELL GENES_UP	human	16339519	Table S1	Top 100 genes most distinctively expressed in T cell subsets, as compared to other leukocyte types
DAMSKY_MELANOMA_BETA_CATENIN_ACTIVE_VS_WILD_TYPE_95DOWNREGULATED_HUMAN	human	22172720	TableS4, Sheet A, column Bcat-WT	b-catenin stabilizing mutations, i.e., activated vs Wild Type b-catenin down regulated genes (i.e., b-catenin down regulated genes), in human
E2F1.REGULATED.GENES.DOWN.MOUSE	mouse
FLIER_B_CATENIN_GENES_BY_DNTCF_UP_IN_ADENOMAS_CARCINOMAS_132_HUMAN	human	17320548	Table 1 and Table S1	dominant-negative (dn)TCF down-regulated genes, which are positive signaling genes of beta-catenin/TCF pathway. By this way, 387 beta-catenin/TCF responsive genes have been identified, of which genes are both up-regulated in adenomas and carcinomas were listed in table 1 and supplementary table 1.
GAOYANLI_IDENTIFIED_41_GENES_HUMAN	human	24332512	NA	41 genes more highly expressed in effector T cells (PD-1intCXCR5int/PD-1loCXCR5lo) as compared to follicular helper T cells (PD-1hiCXCR5hi)
GENTLES_LSC_LEUKEMIC_STEM_CELLS_VS_LPC_LEUKEMIA_PROGENITOR_CELLS_UPREGULATED_HUMAN	human	21177505	Figure 1	genes up regulated between LSC vs LPC at a 10% false discovery rate by SAM
HAINING.MEMORY.VS.EXHAUSTED.CD8.UP.MOUSE	mouse	17950003	geneset.source	geneset.detail
HARTMAN_GENES_MELANOSPHERES_UP	human	24733089	Table S2	From 3 melanoma tumors, genes up (FC > 8, p < 0.05) in melanospheres (grown in bFGF(+)EGF(+) serum-free cultures) vs. monolayers (grown with serum)
HARTMAN_GENES_MONOLAYERS_UP	human	24733089	Table S3	From 3 melanoma tumors, genes down (FC > 8, p < 0.05) in melanospheres (grown in bFGF(+)EGF(+) serum-free cultures) vs. monolayers (grown with serum)
HEUSER_AML_DRUG_RESISTANCE_DOWN	human	16266895	Figure1	genes down-regulated in drug resistance patients vs. drug sensitive patients
HOWLIN_TGFB-REGULATED_GENES_UP	human	25755924	File S1	From 1009 probes significantly altered by TGFβ treatment of A2058 melanoma cells, the unique genes that are up by >= 2-fold
INGERSOLL_CD16_NEGATIVE_MONOCYTES_UP	human	19965649	Figure S1, panel A	Genes higher in the human CD16- monocyte subset (vs. CD16+) were filtered for those similarly higher in the Ly6 lo mouse monocyte subset (vs. Ly6+)
JAYACHANDRAN_MELANOMA_MESENCHYMAL_4-FOLD_UP	human	25051363	Table S1	Genes significantly and >= 4-fold higher in primary melanoma lines lacking E-cadherin vs. those expressing E-cadherin
KALIA.CD25.HIGH.VS.LOW.CD8.UP.MOUSE	mouse	20096608
KARLSSON_TGFB_TARGETS_UP_MOUSE	mouse	15769904	Supplemental Figure A	Up regulated genes in Alk5+/+ MEFs cells stimulated with TGF-b vs Alk5-/- MEFs cells
LEENDERS_HGF_ACTIVE_C_MET_115DOWN_HUMAN	human	22110593	TableS2, 24Hours<=-0.5	HGF factors can active Met. These genes were down regulated in DU145 prostate cancer cell line by HGF activating c-Met
MAK_MESENCHYMAL_EMT_PAN-CANCER_GENES	human	26420858	Table S2	In the EMT signature, M genes (positively correlated with N-cadherin, vimentin, and fibronectin)
MANN_MELANOMA_STAGE3_23GOOD_VS_25BAD_PROGNOSIS_46UP_HUMAN	human	22931913	Table 2	The 46 up regulated gene by comparing the 23 good prognosis with the 25 bad prognosis melanoma stage 3 patients.
NEWMAN_B_CELLS_MEMORY	human	25822800	Table S1, "SuppTable1_DEGs" sheet	Distinctive upregulated genes in this cell type, among 22 different immune cell types
NEWMAN_B_CELLS_NAIVE	human	25822800	Table S1, "SuppTable1_DEGs" sheet	Distinctive upregulated genes in this cell type, among 22 different immune cell types
NEWMAN_DENDRITIC_CELLS_ACTIVATED	human	25822800	Table S1, "SuppTable1_DEGs" sheet	Distinctive upregulated genes in this cell type, among 22 different immune cell types
NEWMAN_MACROPHAGES_M0	human	25822800	Table S1, "SuppTable1_DEGs" sheet	Distinctive upregulated genes in this cell type, among 22 different immune cell types
NEWMAN_MAST_CELLS_ACTIVATED	human	25822800	Table S1, "SuppTable1_DEGs" sheet	Distinctive upregulated genes in this cell type, among 22 different immune cell types
NEWMAN_MAST_CELLS_RESTING	human	25822800	Table S1, "SuppTable1_DEGs" sheet	Distinctive upregulated genes in this cell type, among 22 different immune cell types
NEWMAN_MONOCYTES	human	25822800	Table S1, "SuppTable1_DEGs" sheet	Distinctive upregulated genes in this cell type, among 22 different immune cell types
NEWMAN_NEUTROPHILS	human	25822800	Table S1, "SuppTable1_DEGs" sheet	Distinctive upregulated genes in this cell type, among 22 different immune cell types
NEWMAN_NK_CELLS_ACTIVATED	human	25822800	Table S1, "SuppTable1_DEGs" sheet	Distinctive upregulated genes in this cell type, among 22 different immune cell types
NEWMAN_NK_CELLS_RESTING	human	25822800	Table S1, "SuppTable1_DEGs" sheet	Distinctive upregulated genes in this cell type, among 22 different immune cell types
NEWMAN_T_CELLS_CD4_MEMORY_ACTIVATED	human	25822800	Table S1, "SuppTable1_DEGs" sheet	Distinctive upregulated genes in this cell type, among 22 different immune cell types
NEWMAN_T_CELLS_CD4_MEMORY_RESTING	human	25822800	Table S1, "SuppTable1_DEGs" sheet	Distinctive upregulated genes in this cell type, among 22 different immune cell types
NEWMAN_T_CELLS_CD4_NAIVE	human	25822800	Table S1, "SuppTable1_DEGs" sheet	Distinctive upregulated genes in this cell type, among 22 different immune cell types
NEWMAN_T_CELLS_CD8	human	25822800	Table S1, "SuppTable1_DEGs" sheet	Distinctive upregulated genes in this cell type, among 22 different immune cell types
NEWMAN_T_CELLS_FOLLICULAR_HELPER	human	25822800	Table S1, "SuppTable1_DEGs" sheet	Distinctive upregulated genes in this cell type, among 22 different immune cell types
NEWMAN_T_CELLS_GAMMA_DELTA	human	25822800	Table S1, "SuppTable1_DEGs" sheet	Distinctive upregulated genes in this cell type, among 22 different immune cell types
NEWMAN_T_CELLS_REGULATORY	human	25822800	Table S1, "SuppTable1_DEGs" sheet	Distinctive upregulated genes in this cell type, among 22 different immune cell types
NG_LSC_GENES_DOWN	human	27926740	ED_Table 1	Genes downregulated in functionally-defined LSC fractions from AML patients, as compared to non-LSC fractions, by >= 2-fold with p<0.01
NG_LSC_GENES_UP	human	27926740	ED_Table 1	Genes upregulated in functionally-defined LSC fractions from AML patients, as compared to non-LSC fractions, by >= 2-fold with p<0.01
NGUYEN_WNT_B_CATENIN_UP_REGULATED_GENES_LUNG_CANCER_46_HUMAN	human	19576624	Table S2, column2 >1	WNT up responsive genes by comparing H2030-BrM3 cells stimulated with Wnt3A versus mock treated
NJAU_CHLAMYDIAE_INFECTED_DENDRITIC_CELL_133_UP_GENES_HUMAN	human	19643200	Table1 and TableS1	Genes up regulated in dendritic cell infected by chlamydiae vs non infected control
NOVAK_HGF_ACTIVE_C_MET_26UP_HUMAN	human	16710476	Table1, Column C=Late up or Early and late up, Column E>=2	HGF factors can active Met. These genes were up regulated in HGF treated WT cells versus Met knock out cells, which are actually Met positively regulated genes.
NOVERSHTERN_TOP100_GENES_UP_IN_B_CELL_THAN_OTHER_CELLS_HUMAN	human	21241896	Table S2	Genes that are "up" (characteristically highly expressed) in B cell type, relative to other hematopoietic cell types.
NOVERSHTERN_TOP100_GENES_UP_IN_ERY_CELL_THAN_OTHER_CELLS_HUMAN	human	21241896	Table S2	Genes that are "up" (characteristically highly expressed) in ERY cell type, relative to other hematopoietic cell types.
NOVERSHTERN_TOP100_GENES_UP_IN_GRANULOCYTE_MONOCYTE_PROGENITOR_CELL_THAN_OTHER_CELLS_HUMAN	human	21241896	Table S2	Genes that are "up" (characteristically highly expressed) in Granulocyte monocyte progenitor cell type, relative to other hematopoietic cell types.
NOVERSHTERN_TOP100_GENES_UP_IN_HEMATOPOIETIC_STEM_CELL_THAN_OTHER_CELLS_HUMAN	human	21241896	Table S2	Genes that are "up" (characteristically highly expressed) in Hematopoietic stem cell cell type, relative to other hematopoietic cell types.
NOVERSHTERN_TOP100_GENES_UP_IN_HSC_E_ERY_CELL_THAN_OTHER_CELLS_HUMAN	human	21241896	Table S2	Genes that are "up" (characteristically highly expressed) in HSC e ERY cell type, relative to other hematopoietic cell types.
NOVERSHTERN_TOP100_GENES_UP_IN_I_ERY_CELL_THAN_OTHER_CELLS_HUMAN	human	21241896	Table S2	Genes that are "up" (characteristically highly expressed) in I ERY cell type, relative to other hematopoietic cell types.
NOVERSHTERN_TOP100_GENES_UP_IN_NK_CELL_THAN_OTHER_CELLS_HUMAN	human	21241896	Table S2	Genes that are "up" (characteristically highly expressed) in NK cell type, relative to other hematopoietic cell types.
NOVERSHTERN_TOP100_GENES_UP_IN_T_CELL_THAN_OTHER_CELLS_HUMAN	human	21241896	Table S2	Genes that are "up" (characteristically highly expressed) in T cell type, relative to other hematopoietic cell types.
QIAN_TAML_GROUPAVSB_DOWNINA	human	12417757	Figure2	Down regulated genes in t-AML subgroup A vs B
SAITO_LSC_VS_HSC_259UP_GENE_HUMAN	human	20371479	TableS2	259 genes up regulated in Leukemic Stem Cell vs. Hematopoietic Stem Cell
SARKAR.KLRG1.HIGH.VS.LOW.CD8.UP.MOUSE	mouse	18316415
SCHMITZ_RAPAMYCIN_BURKITT'S_DOWN	human	22885699	Table S7	Genes significantly downregulated following rapamycin treatment of Burkitt's lymphoma cell lines
SEIGNEURIC_LATE_HYPOXIA_0_PERCENT_OXYGEN_63_UP_GENES_SHORT_HUMAN	human	17532074	table2 late 0 percent short	Shorten list of Up regulated genes in 0 percent oxygen of late oxygen hypoxia condition, selected by at least a 2-fold induction and at leat pearson correlation coefficient of 0.6
SHAY_B_CELLS_INDUCED_GENES_HUMAN	human	23382184	Dataset S2	Ortholog genes that are "induced" (characteristically highly expressed) in B cells in both human and mouse, relative to other blood cell types
SHAY_HEMATOPOIETIC_STEM_CELLS_INDUCED_GENES_HUMAN	human	23382184	Dataset S2	Ortholog genes that are "induced" (characteristically highly expressed) in Hematopoietic stem cells in both human and mouse, relative to other blood cell types
SHAY_NATURAL_KILLER_CELLS_INDUCED_GENES_HUMAN	human	23382184	Dataset S2	Ortholog genes that are "induced" (characteristically highly expressed) in Natural killer cells in both human and mouse, relative to other blood cell types
SOTIRIOU_BREAST_CANCER_IGF1_POSITIVE_CORRELATED_GENES_HUMAN	human	Patent WO 2010119126 A2	Table4 coefficient=1	Genes whose expression was significantly positively correlated to the prototype IGF-1 in breast cancer
SOTIRIOU_BREAST_CANCER_IGF1_POSITIVE_CORRELATED_ONCE_REFINED_GENES_HUMAN	human	Patent WO 2010119126 A2	Table5 coefficient=1	Genes whose expression was significantly positively correlated to the prototype IGF-1 in breast cancer, once refined
VERHAAK_AML_NPM1_MUTATION_VS_NON_MUTATION_186UPREGULATED_HUMAN	human	16109776	TableS1_postive_score	Genes_up_regulated_in_AML_with_NPM1_mutation_vs_without_NPM1_mutation
VERHAAK_AML_NPM1_MUTATION_VS_NON_MUTATION_239DOWNREGULATED_HUMAN	human	16109776	TableS1_postive_score	Genes_down_regulated_in_AML_with_NPM1_mutation_vs_without_NPM1_mutation
WHERRY.EXHAUSTED.VS.EFFECTOR.CD8.DOWN.MOUSE	mouse	17950003	geneset.source	geneset.detail
WHERRY.EXHAUSTED.VS.MEMORY.CD8.DOWN.MOUSE	mouse	17950003
WHITMAN_AML_FLT3_TKDMUTATION_VS_FLT3_WT_112UPREGULATED_HUMAN	human	17940205	TableS1_foldchange>1	Genes up regulated in FLT3-TKD vs FLT3-WT
WHITMAN_AML_FLT3_TKDMUTATION_VS_FLT3_WT_124DOWNREGULATED_HUMAN	human	17940205	TableS1_foldchange<1	Genes down regulated in FLT3-TKD vs FLT3-WT
ZHOU_MYELOMA_AFTER_CHEMOTHERAPY_AND_RELAPSE_UP_53_IE_DRUG_RESISTANCE_HUMAN	human	23328480	Table S1	The 56 common genes with significantly upregulated expression both after chemotherapy and at relapse in myeloma, which is considered to associated with drug resistance

## Sheet: Negatively-enriched
Gene set name	MLL_ENL/FLT3_ITD_p53KO	MLL_ENL/FLT3_ITD_p53WT	MLL_ENL (p53KO)	AML-ETO (p53KO)
AAANWWTGC_UNKNOWN	-1.58052
AACTGAC_MIR223	-1.7167
AACTGGA_MIR145	-1.93699
AATGTGA_MIR23A_MIR23B	-1.72582
ACAACTT_MIR382	-1.55132
ACACTAC_MIR1423P	-1.77632
ACATATC_MIR190	-1.53458
ACAWYAAAG_UNKNOWN	-1.58711
ACTGCAG_MIR173P	-1.55545
ACTGTAG_MIR139	-1.85434
ACTTTAT_MIR1425P	-1.56562
AFP1_Q6	-1.623
AGCATTA_MIR155	-1.61438
ALTEMEIER_RESPONSE_TO_LPS_WITH_MECHANICAL_VENTILATION		-2.10683
AMIT_EGF_RESPONSE_40_HELA		-1.92516
AML_Q6	-1.54404
AML1_01	-1.52237
AML1_Q6	-1.5289
AP1_Q6	-1.49829
AR_Q2	-1.60688
ATAACCT_MIR154	-1.68771
ATAAGCT_MIR21	-1.59446
ATACTGT_MIR144	-1.60658
ATAGGAA_MIR202	-1.55386
ATATGCA_MIR448	-1.63584
ATCTTGC_MIR31	-1.62004
ATF2_S_UP.V1_UP	-1.66397
ATGCAGT_MIR217	-1.72244
ATGCTGC_MIR103_MIR107	-1.53639
ATGTACA_MIR493	-1.63249
ATGTAGC_MIR221_MIR222	-1.61802
ATGTTAA_MIR302C	-1.57242
ATM_DN.V1_DN	-1.6307
ATTACAT_MIR3803P	-1.55977
ATTCTTT_MIR186	-1.54047
BAKKER_FOXO3_TARGETS_UP		-1.741
BASSO_CD40_SIGNALING_UP		-1.82948
BCAT_GDS748_UP		-1.80084
BERTOTTI_PHA_INHIBIT_MET_DOWN_IE_MET_UPREGULATED_115_HUMAN				-1.8209
BIDUS_METASTASIS_UP			-1.83205
BINDEA_NEUTROPHILS_BINDEA		-1.8726
BIOCARTA_ACTINY_PATHWAY		-1.68163
BIOCARTA_BCR_PATHWAY		-1.82447
BIOCARTA_CCR3_PATHWAY		-1.67686
BIOCARTA_FCER1_PATHWAY		-1.79073
BIOCARTA_KERATINOCYTE_PATHWAY		-1.703
BIOCARTA_TID_PATHWAY				-1.81368
BOHN_PRIMARY_IMMUNODEFICIENCY_SYNDROM_DN		-1.80864
BORLAK_LIVER_CANCER_EGF_UP		-1.69035
BOSCO_HYPOXIA_MATURE_DENDRITIC_CELLS_VS_MATURE_DENDRITIC_CELLS_63UP_IMMUNE_RELATED_GENES_HUMAN		-1.81733		-1.90162
BOYAULT_LIVER_CANCER_SUBCLASS_G123_DN			-1.82257
BOYLAN_MULTIPLE_MYELOMA_C_D_DN		-2.0897		-2.37991
BOYLAN_MULTIPLE_MYELOMA_PCA1_UP		-1.8858		-2.23312
BOYLAN_MULTIPLE_MYELOMA_PCA3_DN		-1.81183
BROWN_MYELOID_CELL_DEVELOPMENT_UP		-2.15658		-2.24797
BROWNE_HCMV_INFECTION_4HR_UP		-1.68023
CACTGTG_MIR128A_MIR128B	-1.54589
CAGTGTT_MIR141_MIR200A	-1.50584
CAHOY_ASTROGLIAL				-1.63985
CAIRO_HEPATOBLASTOMA_CLASSES_UP			-2.10841
CAMP_UP.V1_UP			-1.68405	-1.69674
CARTER_70_GENE_WITH_TOP_CHROMOSOMAL_INSTABILITY_CIN_SCORE_HUMAN			-1.95183
CASORELLI_ACUTE_PROMYELOCYTIC_LEUKEMIA_DN			-1.81081
CDC5_01	-1.70694
CEBP_Q2	-1.55899
CEBPA_01	-1.7034
CEBPB_01	-1.84624
CEBPDELTA_Q6	-1.49551
CHEN_NEUROBLASTOMA_COPY_NUMBER_GAINS		-1.69145
CHIANG_LIVER_CANCER_SUBCLASS_UNANNOTATED_UP		-1.73281
CHOP_01	-1.60634
CHOW_RASSF1_TARGETS_UP			-1.82639
CHTANOVA_TFH_CELL_GENES_DOWN		-1.68911
CHYLA_CBFA2T3_TARGETS_DN			-2.90099
CHYLA_CBFA2T3_TARGETS_UP		-2.14817		-2.03933
COLDREN_GEFITINIB_RESISTANCE_DN				-1.89723
COREBINDINGFACTOR_Q6	-1.72376
CREL_01	-1.54125
CROONQUIST_NRAS_SIGNALING_UP		-1.77004
CTACTGT_MIR199A	-1.59689
CTTTGTA_MIR524	-1.70366
DANG_REGULATED_BY_MYC_DN		-1.68534
DAVIES_MULTIPLE_MYELOMA_VS_MGUS_DN				-1.97444
DEN_INTERACT_WITH_LCA5			-1.82257
DIAZ_CHRONIC_MEYLOGENOUS_LEUKEMIA_DN		-1.84261
DIRMEIER_LMP1_RESPONSE_EARLY		-1.91963
DR4_Q2	-1.49705
DUNNE_TARGETS_OF_AML1_MTG8_FUSION_UP		-1.8628		-1.86627
E2F1_UP.V1_DN	-1.6158
ELF1_Q6	-2.14132
EPPERT_PROGENITOR			-1.96303
ETS_Q4	-1.6539
ETS1_B	-1.61031
FAC1_01	-1.51485
FARMER_BREAST_CANCER_CLUSTER_1		-1.90643
FLECHNER_BIOPSY_KIDNEY_TRANSPLANT_REJECTED_VS_OK_UP		-1.97521		-2.26382
FOSTER_TOLERANT_MACROPHAGE_UP		-1.71416		-1.84359
GALINDO_IMMUNE_RESPONSE_TO_ENTEROTOXIN		-1.89584
GCAAAAA_MIR129	-1.49994
GCACTTT_MIR175P_MIR20A_MIR106A_MIR106B_MIR20B_MIR519D	-1.52982
GCTCTTG_MIR335	-1.56966
GGCACTT_MIR519E	-1.53779
GGCAGCT_MIR22	-1.55062
GGGCGGR_SP1_Q6	-1.74496
GLI1_UP.V1_DN			-1.71311
GO_ACTIN_BINDING	-1.96538
GO_ACTIN_CYTOSKELETON	-1.93559
GO_ACTIN_FILAMENT	-1.72511
GO_ACTIN_FILAMENT_BASED_MOVEMENT	-1.85928
GO_ACTIN_FILAMENT_BASED_PROCESS	-1.97971
GO_ACTIN_FILAMENT_BINDING	-1.75455
GO_ACTIN_FILAMENT_ORGANIZATION	-1.84923
GO_ACTIN_MEDIATED_CELL_CONTRACTION	-1.7425
GO_ACTIN_MONOMER_BINDING	-2.04128
GO_ACTIN_MYOSIN_FILAMENT_SLIDING	-1.94434
GO_ACTIVATION_OF_IMMUNE_RESPONSE	-2.01178
GO_ACTIVATION_OF_INNATE_IMMUNE_RESPONSE	-1.81371
GO_ACTIVATION_OF_PHOSPHOLIPASE_C_ACTIVITY	-1.86934
GO_ACUTE_PHASE_RESPONSE	-1.66695
GO_ADAPTIVE_IMMUNE_RESPONSE	-2.10908
GO_ADAPTIVE_IMMUNE_RESPONSE_BASED_ON_SOMATIC_RECOMBINATION_OF_IMMUNE_RECEPTORS_BUILT_FROM_IMMUNOGLOBULIN_SUPERFAMILY_DOMAINS	-1.68727
GO_ALPHA_BETA_T_CELL_ACTIVATION	-1.8083
GO_ALPHA_BETA_T_CELL_DIFFERENTIATION	-1.8339
GO_AMIDE_BIOSYNTHETIC_PROCESS			-1.94249
GO_AMINO_ACID_ACTIVATION			-1.98524
GO_ANCHORED_COMPONENT_OF_MEMBRANE	-1.82802
GO_B_CELL_ACTIVATION	-2.01074
GO_B_CELL_DIFFERENTIATION	-1.82927
GO_B_CELL_PROLIFERATION	-1.7777
GO_B_CELL_RECEPTOR_SIGNALING_PATHWAY	-2.16216
GO_CADHERIN_BINDING	-1.74959
GO_CD4_POSITIVE_ALPHA_BETA_T_CELL_ACTIVATION	-1.62314
GO_CELL_ACTIVATION	-2.07848
GO_CELL_ACTIVATION_INVOLVED_IN_IMMUNE_RESPONSE	-2.17437
GO_CELL_CELL_ADHESION	-1.79005
GO_CELL_CHEMOTAXIS	-2.08403
GO_CELL_KILLING	-1.91171
GO_CELL_LEADING_EDGE	-1.71569
GO_CELL_MOTILITY	-1.66627
GO_CELLULAR_DEFENSE_RESPONSE	-1.75618
GO_CELLULAR_KETONE_METABOLIC_PROCESS			-1.9135
GO_CELLULAR_RESPONSE_TO_BIOTIC_STIMULUS	-1.78565
GO_CELLULAR_RESPONSE_TO_VASCULAR_ENDOTHELIAL_GROWTH_FACTOR_STIMULUS	-1.64843
GO_CEREBRAL_CORTEX_CELL_MIGRATION	-1.89813
GO_CEREBRAL_CORTEX_RADIALLY_ORIENTED_CELL_MIGRATION	-1.7195
GO_COFACTOR_BIOSYNTHETIC_PROCESS			-2.02178
GO_CORTICAL_ACTIN_CYTOSKELETON	-1.64937
GO_CORTICAL_CYTOSKELETON	-1.63092
GO_CYCLIC_NUCLEOTIDE_PHOSPHODIESTERASE_ACTIVITY	-1.65513
GO_CYTOKINE_PRODUCTION	-1.94266
GO_CYTOKINE_SECRETION	-2.04178
GO_CYTOPLASMIC_SIDE_OF_MEMBRANE	-1.72171
GO_CYTOSKELETAL_PROTEIN_BINDING	-1.76605
GO_DEFENSE_RESPONSE_TO_BACTERIUM	-1.78469
GO_DEFENSE_RESPONSE_TO_FUNGUS		-2.08108		-2.07327
GO_DEFENSE_RESPONSE_TO_GRAM_POSITIVE_BACTERIUM	-1.62677
GO_EARLY_ENDOSOME_MEMBRANE	-1.71797
GO_EMBRYONIC_DIGESTIVE_TRACT_DEVELOPMENT	-1.62491
GO_EMBRYONIC_FORELIMB_MORPHOGENESIS	-1.87217
GO_ENDOCRINE_PROCESS	-1.65849
GO_ENDOCYTIC_VESICLE	-1.87835
GO_ENDOCYTOSIS	-1.83473
GO_EXTRINSIC_COMPONENT_OF_MEMBRANE	-1.68797
GO_FC_GAMMA_RECEPTOR_SIGNALING_PATHWAY	-1.85083
GO_FLAVIN_ADENINE_DINUCLEOTIDE_BINDING			-1.86595
GO_FOREBRAIN_CELL_MIGRATION	-1.8301
GO_GLUTAMATE_RECEPTOR_BINDING			-1.84519
GO_GRANULOCYTE_MIGRATION	-2.22195
GO_GUANYL_NUCLEOTIDE_EXCHANGE_FACTOR_ACTIVITY	-1.9094
GO_HORMONE_TRANSPORT	-1.78058
GO_IMMUNE_EFFECTOR_PROCESS	-1.7933
GO_IMMUNE_RESPONSE_REGULATING_CELL_SURFACE_RECEPTOR_SIGNALING_PATHWAY	-1.88886
GO_IMMUNE_SYSTEM_DEVELOPMENT	-1.86475
GO_IMMUNOGLOBULIN_PRODUCTION	-1.68142
GO_INFLAMMATORY_RESPONSE	-1.87739
GO_INNATE_IMMUNE_RESPONSE	-1.95123
GO_INSULIN_SECRETION	-1.67199
GO_INTERMEDIATE_FILAMENT_BASED_PROCESS	-1.62908
GO_IONOTROPIC_GLUTAMATE_RECEPTOR_SIGNALING_PATHWAY	-1.73191
GO_LEUKOCYTE_ACTIVATION	-2.28237
GO_LEUKOCYTE_CELL_CELL_ADHESION	-2.07155
GO_LEUKOCYTE_CHEMOTAXIS	-2.2119
GO_LEUKOCYTE_DIFFERENTIATION	-2.10674
GO_LEUKOCYTE_HOMEOSTASIS	-1.64218
GO_LEUKOCYTE_MEDIATED_CYTOTOXICITY	-1.92524
GO_LEUKOCYTE_MIGRATION	-1.95709
GO_LEUKOCYTE_PROLIFERATION	-1.68661
GO_LEUKOTRIENE_METABOLIC_PROCESS	-1.71428
GO_LIGASE_ACTIVITY_FORMING_CARBON_OXYGEN_BONDS			-2.04982
GO_LIPOPOLYSACCHARIDE_MEDIATED_SIGNALING_PATHWAY	-1.80185
GO_LONG_TERM_SYNAPTIC_POTENTIATION	-1.75463
GO_LYMPHOCYTE_ACTIVATION	-2.27068
GO_LYMPHOCYTE_ACTIVATION_INVOLVED_IN_IMMUNE_RESPONSE	-2.05751
GO_LYMPHOCYTE_COSTIMULATION	-1.82106
GO_LYMPHOCYTE_DIFFERENTIATION	-2.18973
GO_LYMPHOCYTE_HOMEOSTASIS	-1.69082
GO_LYMPHOCYTE_MIGRATION	-1.7553
GO_MACROPHAGE_ACTIVATION	-1.85554
GO_METAL_CLUSTER_BINDING			-1.85114
GO_MITOCHONDRIAL_MATRIX			-2.21343
GO_MONOCARBOXYLIC_ACID_BINDING	-1.70936
GO_MONOCYTE_CHEMOTAXIS	-1.63303
GO_MYELOID_CELL_ACTIVATION_INVOLVED_IN_IMMUNE_RESPONSE	-1.78813
GO_MYELOID_CELL_DIFFERENTIATION	-1.68028
GO_MYELOID_DENDRITIC_CELL_ACTIVATION	-1.82573
GO_MYELOID_DENDRITIC_CELL_DIFFERENTIATION	-1.76794
GO_MYELOID_LEUKOCYTE_ACTIVATION	-1.98324
GO_MYELOID_LEUKOCYTE_DIFFERENTIATION	-1.66584
GO_MYELOID_LEUKOCYTE_MIGRATION	-2.02414
GO_MYOSIN_BINDING	-1.92903
GO_NADP_METABOLIC_PROCESS	-2.00258
GO_NATURAL_KILLER_CELL_ACTIVATION	-1.80959
GO_NCRNA_METABOLIC_PROCESS			-1.94662
GO_NEGATIVE_REGULATION_OF_ACTIN_FILAMENT_POLYMERIZATION	-1.68835
GO_NEGATIVE_REGULATION_OF_ALPHA_BETA_T_CELL_ACTIVATION	-1.7675
GO_NEGATIVE_REGULATION_OF_ANTIGEN_RECEPTOR_MEDIATED_SIGNALING_PATHWAY	-1.62959
GO_NEGATIVE_REGULATION_OF_B_CELL_ACTIVATION	-1.80117
GO_NEGATIVE_REGULATION_OF_CELL_ACTIVATION	-1.68779
GO_NEGATIVE_REGULATION_OF_CELL_CELL_ADHESION	-1.67248
GO_NEGATIVE_REGULATION_OF_CHEMOTAXIS	-1.93687
GO_NEGATIVE_REGULATION_OF_CYTOKINE_PRODUCTION	-1.77757
GO_NEGATIVE_REGULATION_OF_EXOCYTOSIS	-1.75235
GO_NEGATIVE_REGULATION_OF_HOMOTYPIC_CELL_CELL_ADHESION	-1.94784
GO_NEGATIVE_REGULATION_OF_IMMUNE_EFFECTOR_PROCESS	-1.73211	-1.89603		-1.92028
GO_NEGATIVE_REGULATION_OF_IMMUNE_RESPONSE	-1.73838
GO_NEGATIVE_REGULATION_OF_INTERLEUKIN_6_PRODUCTION	-1.87623
GO_NEGATIVE_REGULATION_OF_LEUKOCYTE_MEDIATED_IMMUNITY	-1.68785
GO_NEGATIVE_REGULATION_OF_LYMPHOCYTE_DIFFERENTIATION	-1.91402	-1.85076
GO_NEGATIVE_REGULATION_OF_PRODUCTION_OF_MOLECULAR_MEDIATOR_OF_IMMUNE_RESPONSE	-1.68088
GO_NEGATIVE_REGULATION_OF_T_CELL_DIFFERENTIATION	-1.88655
GO_NEGATIVE_REGULATION_OF_TOLL_LIKE_RECEPTOR_SIGNALING_PATHWAY	-1.80911
GO_NEGATIVE_REGULATION_OF_TYPE_I_INTERFERON_PRODUCTION	-1.64423
GO_NEUROPEPTIDE_SIGNALING_PATHWAY	-1.6416
GO_NEUROTRANSMITTER_TRANSPORT	-1.64981
GO_NUCLEOID			-2.06154
GO_NUCLEOTIDE_BINDING_DOMAIN_LEUCINE_RICH_REPEAT_CONTAINING_RECEPTOR_SIGNALING_PATHWAY	-1.62791
GO_OXIDOREDUCTASE_ACTIVITY_ACTING_ON_CH_OH_GROUP_OF_DONORS		-1.96034		-1.94149
GO_OXIDOREDUCTASE_ACTIVITY_ACTING_ON_THE_CH_CH_GROUP_OF_DONORS			-1.89111
GO_OXIDOREDUCTASE_ACTIVITY_ACTING_ON_THE_CH_NH_GROUP_OF_DONORS			-1.91074
GO_OXIDOREDUCTASE_ACTIVITY_ACTING_ON_THE_CH_OH_GROUP_OF_DONORS_NAD_OR_NADP_AS_ACCEPTOR		-1.90446		-1.92294
GO_PATTERN_RECOGNITION_RECEPTOR_SIGNALING_PATHWAY	-2.18173
GO_PEPTIDE_TRANSPORT	-1.64336
GO_PEPTIDYL_THREONINE_MODIFICATION	-1.72258
GO_PHAGOCYTIC_VESICLE	-2.05486	-1.94663		-1.97316
GO_PHAGOCYTIC_VESICLE_MEMBRANE	-1.85427
GO_PHAGOCYTOSIS	-1.70629
GO_PHENOL_CONTAINING_COMPOUND_BIOSYNTHETIC_PROCESS	-1.68508
GO_PHENOL_CONTAINING_COMPOUND_METABOLIC_PROCESS	-1.6852
GO_PHOSPHATASE_COMPLEX	-1.72872
GO_PHOSPHATIDYLINOSITOL_BINDING	-1.74449
GO_PHOSPHOLIPASE_C_ACTIVITY	-1.82613
GO_PHOSPHOLIPID_BINDING	-1.67538
GO_PODOSOME	-1.80193
GO_POSITIVE_REGULATION_OF_ACTIN_FILAMENT_POLYMERIZATION	-1.83298
GO_POSITIVE_REGULATION_OF_ACUTE_INFLAMMATORY_RESPONSE	-2.00042
GO_POSITIVE_REGULATION_OF_ADAPTIVE_IMMUNE_RESPONSE	-2.1735
GO_POSITIVE_REGULATION_OF_ALPHA_BETA_T_CELL_ACTIVATION	-1.82063
GO_POSITIVE_REGULATION_OF_ALPHA_BETA_T_CELL_DIFFERENTIATION	-1.64303
GO_POSITIVE_REGULATION_OF_AUTOPHAGY	-1.67915
GO_POSITIVE_REGULATION_OF_B_CELL_ACTIVATION	-1.82714
GO_POSITIVE_REGULATION_OF_B_CELL_MEDIATED_IMMUNITY	-1.81792
GO_POSITIVE_REGULATION_OF_B_CELL_PROLIFERATION	-1.96037
GO_POSITIVE_REGULATION_OF_CD4_POSITIVE_ALPHA_BETA_T_CELL_ACTIVATION	-1.69987
GO_POSITIVE_REGULATION_OF_CELL_ACTIVATION	-2.06283
GO_POSITIVE_REGULATION_OF_CELL_ADHESION	-1.9152
GO_POSITIVE_REGULATION_OF_CELL_CELL_ADHESION	-2.1394
GO_POSITIVE_REGULATION_OF_CELL_DEATH	-1.69487
GO_POSITIVE_REGULATION_OF_CELL_KILLING	-1.71442
GO_POSITIVE_REGULATION_OF_CELL_MORPHOGENESIS_INVOLVED_IN_DIFFERENTIATION	-1.72854
GO_POSITIVE_REGULATION_OF_CHEMOKINE_PRODUCTION	-1.75192	-1.9114		-1.92077
GO_POSITIVE_REGULATION_OF_CHEMOTAXIS	-1.73985
GO_POSITIVE_REGULATION_OF_CYTOKINE_BIOSYNTHETIC_PROCESS	-2.0932
GO_POSITIVE_REGULATION_OF_CYTOKINE_PRODUCTION	-1.81857
GO_POSITIVE_REGULATION_OF_CYTOKINE_SECRETION	-1.67563
GO_POSITIVE_REGULATION_OF_CYTOSKELETON_ORGANIZATION	-1.66384
GO_POSITIVE_REGULATION_OF_DEFENSE_RESPONSE	-1.87898
GO_POSITIVE_REGULATION_OF_ENDOCYTOSIS	-1.88119
GO_POSITIVE_REGULATION_OF_EPITHELIAL_TO_MESENCHYMAL_TRANSITION	-1.83739
GO_POSITIVE_REGULATION_OF_ERK1_AND_ERK2_CASCADE	-1.70426
GO_POSITIVE_REGULATION_OF_GLIOGENESIS	-1.66259
GO_POSITIVE_REGULATION_OF_HEMOPOIESIS	-1.85674
GO_POSITIVE_REGULATION_OF_I_KAPPAB_KINASE_NF_KAPPAB_SIGNALING	-1.76077
GO_POSITIVE_REGULATION_OF_IMMUNE_EFFECTOR_PROCESS	-1.96032	-1.83648
GO_POSITIVE_REGULATION_OF_IMMUNE_RESPONSE	-2.03355
GO_POSITIVE_REGULATION_OF_INFLAMMATORY_RESPONSE	-2.00373	-2.18674		-2.19498
GO_POSITIVE_REGULATION_OF_INNATE_IMMUNE_RESPONSE	-1.76343
GO_POSITIVE_REGULATION_OF_INTERFERON_GAMMA_PRODUCTION	-2.08777
GO_POSITIVE_REGULATION_OF_INTERLEUKIN_1_BETA_PRODUCTION	-1.7776
GO_POSITIVE_REGULATION_OF_INTERLEUKIN_1_PRODUCTION	-1.78153
GO_POSITIVE_REGULATION_OF_INTERLEUKIN_12_PRODUCTION	-1.75607
GO_POSITIVE_REGULATION_OF_INTERLEUKIN_2_PRODUCTION	-1.79502
GO_POSITIVE_REGULATION_OF_INTERLEUKIN_6_PRODUCTION		-2.17629		-2.20844
GO_POSITIVE_REGULATION_OF_INTERLEUKIN_8_PRODUCTION		-2.01506		-2.01546
GO_POSITIVE_REGULATION_OF_KINASE_ACTIVITY	-1.84468
GO_POSITIVE_REGULATION_OF_LEUKOCYTE_CHEMOTAXIS	-1.68722
GO_POSITIVE_REGULATION_OF_LEUKOCYTE_DIFFERENTIATION	-1.93424
GO_POSITIVE_REGULATION_OF_LEUKOCYTE_MEDIATED_IMMUNITY	-2.10141	-1.84376
GO_POSITIVE_REGULATION_OF_LEUKOCYTE_PROLIFERATION	-2.1867
GO_POSITIVE_REGULATION_OF_LIPASE_ACTIVITY	-1.65725
GO_POSITIVE_REGULATION_OF_LYMPHOCYTE_DIFFERENTIATION	-1.88328
GO_POSITIVE_REGULATION_OF_LYMPHOCYTE_MEDIATED_IMMUNITY	-2.0406	-1.90745		-1.88401
GO_POSITIVE_REGULATION_OF_LYMPHOCYTE_MIGRATION	-1.67099
GO_POSITIVE_REGULATION_OF_MAP_KINASE_ACTIVITY	-1.86651
GO_POSITIVE_REGULATION_OF_MAPK_CASCADE	-1.75644
GO_POSITIVE_REGULATION_OF_NEUTROPHIL_MIGRATION	-1.75832
GO_POSITIVE_REGULATION_OF_NF_KAPPAB_TRANSCRIPTION_FACTOR_ACTIVITY	-1.69114
GO_POSITIVE_REGULATION_OF_PHAGOCYTOSIS	-1.78069
GO_POSITIVE_REGULATION_OF_PHOSPHOLIPASE_ACTIVITY	-1.71113
GO_POSITIVE_REGULATION_OF_PROTEIN_POLYMERIZATION	-1.87534
GO_POSITIVE_REGULATION_OF_PROTEIN_SERINE_THREONINE_KINASE_ACTIVITY	-1.95092
GO_POSITIVE_REGULATION_OF_REACTIVE_OXYGEN_SPECIES_BIOSYNTHETIC_PROCESS	-1.68565
GO_POSITIVE_REGULATION_OF_REACTIVE_OXYGEN_SPECIES_METABOLIC_PROCESS	-1.71767
GO_POSITIVE_REGULATION_OF_RECEPTOR_MEDIATED_ENDOCYTOSIS	-1.71786
GO_POSITIVE_REGULATION_OF_RESPONSE_TO_BIOTIC_STIMULUS	-1.66383
GO_POSITIVE_REGULATION_OF_RESPONSE_TO_EXTERNAL_STIMULUS	-1.93783	-2.01466		-2.01233
GO_POSITIVE_REGULATION_OF_RESPONSE_TO_WOUNDING	-1.65843	-1.9301		-1.93364
GO_POSITIVE_REGULATION_OF_T_CELL_MEDIATED_IMMUNITY	-1.73966
GO_POSITIVE_REGULATION_OF_T_CELL_PROLIFERATION	-1.96927
GO_POSITIVE_REGULATION_OF_TOLL_LIKE_RECEPTOR_SIGNALING_PATHWAY	-2.00462	-1.9662		-2.01904
GO_POSITIVE_REGULATION_OF_TUMOR_NECROSIS_FACTOR_SUPERFAMILY_CYTOKINE_PRODUCTION	-1.78089
GO_POSITIVE_REGULATION_OF_VASCULAR_ENDOTHELIAL_GROWTH_FACTOR_PRODUCTION	-1.62928
GO_PRIMARY_ALCOHOL_METABOLIC_PROCESS		-1.90712		-1.9216
GO_PROTEIN_K48_LINKED_UBIQUITINATION	-1.69349
GO_PROTEIN_LOCALIZATION_TO_CELL_PERIPHERY	-1.65094
GO_PROTEIN_SECRETION	-1.81404
GO_QUINONE_METABOLIC_PROCESS			-1.86339
GO_RAB_GUANYL_NUCLEOTIDE_EXCHANGE_FACTOR_ACTIVITY	-1.66902
GO_RAS_GUANYL_NUCLEOTIDE_EXCHANGE_FACTOR_ACTIVITY	-1.91565
GO_RAS_PROTEIN_SIGNAL_TRANSDUCTION	-1.91028
GO_RECEPTOR_INTERNALIZATION	-1.68637
GO_RECEPTOR_METABOLIC_PROCESS	-1.68193
GO_RECEPTOR_SIGNALING_PROTEIN_SERINE_THREONINE_KINASE_ACTIVITY	-1.69868
GO_REGULATION_OF_ACTIN_FILAMENT_BASED_PROCESS	-1.87999
GO_REGULATION_OF_ACTIN_FILAMENT_DEPOLYMERIZATION	-1.87384
GO_REGULATION_OF_ACTIN_FILAMENT_LENGTH	-2.21204	-1.84412
GO_REGULATION_OF_ACTIN_NUCLEATION	-1.67407
GO_REGULATION_OF_ADAPTIVE_IMMUNE_RESPONSE	-1.94825
GO_REGULATION_OF_ALPHA_BETA_T_CELL_ACTIVATION	-1.94069
GO_REGULATION_OF_ALPHA_BETA_T_CELL_DIFFERENTIATION	-1.82083
GO_REGULATION_OF_ANTIGEN_RECEPTOR_MEDIATED_SIGNALING_PATHWAY	-1.72383
GO_REGULATION_OF_AXON_GUIDANCE	-1.7364
GO_REGULATION_OF_B_CELL_ACTIVATION	-1.87855
GO_REGULATION_OF_B_CELL_MEDIATED_IMMUNITY	-1.69992
GO_REGULATION_OF_B_CELL_PROLIFERATION	-1.96956
GO_REGULATION_OF_CD4_POSITIVE_ALPHA_BETA_T_CELL_ACTIVATION	-1.85068
GO_REGULATION_OF_CELL_ACTIVATION	-2.04026
GO_REGULATION_OF_CELL_ADHESION	-1.91376
GO_REGULATION_OF_CELL_CELL_ADHESION	-2.122
GO_REGULATION_OF_CELL_KILLING	-1.87443
GO_REGULATION_OF_CELL_MORPHOGENESIS	-1.7771
GO_REGULATION_OF_CELL_MORPHOGENESIS_INVOLVED_IN_DIFFERENTIATION	-1.66268
GO_REGULATION_OF_CELL_SHAPE	-1.6557
GO_REGULATION_OF_CELLULAR_COMPONENT_SIZE	-1.65061
GO_REGULATION_OF_CHEMOKINE_PRODUCTION	-1.64425	-1.96935		-1.979
GO_REGULATION_OF_CHEMOTAXIS	-2.00562
GO_REGULATION_OF_CYTOKINE_BIOSYNTHETIC_PROCESS	-2.10177
GO_REGULATION_OF_CYTOKINE_PRODUCTION	-1.85503
GO_REGULATION_OF_CYTOKINE_SECRETION	-1.7629
GO_REGULATION_OF_CYTOSKELETON_ORGANIZATION	-1.67288
GO_REGULATION_OF_DEFENSE_RESPONSE	-1.65877
GO_REGULATION_OF_ENDOCYTOSIS	-1.80981
GO_REGULATION_OF_ENDOTHELIAL_CELL_DIFFERENTIATION	-1.78651
GO_REGULATION_OF_ERK1_AND_ERK2_CASCADE	-1.75894
GO_REGULATION_OF_EXOCYTOSIS	-1.85644
GO_REGULATION_OF_EXTRINSIC_APOPTOTIC_SIGNALING_PATHWAY_IN_ABSENCE_OF_LIGAND		-1.86471
GO_REGULATION_OF_GRANULOCYTE_CHEMOTAXIS	-1.75404	-1.97056		-1.96041
GO_REGULATION_OF_GTPASE_ACTIVITY	-1.80885
GO_REGULATION_OF_HEMOPOIESIS	-1.88936
GO_REGULATION_OF_HOMOTYPIC_CELL_CELL_ADHESION	-2.27842
GO_REGULATION_OF_I_KAPPAB_KINASE_NF_KAPPAB_SIGNALING	-1.69294
GO_REGULATION_OF_IMMUNE_EFFECTOR_PROCESS	-1.74408
GO_REGULATION_OF_INFLAMMATORY_RESPONSE	-1.6635
GO_REGULATION_OF_INNATE_IMMUNE_RESPONSE	-1.71553
GO_REGULATION_OF_INTERFERON_GAMMA_PRODUCTION	-1.78065
GO_REGULATION_OF_INTERLEUKIN_1_SECRETION	-1.66666
GO_REGULATION_OF_INTERLEUKIN_12_PRODUCTION	-1.695
GO_REGULATION_OF_INTERLEUKIN_2_PRODUCTION	-1.67745
GO_REGULATION_OF_INTERLEUKIN_6_PRODUCTION	-1.71665	-1.8745		-1.88083
GO_REGULATION_OF_INTERLEUKIN_8_PRODUCTION		-2.0812		-2.08374
GO_REGULATION_OF_LEUKOCYTE_APOPTOTIC_PROCESS	-1.85137
GO_REGULATION_OF_LEUKOCYTE_CHEMOTAXIS	-1.73957
GO_REGULATION_OF_LEUKOCYTE_DEGRANULATION	-1.86066
GO_REGULATION_OF_LEUKOCYTE_DIFFERENTIATION	-1.98903
GO_REGULATION_OF_LEUKOCYTE_MEDIATED_CYTOTOXICITY	-1.95289
GO_REGULATION_OF_LEUKOCYTE_MEDIATED_IMMUNITY	-2.17039
GO_REGULATION_OF_LEUKOCYTE_PROLIFERATION	-2.14385
GO_REGULATION_OF_LIPASE_ACTIVITY	-1.77501
GO_REGULATION_OF_LYMPHOCYTE_APOPTOTIC_PROCESS	-1.71943
GO_REGULATION_OF_LYMPHOCYTE_DIFFERENTIATION	-2.11057
GO_REGULATION_OF_LYMPHOCYTE_MEDIATED_IMMUNITY	-2.04343
GO_REGULATION_OF_MAP_KINASE_ACTIVITY	-1.71722
GO_REGULATION_OF_MAST_CELL_ACTIVATION	-1.67206
GO_REGULATION_OF_MAST_CELL_ACTIVATION_INVOLVED_IN_IMMUNE_RESPONSE	-1.75677
GO_REGULATION_OF_NEURAL_PRECURSOR_CELL_PROLIFERATION	-1.71224
GO_REGULATION_OF_NEUROBLAST_PROLIFERATION	-1.67952
GO_REGULATION_OF_NEUTROPHIL_CHEMOTAXIS	-1.7453	-1.90187		-1.88349
GO_REGULATION_OF_NEUTROPHIL_MIGRATION	-1.89265
GO_REGULATION_OF_NIK_NF_KAPPAB_SIGNALING	-1.68865
GO_REGULATION_OF_PHAGOCYTOSIS	-1.90649
GO_REGULATION_OF_PHOSPHOLIPASE_ACTIVITY	-2.00795
GO_REGULATION_OF_PHOSPHOLIPASE_C_ACTIVITY	-1.82855
GO_REGULATION_OF_PROTEIN_COMPLEX_ASSEMBLY	-1.6463
GO_REGULATION_OF_PROTEIN_POLYMERIZATION	-2.15052
GO_REGULATION_OF_PROTEIN_SERINE_THREONINE_KINASE_ACTIVITY	-1.72172
GO_REGULATION_OF_RAS_PROTEIN_SIGNAL_TRANSDUCTION	-1.9739
GO_REGULATION_OF_RECEPTOR_INTERNALIZATION	-1.63251
GO_REGULATION_OF_REGULATED_SECRETORY_PATHWAY	-1.76011
GO_REGULATION_OF_RHO_PROTEIN_SIGNAL_TRANSDUCTION	-1.88048
GO_REGULATION_OF_SECRETION	-1.65436
GO_REGULATION_OF_SEQUENCE_SPECIFIC_DNA_BINDING_TRANSCRIPTION_FACTOR_ACTIVITY	-1.64697
GO_REGULATION_OF_SMALL_GTPASE_MEDIATED_SIGNAL_TRANSDUCTION	-2.05987
GO_REGULATION_OF_T_CELL_DIFFERENTIATION	-2.15934
GO_REGULATION_OF_T_CELL_MEDIATED_IMMUNITY	-1.80894
GO_REGULATION_OF_T_CELL_PROLIFERATION	-1.95028
GO_REGULATION_OF_T_HELPER_CELL_DIFFERENTIATION	-1.8205
GO_REGULATION_OF_THYMOCYTE_AGGREGATION	-1.76693
GO_REGULATION_OF_TOLL_LIKE_RECEPTOR_SIGNALING_PATHWAY	-1.9602
GO_REGULATION_OF_TUMOR_NECROSIS_FACTOR_SUPERFAMILY_CYTOKINE_PRODUCTION	-1.75808
GO_REGULATION_OF_TYPE_2_IMMUNE_RESPONSE	-1.73763
GO_REGULATION_OF_VACUOLAR_TRANSPORT	-1.66258
GO_REGULATION_OF_VESICLE_MEDIATED_TRANSPORT	-1.85425
GO_RESPONSE_TO_BACTERIUM	-1.86385
GO_RESPONSE_TO_BIOTIC_STIMULUS	-1.62944
GO_RESPONSE_TO_CALCIUM_ION	-1.78248
GO_RESPONSE_TO_FUNGUS		-1.99336		-2.00574
GO_RESPONSE_TO_MOLECULE_OF_BACTERIAL_ORIGIN	-1.79703
GO_RHO_GTPASE_BINDING	-1.71592
GO_RHO_GUANYL_NUCLEOTIDE_EXCHANGE_FACTOR_ACTIVITY	-2.20507
GO_RHO_PROTEIN_SIGNAL_TRANSDUCTION	-1.69703
GO_RNA_MODIFICATION			-1.84036
GO_RUFFLE	-1.63303
GO_SEMAPHORIN_PLEXIN_SIGNALING_PATHWAY	-1.76354
GO_SIGNAL_RELEASE	-1.80268
GO_SINGLE_ORGANISM_CELL_ADHESION	-1.74718
GO_SMALL_GTPASE_MEDIATED_SIGNAL_TRANSDUCTION	-2.13256
GO_SPLICEOSOMAL_SNRNP_ASSEMBLY			-1.90993
GO_T_CELL_ACTIVATION_INVOLVED_IN_IMMUNE_RESPONSE	-2.06492
GO_T_CELL_DIFFERENTIATION	-2.04996
GO_T_CELL_DIFFERENTIATION_INVOLVED_IN_IMMUNE_RESPONSE	-1.87777
GO_T_CELL_RECEPTOR_COMPLEX	-1.7378
GO_T_CELL_SELECTION	-1.85538
GO_TAXIS	-1.87704
GO_TETRAPYRROLE_BIOSYNTHETIC_PROCESS			-1.8894
GO_THYMIC_T_CELL_SELECTION	-1.68779
GO_THYMUS_DEVELOPMENT	-1.69591
GO_TOLL_LIKE_RECEPTOR_SIGNALING_PATHWAY	-2.04733
GO_TRANSLATION_FACTOR_ACTIVITY_RNA_BINDING			-2.01911
GO_TRANSLATION_INITIATION_FACTOR_ACTIVITY			-2.01355
GO_TRNA_METABOLIC_PROCESS			-2.27513
GO_TRNA_MODIFICATION			-2.00237
GO_TRNA_PROCESSING			-2.04309
GO_UBIQUITIN_LIKE_PROTEIN_CONJUGATING_ENZYME_ACTIVITY	-1.6471
GO_UBIQUITIN_LIKE_PROTEIN_LIGASE_ACTIVITY	-1.6627
GO_UNFOLDED_PROTEIN_BINDING			-1.87518
GO_VASCULAR_ENDOTHELIAL_GROWTH_FACTOR_RECEPTOR_SIGNALING_PATHWAY	-1.77579
GOLDRATH_ANTIGEN_RESPONSE		-1.69251
GR_01	-1.60505
GROSS_HYPOXIA_VIA_ELK3_ONLY_UP		-1.69518
GTAAACC_MIR2995P	-1.69305
GTAGGCA_MIR189	-1.79439
GTATTAT_MIR3693P	-1.65382
GTGCAAT_MIR25_MIR32_MIR92_MIR363_MIR367	-1.50985
GTGCCAT_MIR183	-1.54105
GTGGGTGK_UNKNOWN	-1.64451
GTGTTGA_MIR505	-1.65551
GTTATAT_MIR410	-1.57055
HADDAD_T_LYMPHOCYTE_AND_NK_PROGENITOR_DN		-1.81527
HAHTOLA_SEZARY_SYNDROM_UP		-1.77694
HAINING.MEMORY.VS.EXHAUSTED.CD8.UP.MOUSE		-1.80465		-1.87147
HALLMARK_ALLOGRAFT_REJECTION	-2.04552	-1.5243
HALLMARK_APICAL_SURFACE	-1.47166
HALLMARK_CHOLESTEROL_HOMEOSTASIS				-1.70009
HALLMARK_COMPLEMENT	-1.74706
HALLMARK_E2F_TARGETS			-1.78147
HALLMARK_FATTY_ACID_METABOLISM			-1.65725
HALLMARK_HEME_METABOLISM			-2.3335
HALLMARK_IL6_JAK_STAT3_SIGNALING	-1.98525	-1.60562		-1.64871
HALLMARK_INFLAMMATORY_RESPONSE	-1.56698	-1.63512
HALLMARK_INTERFERON_ALPHA_RESPONSE		-1.48052
HALLMARK_INTERFERON_GAMMA_RESPONSE	-1.63725	-1.62907
HALLMARK_KRAS_SIGNALING_UP	-2.00803	-1.71046		-1.59816
HALLMARK_MITOTIC_SPINDLE	-1.49068
HALLMARK_MTORC1_SIGNALING				-1.58879
HALLMARK_MYC_TARGETS_V1			-2.29741
HALLMARK_MYC_TARGETS_V2			-1.97934
HALLMARK_OXIDATIVE_PHOSPHORYLATION			-1.68917
HALLMARK_PI3K_AKT_MTOR_SIGNALING	-1.50933
HALLMARK_PROTEIN_SECRETION	-1.55133	-1.55587
HALLMARK_TNFA_SIGNALING_VIA_NFKB	-1.80055	-1.9423
HALMOS_CEBPA_TARGETS_UP		-1.79244
HAN_JNK_SINGALING_DN		-1.84928		-1.81499
HESS_TARGETS_OF_HOXA9_AND_MEIS1_DN		-2.17965
HEUSER_AML_DRUG_RESISTANCE_DOWN		-1.8854
HFH8_01	-1.81253
HINATA_NFKB_TARGETS_FIBROBLAST_UP		-1.74646
HINATA_NFKB_TARGETS_KERATINOCYTE_UP		-1.69683
HIRSCH_CELLULAR_TRANSFORMATION_SIGNATURE_UP		-1.77363
HMGIY_Q6	-1.72451
HOELZEL_NF1_TARGETS_UP		-1.68089
HOXA9_DN.V1_UP	-2.17571	-1.94406
HUANG_GATA2_TARGETS_UP		-2.22481		-2.00292
ICHIBA_GRAFT_VERSUS_HOST_DISEASE_35D_UP		-1.87274
ICHIBA_GRAFT_VERSUS_HOST_DISEASE_D7_UP		-1.68144
IL2_UP.V1_DN	-1.74445
IL21_UP.V1_DN	-1.59996
INGERSOLL_CD16_NEGATIVE_MONOCYTES_UP		-2.14521
IRF_Q6	-1.52185
IRF1_Q6	-1.72377
IRITANI_MAD1_TARGETS_DN			-1.774
ISHIDA_E2F_TARGETS			-1.82498
IVANOVA_HEMATOPOIESIS_LATE_PROGENITOR		-1.7764
IVANOVA_HEMATOPOIESIS_MATURE_CELL		-1.79811	-1.88563
JAATINEN_HEMATOPOIETIC_STEM_CELL_DN		-1.87111
KAMIKUBO_MYELOID_CEBPA_NETWORK		-1.8646		-2.24231
KAUFFMANN_MELANOMA_RELAPSE_UP			-1.86626
KEGG_AMINOACYL_TRNA_BIOSYNTHESIS			-2.05609
KEGG_B_CELL_RECEPTOR_SIGNALING_PATHWAY		-1.88324
KEGG_EPITHELIAL_CELL_SIGNALING_IN_HELICOBACTER_PYLORI_INFECTION		-1.74751
KEGG_HISTIDINE_METABOLISM		-1.81097
KEGG_INTESTINAL_IMMUNE_NETWORK_FOR_IGA_PRODUCTION		-1.75013
KEGG_LEISHMANIA_INFECTION		-1.93534
KEGG_LEUKOCYTE_TRANSENDOTHELIAL_MIGRATION				-2.00293
KEGG_PATHOGENIC_ESCHERICHIA_COLI_INFECTION		-1.73213
KRAS.300_UP.V1_UP	-1.68179
KRAS.50_UP.V1_UP				-1.76466
KRAS.600.LUNG.BREAST_UP.V1_UP	-1.6887
KRAS.600_UP.V1_UP	-1.84306			-1.64054
KRAS.LUNG.BREAST_UP.V1_UP	-1.58781
KRAS.LUNG_UP.V1_UP	-1.51321			-1.77557
KRIGE_RESPONSE_TO_TOSEDOSTAT_24HR_UP		-1.70757
KTGGYRSGAA_UNKNOWN	-1.52161
LEE_DIFFERENTIATING_T_LYMPHOCYTE		-1.85397
LEE_LIVER_CANCER_DENA_UP				-2.03562
LEE_LIVER_CANCER_E2F1_UP				-2.00161
LEF1_UP.V1_DN	-1.68201
LENAOUR_DENDRITIC_CELL_MATURATION_DN		-1.82768
LHX3_01	-1.61737
LI_INDUCED_T_TO_NATURAL_KILLER_UP		-1.93196
LIAN_NEUTROPHIL_GRANULE_CONSTITUENTS				-1.89198
LINDSTEDT_DENDRITIC_CELL_MATURATION_A		-1.9785		-1.84828
LXR_Q3	-1.55564
MAF_Q6	-1.71099
MANALO_HYPOXIA_DN			-2.29463
MARSON_FOXP3_TARGETS_STIMULATED_UP		-1.7056
MARSON_FOXP3_TARGETS_UP		-1.67953
MARTINEZ_RESPONSE_TO_TRABECTEDIN_UP		-1.83796
MCLACHLAN_DENTAL_CARIES_UP		-2.04737		-2.15001
MEIS1AHOXA9_01	-1.51416
MEL18_DN.V1_DN	-1.51854
MENSSEN_MYC_TARGETS			-2.1028
MOOTHA_HUMAN_MITODB_6_2002			-2.10074
MOOTHA_MITOCHONDRIA			-2.00458
MOREIRA_RESPONSE_TO_TSA_UP				-1.98388
MORI_IMMATURE_B_LYMPHOCYTE_UP		-1.9778
MORI_MATURE_B_LYMPHOCYTE_UP		-1.79617
MORI_PRE_BI_LYMPHOCYTE_DN		-2.00387
MORI_SMALL_PRE_BII_LYMPHOCYTE_UP		-1.9638
MTOR_UP.N4.V1_DN	-1.68728
MYC_UP.V1_UP			-1.70743
NEMETH_INFLAMMATORY_RESPONSE_LPS_UP		-1.90948
NEWMAN_B_CELLS_MEMORY		-1.77023
NEWMAN_DENDRITIC_CELLS_ACTIVATED		-1.8153
NEWMAN_MACROPHAGES_M0		-1.70899
NEWMAN_MONOCYTES		-1.97156
NEWMAN_NEUTROPHILS		-2.14332		-1.93745
NFAT_Q4_01	-1.51545
NFAT_Q6	-1.54833
NFKAPPAB_01	-1.77789
NFKAPPAB65_01	-1.58112
NFKB_Q6	-1.74515
NFKB_Q6_01	-1.95518
NOTCH_DN.V1_DN	-1.81393	-1.74271
NOVERSHTERN_TOP100_GENES_UP_IN_ERY_CELL_THAN_OTHER_CELLS_HUMAN			-2.01177
NOVERSHTERN_TOP100_GENES_UP_IN_GRANULOCYTE_MONOCYTE_PROGENITOR_CELL_THAN_OTHER_CELLS_HUMAN		-2.07825
NOVERSHTERN_TOP100_GENES_UP_IN_I_ERY_CELL_THAN_OTHER_CELLS_HUMAN			-2.29207
OCT_Q6	-1.65181
OCT1_05	-1.66748
OCT1_B	-1.92434
OCT1_Q5_01	-1.52293
OCT1_Q6	-1.585
ODONNELL_TARGETS_OF_MYC_AND_TFRC_UP		-1.69905
ONDER_CDH1_TARGETS_2_DN		-1.78758
ONO_AML1_TARGETS_DN		-1.72669
OSF2_Q6	-1.58631
P53_DN.V2_UP	-1.55536
PAPASPYRIDONOS_UNSTABLE_ATEROSCLEROTIC_PLAQUE_UP		-1.86575
PARK_TRETINOIN_RESPONSE_AND_PML_RARA_FUSION		-1.67905
PASQUALUCCI_LYMPHOMA_BY_GC_STAGE_DN		-1.71308
PAX8_01	-1.57276
PEA3_Q6	-1.77115
PENG_GLUTAMINE_DEPRIVATION_DN			-1.95236
PENG_LEUCINE_DEPRIVATION_DN			-1.95325
PENG_RAPAMYCIN_RESPONSE_DN			-1.89999
PICCALUGA_ANGIOIMMUNOBLASTIC_LYMPHOMA_DN		-1.89628
PID_CD8_TCR_DOWNSTREAM_PATHWAY		-1.81364
PID_RAC1_PATHWAY		-1.69687
POOLA_INVASIVE_BREAST_CANCER_UP		-1.86803
PRC2_SUZ12_UP.V1_DN	-1.53521
PTEN_DN.V1_UP	-1.53326
PU1_Q6	-1.76014
PUJANA_BRCA_CENTERED_NETWORK			-1.88189
PUJANA_XPRSS_INT_NETWORK			-1.83384
QI_PLASMACYTOMA_UP		-1.76066		-1.83264
QIAN_TAML_GROUPAVSB_DOWNINA			-1.85423
RAF_UP.V1_UP	-1.94017	-1.71326		-1.63085
RAMALHO_STEMNESS_DN		-2.14387		-1.96812
RB_P130_DN.V1_DN	-1.52293
REACTOME_ACTIVATED_TLR4_SIGNALLING		-1.71631
REACTOME_ACTIVATION_OF_ATR_IN_RESPONSE_TO_REPLICATION_STRESS			-1.79022
REACTOME_G_ALPHA1213_SIGNALLING_EVENTS		-1.73928
REACTOME_G2_M_CHECKPOINTS			-1.8823
REACTOME_IMMUNOREGULATORY_INTERACTIONS_BETWEEN_A_LYMPHOID_AND_A_NON_LYMPHOID_CELL		-1.89111
REACTOME_LATENT_INFECTION_OF_HOMO_SAPIENS_WITH_MYCOBACTERIUM_TUBERCULOSIS		-1.83007
REACTOME_METABOLISM_OF_NON_CODING_RNA			-1.85019
REACTOME_MITOCHONDRIAL_PROTEIN_IMPORT			-1.89391
REACTOME_PROCESSING_OF_CAPPED_INTRON_CONTAINING_PRE_MRNA			-1.80377
REACTOME_RNA_POL_III_TRANSCRIPTION_INITIATION_FROM_TYPE_2_PROMOTER			-1.77438
REACTOME_SIGNALING_BY_RHO_GTPASES		-1.78365
REACTOME_TOLL_RECEPTOR_CASCADES		-1.72266
REACTOME_TRNA_AMINOACYLATION			-1.9883
RHEIN_ALL_GLUCOCORTICOID_THERAPY_UP		-1.83728
RODRIGUES_DCC_TARGETS_DN		-1.75383
ROSS_AML_WITH_CBFB_MYH11_FUSION				-1.9607
ROSS_AML_WITH_MLL_FUSIONS		-1.69324
RPS14_DN.V1_DN			-2.16604
RPS14_DN.V1_UP	-2.04166	-1.865		-1.86775
RUTELLA_RESPONSE_TO_HGF_DN		-1.69741
RYTGCNWTGGNR_UNKNOWN	-1.76345
SABATES_COLORECTAL_ADENOMA_UP				-2.12294
SAITO_LSC_VS_HSC_259UP_GENE_HUMAN		-2.19207		-2.20329
SARKAR.KLRG1.HIGH.VS.LOW.CD8.UP.MOUSE		-1.88129
SCHLOSSER_MYC_AND_SERUM_RESPONSE_SYNERGY			-1.82
SCHLOSSER_MYC_TARGETS_AND_SERUM_RESPONSE_DN			-1.96297
SCHLOSSER_MYC_TARGETS_REPRESSED_BY_SERUM			-2.07141
SCHMITZ_RAPAMYCIN_BURKITT'S_DOWN			-1.86652
SCHUHMACHER_MYC_TARGETS_UP			-1.94649
SEKI_INFLAMMATORY_RESPONSE_LPS_UP		-1.70616
SENGUPTA_NASOPHARYNGEAL_CARCINOMA_DN		-1.70448
SHAY_GRANULOCYTES_INDUCED_GENES_HUMAN		-2.05272		-2.28396
SIRNA_EIF4GI_DN				-1.66843
SMID_BREAST_CANCER_NORMAL_LIKE_UP		-1.728
SNF5_DN.V1_UP	-1.54831
SOTIRIOU_BREAST_CANCER_GRADE_1_VS_3_UP			-1.99675
SOX5_01	-1.59895
SRF_01	-1.64309
SRF_C	-1.64301
SRF_Q6	-1.6797
STAT4_01	-1.75518
STAT5A_03	-1.51725
STAT6_02	-1.54725
STEFAN_KOEHRER_FOXO1_3A_UP_IN_ALL_HUMAN		-1.81123
STEGER_ADIPOGENESIS_UP				-2.01043
STK33_NOMO_UP	-2.07742	-1.70891
STK33_SKM_UP	-2.001	-1.73861
STK33_UP	-2.11161	-1.78091
STTTCRNTTT_IRF_Q6	-1.70298
SWEET_KRAS_ONCOGENIC_SIGNATURE		-1.76791
TAATAAT_MIR126	-1.55583
TAATTA_CHX10_01	-1.85382
TACAATC_MIR508	-1.74343
TAGCTTT_MIR9	-1.5065
TAKEDA_TARGETS_OF_NUP98_HOXA9_FUSION_10D_DN		-1.69966
TAKEDA_TARGETS_OF_NUP98_HOXA9_FUSION_16D_DN		-2.05042		-1.81007
TAKEDA_TARGETS_OF_NUP98_HOXA9_FUSION_3D_DN		-1.92218		-1.83307
TAKEDA_TARGETS_OF_NUP98_HOXA9_FUSION_8D_DN		-1.85803		-2.12604
TATTATA_MIR374	-1.57296
TBK1.DF_UP	-1.65807
TCCATTKW_UNKNOWN	-1.72468
TCF11MAFG_01	-1.5802
TCTATGA_MIR376A_MIR376B	-1.66311
TGAATGT_MIR181A_MIR181B_MIR181C_MIR181D	-1.68026
TGCACTG_MIR148A_MIR152_MIR148B	-1.52533
TGCCTTA_MIR124A	-1.60439
TGTATGA_MIR4853P	-1.67827
THEILGAARD_NEUTROPHIL_AT_SKIN_WOUND_DN		-1.78368		-1.89131
TING_SILENCED_BY_DICER		-1.70052
TONKS_TARGETS_OF_RUNX1_RUNX1T1_FUSION_ERYTHROCYTE_UP		-1.69985
TTGCCAA_MIR182	-1.75041
TTGGAGA_MIR5155P_MIR519E	-1.50081
TTTGCAG_MIR518A2	-1.52053
TTTGTAG_MIR520D	-1.62996
UZONYI_RESPONSE_TO_LEUKOTRIENE_AND_THROMBIN		-1.74939
VALK_AML_WITH_CEBPA				-1.95577
VERHAAK_GLIOBLASTOMA_MESENCHYMAL		-2.08579		-1.93152
VERNOCHET_ADIPOGENESIS				-2.03828
WALLACE_PROSTATE_CANCER_RACE_UP		-2.00511
WANG_RESPONSE_TO_GSK3_INHIBITOR_SB216763_UP		-1.91001		-1.92732
WANG_TUMOR_INVASIVENESS_DN		-1.68429
WHERRY.EXHAUSTED.VS.EFFECTOR.CD8.DOWN.MOUSE		-1.89798
WHERRY.EXHAUSTED.VS.MEMORY.CD8.DOWN.MOUSE		-1.67877
WHITMAN_AML_FLT3_TKDMUTATION_VS_FLT3_WT_112UPREGULATED_HUMAN		-1.91527		-1.96107
WHITMAN_AML_FLT3_TKDMUTATION_VS_FLT3_WT_124DOWNREGULATED_HUMAN			-1.90833
WIELAND_UP_BY_HBV_INFECTION		-1.72783
WILENSKY_RESPONSE_TO_DARAPLADIB		-1.82821
YAATNANRNNNCAG_UNKNOWN	-1.87038
YAO_TEMPORAL_RESPONSE_TO_PROGESTERONE_CLUSTER_5				-2.03789
YGTCCTTGR_UNKNOWN	-1.7619
YRCCAKNNGNCGC_UNKNOWN	-1.66016
YU_MYC_TARGETS_DN		-2.04188
ZHAN_MULTIPLE_MYELOMA_CD1_AND_CD2_UP		-1.72706
ZHAN_MULTIPLE_MYELOMA_CD1_DN		-1.67694
ZHANG_RESPONSE_TO_CANTHARIDIN_DN			-1.85006
ZHANG_TLX_TARGETS_60HR_DN			-2.03935
ZHANG_TLX_TARGETS_DN			-1.84378
ZHENG_IL22_SIGNALING_UP				-2.28938
ZHOU_MYELOMA_AFTER_CHEMOTHERAPY_AND_RELAPSE_UP_53_IE_DRUG_RESISTANCE_HUMAN		-1.84289		-2.0772
