# Supplementary material for: Tumor Trp53 status and genotype affect the bone marrow microenvironment in acute myeloid leukemia
Source: Oncotarget. 2017 Jul 6;8(48):83354–69. doi: 10.18632/oncotarget.19042 (PMC5663521; doi:10.18632/oncotarget.19042)
Supplement: Supplementary file 6 [file oncotarget-08-83354-s006.xlsx]

## Sheet: Sheet0
Supplementary Table 5: IPA Canonical Pathway analysis for genes up-regulated in BM-MSC exposed to MLL/ENL leukemia.
Ingenuity Canonical Pathways	-log(p-value)	Ratio	z-score	Upregulated	Molecules
PI3K Signaling in B Lymphocytes	15.4	0.219	4.6	28/128 (22%)	CAMK2B,ITPR2,PTEN,NFATC2,PLEKHA2,CAMK2D,CD40,NFKBIE,PPP3CC,TLR4,FOS,PIK3CD,PIK3AP1,PLEKHA1,CD19,PRKCB,BLNK,VAV3,CD79B,IL4,PPP3CA,NFATC1,PLEKHA4,PLCD3,PLCG2,PIK3CG,BLK,ITPR3
PKCθ Signaling in T Lymphocytes	6.84	0.138	4.243	18/130 (14%)	CAMK2B,GRAP2,NFATC2,MAP3K14,CAMK2D,PPP3CA,NFKBIE,RAC2,NFATC1,PPP3CC,MAP3K9,PLCG2,PIK3CG,CARD11,FOS,PIK3CD,MAP3K3,VAV3
Cardiac Hypertrophy Signaling	4.22	0.0851	4.025	20/235 (9%)	MAPKAPK3,TGFB3,MYL4,TGFB1,MAP3K14,PPP3CA,RHOJ,PPP3CC,MEF2C,MAP3K9,PLCD3,PLCG2,PIK3CG,GNAI2,GNAQ,TGFBR2,PIK3CD,ADCY2,GNG2,MAP3K3
Dendritic Cell Maturation	4.03	0.0909	4	17/187 (9%)	IL12A,IL1B,MAP3K14,CD40,NFKBIE,PLCD3,PLCG2,PIK3CG,TLR4,IRF8,IL1RN,PIK3CD,RELB,TYROBP,ICAM1,TLR2,LTB
IL-8 Signaling	3.3	0.0816	4	16/196 (8%)	IQGAP1,ITGAV,MPO,CSTB,PLD4,RHOJ,RAC2,VCAM1,PIK3CG,FOS,GNAI2,PIK3CD,CXCR2,PRKCB,GNG2,ICAM1
Phospholipase C Signaling	5.68	0.0966	3.9	23/238 (10%)	HDAC5,GRAP2,ARHGEF11,ITPR2,MYL4,NFATC2,CD79B,PLD4,PPP3CA,RHOJ,NFATC1,PPP3CC,MEF2C,PLCD3,PLCG2,GNAQ,ARHGEF6,ITPR3,PRKCB,ADCY2,GNG2,BLNK,AHNAK
Gαq Signaling	4.32	0.1	3.873	16/160 (10%)	ITPR2,NFATC2,PLD4,PPP3CA,NFKBIE,RHOJ,NFATC1,PPP3CC,PLCG2,PIK3CG,GNAQ,PIK3CD,ITPR3,PRKCB,GNG2,AVPR1A
B Cell Receptor Signaling	12.8	0.162	3.78	30/185 (16%)	CAMK2B,PTEN,NFATC2,CAMK2D,CD22,INPPL1,NFKBIE,RAC2,PPP3CC,PIK3CD,PIK3AP1,CD19,PRKCB,BLNK,MAP3K3,FOXO1,VAV3,TCF3,CD79B,MAP3K14,PPP3CA,NFATC1,MEF2C,RASSF5,MAP3K9,PLCG2,PIK3CG,BCL6,EBF1,ETS1
Leukocyte Extravasation Signaling	4.4	0.0905	3.771	19/210 (9%)	CXCL12,MMP11,MSN,MMP13,RAC2,RASGRP1,RASSF5,TIMP2,VCAM1,PLCG2,PIK3CG,GNAI2,PIK3CD,SELPLG,PRKCB,TEC,ICAM1,PECAM1,VAV3
Role of NFAT in Regulation of the Immune Response	4.68	0.0984	3.742	18/183 (10%)	ITPR2,NFATC2,CD79B,PPP3CA,NFKBIE,FCER1A,NFATC1,PPP3CC,MEF2C,PLCG2,PIK3CG,FOS,GNAI2,GNAQ,PIK3CD,ITPR3,GNG2,BLNK
Production of Nitric Oxide and Reactive Oxygen Species in Macrophages	4.92	0.0984	3.638	19/193 (10%)	IFNGR2,MPO,IL4,MAP3K14,JAK3,NFKBIE,RHOJ,MAP3K9,PLCG2,PIK3CG,TLR4,FOS,IRF8,PIK3CD,PPP1R3C,PRKCB,SIRPA,MAP3K3,TLR2
NF-κB Signaling	4.26	0.095	3.638	17/179 (9%)	IL1B,MAP3K14,CD40,NFKBIE,PLCG2,PIK3CG,TLR4,CARD11,TGFBR2,IL1RN,PIK3CD,BMP4,RELB,GHR,PRKCB,MAP3K3,TLR2
CD28 Signaling in T Helper Cells	4.24	0.109	3.606	14/129 (11%)	GRAP2,ITPR2,NFATC2,ARPC5L,PPP3CA,NFKBIE,NFATC1,PPP3CC,ARPC1B,PIK3CG,CARD11,FOS,PIK3CD,ITPR3
Tec Kinase Signaling	4.03	0.0947	3.606	16/169 (9%)	JAK3,RHOJ,FCER1A,PLCG2,PIK3CG,TLR4,BLK,FOS,GNAI2,GNAQ,PIK3CD,PRKCB,TEC,GNG2,FAS,VAV3
Endothelin-1 Signaling	3.55	0.086	3.5	16/186 (9%)	ITPR2,EDNRA,CASP1,PLD4,PLCD3,PLCG2,PIK3CG,FOS,GNAI2,GNAQ,PIK3CD,ITPR3,PRKCB,ADCY2,PAFAH1B3,CASP4
TREM1 Signaling	5.43	0.16	3.464	12/75 (16%)	TLR4,CCL3,LAT2,IL1B,MPO,TYROBP,CASP1,CD40,ICAM1,TLR2,CIITA,PLCG2
HMGB1 Signaling	3.55	0.0985	3.464	13/132 (10%)	TGFB3,IL12A,TGFB1,IL1B,IFNGR2,IL4,RHOJ,VCAM1,PIK3CG,TLR4,FOS,PIK3CD,ICAM1
GNRH Signaling	3.13	0.0938	3.464	12/128 (9%)	CAMK2B,FOS,GNAI2,ITPR2,GNAQ,ITPR3,MAP3K14,PRKCB,CAMK2D,ADCY2,MAP3K3,MAP3K9
p70S6K Signaling	3.04	0.0916	3.464	12/131 (9%)	GNAI2,GNAQ,PIK3CD,CD79B,IL4,CD19,PRKCB,MAPT,IL2RG,PLCD3,PLCG2,PIK3CG
CREB Signaling in Neurons	2.24	0.0707	3.317	13/184 (7%)	CAMK2B,ITPR2,CAMK2D,PLCD3,PLCG2,PIK3CG,GNAI2,GNAQ,PIK3CD,ITPR3,PRKCB,ADCY2,GNG2
Thrombin Signaling	4.64	0.0941	3.3	19/202 (9%)	CAMK2B,ARHGEF11,ITPR2,MYL4,CAMK2D,RHOJ,PLCD3,PLCG2,PIK3CG,GATA3,GNAI2,GNAQ,ARHGEF6,PIK3CD,ITPR3,MYLK,PRKCB,ADCY2,GNG2
fMLP Signaling in Neutrophils	4.55	0.116	3.207	14/121 (12%)	ITPR2,NFATC2,ARPC5L,PPP3CA,NFKBIE,NFATC1,PPP3CC,ARPC1B,PIK3CG,GNAI2,PIK3CD,ITPR3,PRKCB,GNG2
Integrin Signaling	2.83	0.0737	3.207	16/217 (7%)	PTEN,ITGAV,NEDD9,ITGA11,PDGFB,ARPC5L,RHOJ,RAC2,ARPC1B,ITGB7,PLCG2,PIK3CG,ZYX,PIK3CD,MYLK,PFN2
Signaling by Rho Family GTPases	2.66	0.0691	3.207	17/246 (7%)	IQGAP1,ARHGEF11,MYL4,MSN,CDC42EP5,ARPC5L,RHOJ,ARPC1B,MAP3K9,PIK3CG,FOS,GNAI2,GNAQ,ARHGEF6,PIK3CD,MYLK,GNG2
Chemokine Signaling	4.18	0.143	3.162	10/70 (14%)	CAMK2B,FOS,CXCL12,GNAI2,GNAQ,PRKCB,CAMK2D,CCL4,PLCG2,PIK3CG
Neuropathic Pain Signaling In Dorsal Horn Neurons	2.49	0.0877	3.162	10/114 (9%)	CAMK2B,FOS,ITPR2,PIK3CD,ITPR3,PRKCB,CAMK2D,PLCD3,PLCG2,PIK3CG
Role of Pattern Recognition Receptors in Recognition of Bacteria and Viruses	3.99	0.103	3	14/136 (10%)	TGFB3,IL12A,TGFB1,IL1B,IL4,CASP1,OAS2,PLCG2,PIK3CG,TLR4,C1QC,PIK3CD,PRKCB,TLR2
Calcium Signaling	3.85	0.0914	3	16/175 (9%)	CAMK2B,HDAC5,ATP2A3,ITPR2,MYL4,TNNI2,NFATC2,TPM4,CAMK2D,PPP3CA,NFATC1,PPP3CC,MEF2C,ATP2B2,ITPR3,TNNT1
RANK Signaling in Osteoclasts	3.47	0.109	3	11/101 (11%)	FOS,PIK3CD,NFATC2,MAP3K14,PPP3CA,NFKBIE,NFATC1,PPP3CC,MAP3K3,MAP3K9,PIK3CG
Fcγ Receptor-mediated Phagocytosis in Macrophages and Monocytes	2.57	0.0968	3	9/93 (10%)	PTEN,PRKCB,PLD4,FYB,ARPC5L,RAC2,ARPC1B,PIK3CG,VAV3
Cholecystokinin/Gastrin-mediated Signaling	2.33	0.0891	3	9/101 (9%)	FOS,ITPR2,GNAQ,IL1RN,ITPR3,IL1B,PRKCB,RHOJ,MEF2C
SAPK/JNK Signaling	2.25	0.0865	3	9/104 (9%)	MAP4K3,PIK3CD,MAP4K2,GNG2,RAC2,NFATC1,MAP3K3,MAP3K9,PIK3CG
Renin-Angiotensin Signaling	1.88	0.0756	3	9/119 (8%)	FOS,ITPR2,GNAQ,PIK3CD,ITPR3,PRKCB,ADCY2,PLCG2,PIK3CG
Aldosterone Signaling in Epithelial Cells	1.1	0.0542	3	9/166 (5%)	ITPR2,PIK3CD,ITPR3,SGK1,PRKCB,SCNN1A,PLCD3,PLCG2,PIK3CG
iCOS-iCOSL Signaling in T Helper Cells	7.39	0.15	2.887	18/120 (15%)	CAMK2B,GRAP2,ITPR2,PTEN,NFATC2,PLEKHA2,CAMK2D,PPP3CA,CD40,NFKBIE,NFATC1,PPP3CC,PLEKHA4,IL2RG,PIK3CG,PIK3CD,ITPR3,PLEKHA1
CXCR4 Signaling	4.19	0.0976	2.887	16/164 (10%)	CXCL12,ARHGEF11,ITPR2,MYL4,ELMO2,RHOJ,PIK3CG,FOS,GNAI2,GNAQ,PIK3CD,ITPR3,PRKCB,ADCY2,GNG2,ELMO1
Actin Cytoskeleton Signaling	2.65	0.0708	2.887	16/226 (7%)	IQGAP1,MYL4,MSN,PDGFB,ARPC5L,RAC2,ARPC1B,PIK3CG,ARHGAP24,ARHGEF6,PIK3CD,MYLK,FGF13,PFN2,TMSB10/TMSB4X,VAV3
cAMP-mediated signaling	2.31	0.0673	2.887	15/223 (7%)	CAMK2B,CAMK2D,P2RY14,PDE2A,PDE4B,PPP3CA,PPP3CC,TULP2,AKAP12,GNAI2,SMPDL3B,CXCR2,ADCY2,ADORA3,DUSP6
p38 MAPK Signaling	2.41	0.0855	2.828	10/117 (9%)	MAPKAPK3,TGFB3,TGFBR2,IL1RN,TGFB1,IL1B,MAPT,FAS,MEF2C,CDC25B
G Beta Gamma Signaling	2.18	0.0909	2.828	8/88 (9%)	GNAI2,GNAQ,ARHGEF6,PRKCB,ADCY2,GNG2,PLCG2,PIK3CG
PDGF Signaling	2.12	0.0889	2.828	8/90 (9%)	FOS,PIK3CD,JAK3,PRKCB,PDGFB,INPPL1,PLCG2,PIK3CG
RhoA Signaling	1.84	0.0744	2.828	9/121 (7%)	LPAR6,ARHGEF11,MYL4,MSN,MYLK,CDC42EP5,ARPC5L,PFN2,ARPC1B
Mouse Embryonic Stem Cell Pluripotency	1.72	0.0755	2.828	8/106 (8%)	TCF3,PIK3CD,BMP4,TCF4,JAK3,ID3,TCF7L2,PIK3CG
Sperm Motility	1.37	0.0645	2.828	8/124 (6%)	ITPR2,ITPR3,PRKCB,PDE2A,PDE4B,PAFAH1B3,PLCD3,PLCG2
Synaptic Long Term Depression	1.05	0.0552	2.828	8/145 (6%)	ITPR2,GNAI2,GNAQ,ITPR3,PRKCB,PAFAH1B3,PLCD3,PLCG2
Synaptic Long Term Potentiation	2.84	0.0917	2.714	11/120 (9%)	CAMK2B,ITPR2,GNAQ,PPP1R3C,ITPR3,PRKCB,CAMK2D,PPP3CA,PPP3CC,PLCD3,PLCG2
Toll-like Receptor Signaling	3.98	0.135	2.646	10/74 (14%)	TLR4,FOS,LY96,IL12A,IL1RN,IL1B,MAP3K14,TICAM2,TRAF1,TLR2
Calcium-induced T Lymphocyte Apoptosis	2.44	0.111	2.646	7/63 (11%)	ATP2A3,ITPR2,NFATC2,ITPR3,PRKCB,PPP3CA,PPP3CC
α-Adrenergic Signaling	2.24	0.093	2.646	8/86 (9%)	GNAI2,ITPR2,GNAQ,ITPR3,PRKCB,ADCY2,GNG2,PLCG2
Corticotropin Releasing Hormone Signaling	2.07	0.0811	2.646	9/111 (8%)	FOS,GNAI2,ITPR2,GNAQ,ITPR3,PRKCB,ADCY2,MEF2C,PLCG2
LPS-stimulated MAPK Signaling	1.72	0.0814	2.646	7/86 (8%)	TLR4,FOS,PIK3CD,MAP3K14,PRKCB,NFKBIE,PIK3CG
Ephrin Receptor Signaling	1.67	0.0636	2.646	11/173 (6%)	CXCL12,GNAI2,GNAQ,MAP3K14,EFNA5,PDGFB,GNG2,ARPC5L,RAC2,ARPC1B,PIK3CG
eNOS Signaling	1.61	0.0649	2.646	10/154 (6%)	LPAR6,ITPR2,GNAQ,PIK3CD,ITPR3,PRKCB,ADCY2,AQP8,PLCG2,PIK3CG
Gα12/13 Signaling	1.27	0.0615	2.646	8/130 (6%)	LPAR6,MYL4,PIK3CD,TEC,NFKBIE,MEF2C,PIK3CG,VAV3
NGF Signaling	1.11	0.0598	2.646	7/117 (6%)	SMPD2,PIK3CD,MAP3K14,MAP3K3,MAP3K9,PLCG2,PIK3CG
P2Y Purigenic Receptor Signaling Pathway	2.04	0.0758	2.53	10/132 (8%)	FOS,GNAI2,GNAQ,PIK3CD,PRKCB,ADCY2,GNG2,PLCD3,PLCG2,PIK3CG
B Cell Activating Factor Signaling	4.53	0.2	2.449	8/40 (20%)	FOS,NFATC2,TNFRSF13B,MAP3K14,TNFRSF13C,TRAF1,NFKBIE,NFATC1
iNOS Signaling	3.38	0.159	2.449	7/44 (16%)	TLR4,FOS,HMGA1,LY96,IFNGR2,JAK3,NFKBIE
GDNF Family Ligand-Receptor Interactions	2.57	0.105	2.449	8/76 (11%)	FOS,ITPR2,PIK3CD,ITPR3,DOK2,DOK3,PLCG2,PIK3CG
Lymphotoxin β Receptor Signaling	2.29	0.104	2.449	7/67 (10%)	PIK3CD,RELB,MAP3K14,TRAF1,VCAM1,LTB,PIK3CG
Type II Diabetes Mellitus Signaling	2.16	0.0787	2.449	10/127 (8%)	SMPD2,PIK3CD,SOCS3,MAP3K14,PRKCB,PKM,SOCS2,NFKBIE,ADIPOQ,PIK3CG
Pancreatic Adenocarcinoma Signaling	1.91	0.0763	2.449	9/118 (8%)	TGFB3,TGFBR2,PIK3CD,TGFB1,CDKN1A,JAK3,CDKN2A,PLD4,PIK3CG
ERK5 Signaling	1.85	0.0952	2.449	6/63 (10%)	FOS,GNAQ,SGK1,WNK1,MAP3K3,MEF2C
IL-1 Signaling	1.6	0.0769	2.449	7/91 (8%)	FOS,GNAI2,GNAQ,MAP3K14,ADCY2,GNG2,NFKBIE
NF-κB Activation by Viruses	1.26	0.0698	2.449	6/86 (7%)	PIK3CD,ITGAV,MAP3K14,PRKCB,NFKBIE,PIK3CG
Rac Signaling	0.795	0.0517	2.449	6/116 (5%)	IQGAP1,PIK3CD,ARPC5L,SH3RF1,ARPC1B,PIK3CG
Colorectal Cancer Metastasis Signaling	3.05	0.0729	2.357	18/247 (7%)	TGFB3,TCF3,MMP11,TGFB1,TCF4,JAK3,MMP13,RHOJ,PIK3CG,TLR4,FOS,APPL1,TGFBR2,PIK3CD,ADCY2,GNG2,TCF7L2,TLR2
CD40 Signaling	3.12	0.115	2.333	9/78 (12%)	FOS,PIK3CD,MAP3K14,JAK3,TRAF1,CD40,NFKBIE,ICAM1,PIK3CG
ILK Signaling	0.775	0.0459	2.333	9/196 (5%)	FOS,MYL4,PTEN,ARHGEF6,PIK3CD,RHOJ,TMSB10/TMSB4X,ITGB7,PIK3CG
Inflammasome pathway	3.39	0.238	2.236	5/21 (24%)	TLR4,PANX1,IL1B,CASP1,P2RX7
MIF Regulation of Innate Immunity	2.05	0.122	2.236	5/41 (12%)	TLR4,FOS,LY96,CD74,NFKBIE
FcγRIIB Signaling in B Lymphocytes	1.6	0.0943	2.236	5/53 (9%)	PIK3CD,CD79B,BLNK,PLCG2,PIK3CG
Wnt/Ca+ pathway	1.48	0.0877	2.236	5/57 (9%)	NFATC2,PPP3CA,NFATC1,PLCD3,PLCG2
UVA-Induced MAPK Signaling	1.37	0.0686	2.236	7/102 (7%)	FOS,SMPD2,PIK3CD,PARP4,PLCD3,PLCG2,PIK3CG
PEDF Signaling	1.31	0.0714	2.236	6/84 (7%)	PIK3CD,SERPINF1,TCF4,FAS,NFKBIE,PIK3CG
IL-2 Signaling	1.29	0.0781	2.236	5/64 (8%)	FOS,PIK3CD,JAK3,IL2RG,PIK3CG
Thrombopoietin Signaling	1.27	0.0769	2.236	5/65 (8%)	FOS,PIK3CD,PRKCB,PLCG2,PIK3CG
Telomerase Signaling	1.23	0.0636	2.236	7/110 (6%)	HDAC5,PIK3CD,CDKN1A,ELK3,ETS1,IL2RG,PIK3CG
VEGF Family Ligand-Receptor Interactions	1.23	0.0682	2.236	6/88 (7%)	FOS,PIK3CD,NRP1,PRKCB,PLCG2,PIK3CG
EGF Signaling	1.2	0.0735	2.236	5/68 (7%)	FOS,ITPR2,PIK3CD,ITPR3,PIK3CG
Fc Epsilon RI Signaling	2.35	0.084	2.121	10/119 (8%)	GRAP2,PIK3CD,IL4,PRKCB,INPPL1,RAC2,FCER1A,PIK3CG,PLCG2,VAV3
IL-6 Signaling	1.32	0.063	2.121	8/127 (6%)	FOS,IL1RN,PIK3CD,IL1B,SOCS3,MAP3K14,NFKBIE,PIK3CG
Dopamine-DARPP32 Feedback in cAMP Signaling	2.27	0.0741	2.111	12/162 (7%)	ATP2A3,GNAI2,ITPR2,GNAQ,PPP1R3C,ITPR3,PRKCB,ADCY2,PPP3CA,PPP3CC,PLCD3,PLCG2
TNFR2 Signaling	1.91	0.138	2	4/29 (14%)	FOS,MAP3K14,TRAF1,NFKBIE
Renal Cell Carcinoma Signaling	1.88	0.0875	2	7/80 (9%)	FOS,PIK3CD,TGFB1,PDGFB,SLC2A1,ETS1,PIK3CG
MIF-mediated Glucocorticoid Regulation	1.71	0.121	2	4/33 (12%)	TLR4,LY96,CD74,NFKBIE
CD27 Signaling in Lymphocytes	1.63	0.0962	2	5/52 (10%)	FOS,MAP3K14,NFKBIE,MAP3K3,MAP3K9
Interferon Signaling	1.59	0.111	2	4/36 (11%)	IFITM1,IFNGR2,IFITM3,PSMB8
Non-Small Cell Lung Cancer Signaling	1.46	0.0779	2	6/77 (8%)	ITPR2,PIK3CD,ITPR3,CDKN2A,RASSF5,PIK3CG
Macropinocytosis Signaling	1.37	0.0741	2	6/81 (7%)	PIK3CD,PRKCB,PDGFB,ITGB7,PLCG2,PIK3CG
Role of IL-17F in Allergic Inflammatory Airway Diseases	1.31	0.0909	2	4/44 (9%)	TRAF3IP2,IL1B,MMP13,CCL4
TNFR1 Signaling	1.19	0.0833	2	4/48 (8%)	FOS,MAP4K2,MAP3K14,NFKBIE
Remodeling of Epithelial Adherens Junctions	1.18	0.0725	2	5/69 (7%)	ZYX,IQGAP1,RAB5B,ARPC5L,ARPC1B
ErbB4 Signaling	1.11	0.0694	2	5/72 (7%)	PIK3CD,PRKCB,PLCG2,PIK3CG,PSEN1
TGF-β Signaling	0.854	0.0575	2	5/87 (6%)	FOS,TGFB3,TGFBR2,TGFB1,BMP4
Sumoylation Pathway	0.73	0.0521	2	5/96 (5%)	FOS,SP3,FAS,ETS1,RHOJ
Melanocyte Development and Pigmentation Signaling	0.454	0.0421	2	4/95 (4%)	PIK3CD,ADCY2,PLCG2,PIK3CG
Sphingosine-1-phosphate Signaling	3.86	0.106	1.941	13/123 (11%)	S1PR2,SMPD2,CASP1,PDGFB,RHOJ,PLCD3,PLCG2,PIK3CG,GNAI2,GNAQ,PIK3CD,ADCY2,CASP4
HGF Signaling	3.55	0.104	1.897	12/115 (10%)	FOS,PIK3CD,CDKN1A,MAP3K14,ELK3,CDKN2A,PRKCB,ETS1,MAP3K3,MAP3K9,PLCG2,PIK3CG
April Mediated Signaling	3.79	0.184	1.89	7/38 (18%)	FOS,NFATC2,TNFRSF13B,MAP3K14,TRAF1,NFKBIE,NFATC1
IL-3 Signaling	1.8	0.0843	1.89	7/83 (8%)	FOS,PIK3CD,PRKCB,PPP3CA,PPP3CC,FOXO1,PIK3CG
Regulation of Actin-based Motility by Rho	1.65	0.0787	1.89	7/89 (8%)	MYL4,MYLK,ARPC5L,RHOJ,RAC2,PFN2,ARPC1B
Cardiac β-adrenergic Signaling	1.53	0.0657	1.89	9/137 (7%)	ATP2A3,AKAP12,SMPDL3B,PPP1R3C,ADCY2,GNG2,PDE2A,PDE4B,TULP2
Cdc42 Signaling	1.29	0.0592	1.89	9/152 (6%)	FOS,IQGAP1,MYL4,ARHGEF6,MYLK,CDC42EP5,HLA-G,ARPC5L,ARPC1B
14-3-3-mediated Signaling	1.27	0.0615	1.89	8/130 (6%)	FOS,PIK3CD,PRKCB,MAPT,FOXO1,PLCD3,PLCG2,PIK3CG
Th2 Pathway	4.15	0.101	1.732	15/148 (10%)	IL12A,TGFB1,NFATC2,SOCS3,IL4,JAK3,CD40,IL2RG,PIK3CG,GATA3,TGFBR2,GFI1,PIK3CD,ICAM1,PSEN1
ERK/MAPK Signaling	1.63	0.0606	1.732	12/198 (6%)	FOS,PIK3CD,PPP1R3C,ELK3,PRKCB,DUSP6,ETS1,RAC2,NFATC1,DUSP2,PLCG2,PIK3CG
Th1 Pathway	4.7	0.113	1.667	15/133 (11%)	IL12A,NFATC2,SOCS3,IFNGR2,IL4,JAK3,CD40,NFATC1,CD274,IL10RA,PIK3CG,GATA3,PIK3CD,ICAM1,PSEN1
GM-CSF Signaling	2.68	0.11	1.633	8/73 (11%)	CAMK2B,PIK3CD,PRKCB,CAMK2D,ETS1,PPP3CA,PPP3CC,PIK3CG
Relaxin Signaling	2.49	0.0789	1.633	12/152 (8%)	FOS,GNAI2,SMPDL3B,GNAQ,PIK3CD,ADCY2,GNG2,PDE2A,PDE4B,NFKBIE,TULP2,PIK3CG
Acute Myeloid Leukemia Signaling	1.17	0.0659	1.633	6/91 (7%)	TCF3,PIK3CD,TCF4,CSF3R,TCF7L2,PIK3CG
PAK Signaling	1.02	0.06	1.633	6/100 (6%)	MYL4,ARHGEF6,PIK3CD,MYLK,PDGFB,PIK3CG
Gαi Signaling	0.748	0.05	1.633	6/120 (5%)	GNAI2,CXCR2,P2RY14,ADCY2,ADORA3,GNG2
AMPK Signaling	0.412	0.037	1.633	7/189 (4%)	TBC1D1,PIK3CD,CDKN1A,SLC2A1,ADIPOQ,FOXO1,PIK3CG
Growth Hormone Signaling	2.4	0.0988	1.414	8/81 (10%)	FOS,PIK3CD,SOCS3,GHR,PRKCB,SOCS2,PLCG2,PIK3CG
Huntington's Disease Signaling	0.461	0.0375	1.414	9/240 (4%)	HDAC5,GNAQ,PIK3CD,SGK1,CASP1,PRKCB,GNG2,CASP4,PIK3CG
Protein Kinase A Signaling	9.78	0.101	1.372	39/386 (10%)	CAMK2B,ITPR2,PTEN,TNNI2,TGFB1,NFATC2,CAMK2D,PDE4B,NFKBIE,PPP3CC,TULP2,PTPN18,AKAP12,GNAI2,GNAQ,PPP1R3C,PRKCB,ADCY2,TCF7L2,SIRPA,ANAPC13,TGFB3,MYL4,TCF3,TCF4,PTPRO,PDE2A,PPP3CA,NFATC1,DUSP2,PLCD3,PLCG2,SMPDL3B,TGFBR2,ITPR3,MYLK,DUSP6,GNG2,CDC25B
Glioma Invasiveness Signaling	1.16	0.0714	1.342	5/70 (7%)	PIK3CD,ITGAV,RHOJ,TIMP2,PIK3CG
Glioma Signaling	2.6	0.0909	1.265	10/110 (9%)	CAMK2B,PTEN,PIK3CD,CDKN1A,CDKN2A,PRKCB,CAMK2D,PDGFB,PLCG2,PIK3CG
Glioblastoma Multiforme Signaling	2.79	0.0818	1.155	13/159 (8%)	ITPR2,PTEN,TCF3,CDKN2A,PDGFB,RHOJ,PLCD3,PLCG2,PIK3CG,PIK3CD,ITPR3,CDKN1A,FOXO1
Melatonin Signaling	2.16	0.0986	1.134	7/71 (10%)	CAMK2B,GNAI2,GNAQ,PRKCB,CAMK2D,PLCD3,PLCG2
Type I Diabetes Mellitus Signaling	2.15	0.0833	1.134	9/108 (8%)	IL12A,IL1B,SOCS3,IFNGR2,MAP3K14,HLA-G,SOCS2,FAS,NFKBIE
Prolactin Signaling	1.8	0.0843	1.134	7/83 (8%)	FOS,PIK3CD,SOCS3,PRKCB,SOCS2,PLCG2,PIK3CG
p53 Signaling	1.61	0.0721	1.134	8/111 (7%)	PTEN,PIK3CD,CDKN1A,SERPINE2,CDKN2A,FAS,RRM2B,PIK3CG
Nitric Oxide Signaling in the Cardiovascular System	1.19	0.0625	1.134	7/112 (6%)	ATP2A3,ITPR2,PIK3CD,ITPR3,PRKCB,PDE2A,PIK3CG
Cell Cycle: G1/S Checkpoint Regulation	1.85	0.0952	1	6/63 (10%)	HDAC5,TGFB3,TGFB1,CDKN1A,CDKN2A,FOXO1
Complement System	1.55	0.108	1	4/37 (11%)	C1QC,C4A/C4B,CFD,SERPING1
Role of PI3K/AKT Signaling in the Pathogenesis of Influenza	1.04	0.0658	1	5/76 (7%)	GNAI2,PIK3CD,NFKBIE,PLAC8,PIK3CG
Induction of Apoptosis by HIV1	0.919	0.0667	1	4/60 (7%)	MAP3K14,TRAF1,FAS,NFKBIE
Antiproliferative Role of Somatostatin Receptor 2	0.675	0.0533	1	4/75 (5%)	PIK3CD,CDKN1A,GNG2,PIK3CG
VEGF Signaling	0.658	0.049	1	5/102 (5%)	PIK3CD,PRKCB,FOXO1,PLCG2,PIK3CG
Death Receptor Signaling	0.481	0.0435	1	4/92 (4%)	PARP4,MAP3K14,FAS,NFKBIE
CDK5 Signaling	0.42	0.0404	1	4/99 (4%)	PPP1R3C,LAMC1,ADCY2,MAPT
NRF2-mediated Oxidative Stress Response	0.395	0.0365	1	7/192 (4%)	FOS,GSTM1,PIK3CD,FMO1,PRKCB,PIK3CG,HERPUD1
IL-9 Signaling	3.32	0.156	0.816	7/45 (16%)	PIK3CD,SOCS3,JAK3,BCL3,SOCS2,IL2RG,PIK3CG
Neuregulin Signaling	1.68	0.0795	0.816	7/88 (8%)	PTEN,BTC,PRKCB,DCN,ERRFI1,PLCG2,PSEN1
IL-17A Signaling in Airway Cells	1.46	0.0779	0.816	6/77 (8%)	PTEN,PIK3CD,TRAF3IP2,JAK3,NFKBIE,PIK3CG
JAK/Stat Signaling	2.33	0.0964	0.707	8/83 (10%)	FOS,GNAQ,PIK3CD,SOCS3,CDKN1A,JAK3,SOCS2,PIK3CG
Wnt/β-catenin Signaling	3.02	0.0828	0.632	14/169 (8%)	TGFB3,TCF3,TGFB1,TCF4,CDKN2A,PPARD,APPL1,GNAQ,TGFBR2,APPL2,KREMEN1,TCF7L2,SOX4,TLE4
IGF-1 Signaling	1.3	0.066	0.447	7/106 (7%)	FOS,IGFBP4,PIK3CD,SOCS3,SOCS2,FOXO1,PIK3CG
ErbB2-ErbB3 Signaling	1.18	0.0725	0.447	5/69 (7%)	PTEN,PIK3CD,JAK3,FOXO1,PIK3CG
PI3K/AKT Signaling	1.37	0.0645	0.378	8/124 (6%)	PTEN,PIK3CD,CDKN1A,JAK3,INPPL1,NFKBIE,FOXO1,PIK3CG
Insulin Receptor Signaling	1.46	0.0638	0.333	9/141 (6%)	PTEN,PIK3CD,PPP1R3C,SOCS3,SGK1,SCNN1A,INPPL1,FOXO1,PIK3CG
Acute Phase Response Signaling	4.03	0.0947	0.277	16/169 (9%)	TCF3,IL1B,CP,SERPINF1,SOCS3,TCF4,MAP3K14,SOCS2,NFKBIE,PIK3CG,FOS,C4A/C4B,IL1RN,PIK3CD,AMBP,SERPING1
PPARα/RXRα Activation	3.88	0.092	0	16/174 (9%)	TGFB3,TGFB1,IL1B,MAP3K14,BCL3,NFKBIE,ADIPOQ,MEF2C,PLCD3,PLCG2,GNAQ,TGFBR2,GHR,LPL,PRKCB,ADCY2
LPS/IL-1 Mediated Inhibition of RXR Function	2.04	0.0645	0	14/217 (6%)	HS3ST3B1,ACOX3,CHST3,IL1B,FMO1,PAPSS2,ABCG1,TLR4,LY96,FMO5,GSTM1,IL1RN,SULT1A1,ALDH5A1
Leptin Signaling in Obesity	1.75	0.0824	0	7/85 (8%)	PIK3CD,SOCS3,ADCY2,FOXO1,PLCD3,PLCG2,PIK3CG
STAT3 Pathway	1.56	0.0822	0	6/73 (8%)	TGFBR2,SOCS3,GHR,CDKN1A,SOCS2,MAP3K9
VDR/RXR Activation	1.44	0.0769	0	6/78 (8%)	PPARD,IL12A,CDKN1A,PRKCB,HES1,FOXO1
Ceramide Signaling	0.769	0.0538	0	5/93 (5%)	S1PR2,FOS,SMPD2,PIK3CD,PIK3CG
LXR/RXR Activation	1.84	0.0744	-0.707	9/121 (7%)	TLR4,LY96,C4A/C4B,IL1RN,IL1B,SERPINF1,LPL,ABCG1,AMBP
PTEN Signaling	1.88	0.0756	-1	9/119 (8%)	TGFBR2,PTEN,PIK3CD,GHR,CDKN1A,INPPL1,RAC2,FOXO1,PIK3CG
Cyclins and Cell Cycle Regulation	1.02	0.0649	-2	5/77 (6%)	HDAC5,TGFB3,TGFB1,CDKN1A,CDKN2A
PPAR Signaling	2.04	0.086	-2.121	8/93 (9%)	PPARD,FOS,IL1RN,IL1B,MAP3K14,PDGFB,NFKBIE,CITED2
Antioxidant Action of Vitamin C	1.39	0.0693	-2.236	7/101 (7%)	SLC23A1,PLD4,SLC2A1,NFKBIE,PAFAH1B3,PLCD3,PLCG2
Endoplasmic Reticulum Stress Pathway	0.31	0.0476	#NUM!	1/21 (5%)	XBP1
Polyamine Regulation in Colon Cancer	0.296	0.0455	#NUM!	1/22 (5%)	TCF4
Tryptophan Degradation X (Mammalian, via Tryptamine)	0.283	0.0435	#NUM!	1/23 (4%)	DDC
Ethanol Degradation IV	0.283	0.0435	#NUM!	1/23 (4%)	GPX7
IL-22 Signaling	0.27	0.0417	#NUM!	1/24 (4%)	SOCS3
Role of JAK1, JAK2 and TYK2 in Interferon Signaling	0.27	0.0417	#NUM!	1/24 (4%)	IFNGR2
Estrogen-mediated S-phase Entry	0.27	0.0417	#NUM!	1/24 (4%)	CDKN1A
CDP-diacylglycerol Biosynthesis I	0.27	0.0417	#NUM!	1/24 (4%)	CDS1
Tryptophan Degradation III (Eukaryotic)	0.27	0.0417	#NUM!	1/24 (4%)	HAAO
FGF Signaling	0.265	0.0333	#NUM!	3/90 (3%)	PIK3CD,FGF13,PIK3CG
IL-17A Signaling in Gastric Cells	0.259	0.04	#NUM!	1/25 (4%)	FOS
Role of JAK family kinases in IL-6-type Cytokine Signaling	0.259	0.04	#NUM!	1/25 (4%)	SOCS3
Gluconeogenesis I	0.259	0.04	#NUM!	1/25 (4%)	FBP1
Melatonin Degradation I	0.252	0.0339	#NUM!	2/59 (3%)	UGT1A7 (includes others),SULT1A1
Phosphatidylglycerol Biosynthesis II (Non-plastidic)	0.248	0.0385	#NUM!	1/26 (4%)	CDS1
IL-15 Production	0.237	0.037	#NUM!	1/27 (4%)	JAK3
Activation of IRF by Cytosolic Pattern Recognition Receptors	0.232	0.0323	#NUM!	2/62 (3%)	CD40,NFKBIE
Glutathione-mediated Detoxification	0.227	0.0357	#NUM!	1/28 (4%)	GSTM1
CNTF Signaling	0.225	0.0317	#NUM!	2/63 (3%)	PIK3CD,PIK3CG
RhoGDI Signaling	1.33	0.0581	-2.646	10/172 (6%)	ARHGEF11,GNAI2,GNAQ,MYL4,ARHGEF6,MSN,GNG2,ARPC5L,RHOJ,ARPC1B
