# Supplementary material for: Tumor Trp53 status and genotype affect the bone marrow microenvironment in acute myeloid leukemia
Source: Oncotarget. 2017 Jul 6;8(48):83354–69. doi: 10.18632/oncotarget.19042 (PMC5663521; doi:10.18632/oncotarget.19042)
Supplement: Supplementary file 7 [file oncotarget-08-83354-s007.xlsx]

## Sheet: Sheet0
Supplementary Table 6: IPA Upstream Regulator analysis for genes up-regulated in BM-MSC exposed to MLL/ENL leukemia.
Upstream Regulator	Molecule Type	Predicted Activation State	Activation z-score	p-value of overlap	Target molecules in dataset	Mechanistic Network
SMARCA4	transcription regulator	Activated	5.658	1.99e-24	ADAM15,ADIPOQ,AHNAK,AIM1,AP3M2,ARHGAP30,ARL4C,BIN1,BMP4,C1orf54,CASP1,CD52,CD74,CDKN1A,CDKN2A,CFP,CIITA,COTL1,CP,CPM,CTSH,DUSP6,EBF1,EDNRA,ESPNL,FAS,FBP1,FOS,GMFG,HCST,ICAM1,ICAM2,ID3,IFITM1,IFITM3,IGFBP4,IL1B,IL7R,IRF6,ITGAV,LGALS1,LGALS3,LOX,LRMP,MFGE8,MGP,MYL4,MYLK,NRIP3,NRP1,OCIAD2,PCP4L1,PDE4B,PLEKHG2,PLPP3,RAC2,RAMP1,S100A6,SERPINE2,SLAMF9,SLC11A1,SOCS2,STAMBPL1,TAPBPL,TEC,TLR2,TNFAIP8,TNNI…
RELA	transcription regulator	Activated	3.914	2.86e-08	BACH2,CCL3,CD40,CDKN1A,CDKN2A,CIITA,CITED2,FAS,FCGRT,FOS,ICAM1,IFNGR2,IL1B,IL1RN,IRF4,LTB,NFATC1,OAS2,PDGFB,RELB,SERPINE2,TGFB1,TLR2,UBE2H,VCAM1
HTT	transcription regulator	Activated	3.833	3.39e-08	ADAMTS2,APP,ARNTL,ARPP21,ATP2B2,CAMK2B,CASP1,CD74,COL4A1,COL4A2,COL6A1,COL6A3,DCN,FOS,GPC1,GPX3,KCNC4,MEIS2,MGP,MYL4,PDE4B,PEA15,PPP3CA,PRELP,PRKCB,PSMB8,SERPINF1,SERPING1,SP3,TCF3,TGFBI,THBS2,TNNI2,UBE2H,UCHL1,VCAM1,WISP1,XBP1
FOXO1	transcription regulator	Activated	3.741	8.69e-07	ADIPOQ,BACH2,BLNK,CD79B,CDKN1A,EBF1,FOS,FOXO1,IKZF2,IL7R,IRF5,ITGAV,KLF7,LPL,NFATC1,PSMB8,PTEN,RAG1,SELL,SGK1,TGFB1,TNNT1,VCAM1,VPREB1,VPREB3
CTNNB1	transcription regulator	Activated	3.621	5.2e-13	ADIPOQ,AIM1,BACE1,BMP4,CCL3,CDKN1A,CDKN2A,CFD,COL4A1,COL4A2,CXCL12,F13A1,FAS,FGD2,FOXC1,GATA3,GHR,ID3,IFITM1,IL1B,IL4,INSL6,IRF4,IRF8,ITGB7,LBH,LGALS3,LGR5,LPL,MFGE8,MME,MYL4,MYLK,NFATC1,PCSK6,PDE4B,PPP3CA,PTEN,SERPINE2,SGK1,SOX4,SYNM,TCF7L2,TGFB3,TLE4,TNC,TNFRSF19,TRAF1,VCAM1	138 (4)
MYB	transcription regulator	Activated	3.53	1.26e-11	CAMK2B,COL4A1,COX6A2,CXCL12,ELANE,GATA3,GIMAP7,GPR18,IL4,IL7R,IQGAP1,MMP11,PDE2A,PPP3CA,RAG1,SOCS2,TNFRSF13C,TULP4,VPREB1
SOX4	transcription regulator	Activated	3.4	9.53e-16	ARPP21,B3GNT5,B3GNT8,BLK,CASP1,CNRIP1,EIF4E3,FGF13,GFI1,IGFBP4,LY6D,MARCKSL1,MMP11,NAV1,NUAK1,PECAM1,PLEKHA1,RAG1,RARRES1,SNN,SNX10,ST6GAL1,TENM4,TES,TNFRSF19
SPI1	transcription regulator	Activated	3.377	9.03e-16	BCL6,BLNK,C1QC,CCL3,CCL4,CD72,CD79B,CDKN1A,CIITA,CSF3R,DUSP6,EBF1,ELANE,FCER1A,FCGRT,FOXO1,GFI1,IL1B,IL1RN,IL4,IL7R,MEF2C,MME,PRG2,PRTN3,PSMB8,RAG1,TLR2,TLR4
STAT1	transcription regulator	Activated	3.283	3.36e-09	ARG1,CASP1,CASP4,CD274,CD40,CDKN1A,CIITA,FAS,GATA3,GBP3,ICAM1,IFI27,IFITM1,IL12A,IL1B,IL4,IRF8,LY96,OAS2,PECAM1,PSMB8,SAMHD1,SOCS3,TAPBPL	52 (4)
IRF3	transcription regulator	Activated	3.278	0.00059	BTLA,CCL3,CD274,CD40,FAS,IFITM3,IL12A,IL4,IRF5,NRAP,OAS2,PLAC8	57 (5)
REL	transcription regulator	Activated	3.054	1.82e-08	ARHGEF11,BACH2,BCL3,CAMK2D,CCL4,CD40,CDKN1A,CIITA,COTL1,EDARADD,FAS,FOS,ICAM1,IL12A,IL4,IRF4,IRF5,IRF6,IRF8,KCNK6,NFATC1,RELB,TNFRSF13B,TNFRSF13C
ERG	transcription regulator	Activated	3	0.0151	ARHGAP24,ARHGEF6,ELMO1,ETS1,FMNL3,HERPUD1,PECAM1,PLPP3,RALGPS2,RAPGEF5,RHOJ
NR1I3	ligand-dependent nuclear receptor	Activated	2.959	0.00205	CDKN1A,CYP27A1,GSTM1,ICAM1,LRG1,NEDD9,PAPSS2,RARRES1,WISP1
SP1	transcription regulator	Activated	2.895	8.1e-09	AKAP12,ATP2A3,BACE1,BMP4,CD40,CD79B,CDC25B,CDKN1A,CDKN2A,CIITA,ELANE,GHR,GNAI2,HMGA1,HSD17B1,IRF4,ITGAV,LDHC,LPL,LTB,MYLK,P2RX7,PADI1,PPARD,SELL,SERPINE2,SLC11A1,SLC2A1,TGFB1,TGFBR2,TIMP2,TLR2,UGT1A7 (includes others),ZEB2
ATF4	transcription regulator	Activated	2.789	0.0424	ARHGAP24,CDKN1A,CYP27A1,HERPUD1,LGALS3,NUPR1,PSEN1,SERPINF1
SMARCB1	transcription regulator	Activated	2.728	0.000516	C4A/C4B,CDKN1A,CDKN2A,F10,FAS,FBP1,HES1,IFITM1,PGLYRP1,PPP1R3C
EGR1	transcription regulator	Activated	2.621	0.00452	CCL4,CDKN1A,FAS,ICAM1,IL1B,IL4,PTEN,TGFB1,VCAM1
FOXL2	transcription regulator	Activated	2.594	1.49e-05	CCL3,CDKN2A,CPM,FOS,ICAM1,IL12A,NFATC2,PRTN3,RSPO3,SOX4
IRF1	transcription regulator	Activated	2.582	1.32e-05	CASP1,CD274,CD40,CDKN1A,CIITA,IL12A,IL1B,LTB,PSMB8,SELL,TGFB1,VCAM1
IRF8	transcription regulator	Activated	2.573	2.54e-06	BCL6,CD40,CD74,CIITA,FAS,ICAM1,IL12A,IL1B,IL4,IRF8,TLR4,TYROBP
ETS1	transcription regulator	Activated	2.555	2.83e-05	ARL4C,ATP2A3,BMP4,CASP1,CDKN1A,HCST,IGF2BP3,IKZF2,IL12A,IL7R,LTB,MMP13,PSEN1,SELL,ZEB2
KLF4	transcription regulator	Activated	2.435	0.012	ASPRV1,CDKN1A,GBP3,IFITM3,IRF6,LGR5,MEF2C,NRP1,PECAM1,SLPI,TGM1,TNFRSF19
SMARCC1	transcription regulator	Activated	2.425	2.41e-06	CD79B,EBF1,IL7R,RAG1,TCF3,VPREB1
ECSIT	transcription regulator	Activated	2.4	0.000134	BCL3,IL1B,IL1RN,NFKBIE,RELB,TRAF1	29 (3)
NFE2L2	transcription regulator	Activated	2.399	0.00251	CFD,F10,FGF13,FMO1,GHR,GSTM1,IFNGR2,IL1B,LPL,LY6E,MEF2C,P2RX4,PFN2,PREP,PRKCB,PTPRO,RELN,S100A13,SOCS3,TGFB1,XBP1
STAT3	transcription regulator	Activated	2.386	8.03e-10	ADIPOQ,ARG1,BCL3,BCL6,CASP1,CCL4,CD274,CD40,CD74,CDKN1A,CDKN2A,CIITA,CXCL12,CXCR2,DPP4,FOS,FUT4,GATA3,GBP3,GLIPR1,ICAM1,IKZF2,IL1B,IL1RN,IRF5,ITGAV,NFATC2,OAS2,PSMB8,SGK1,SOCS3,TCF4,TGFB1,ZFP36	52 (4)
PAX5	transcription regulator	Activated	2.379	4.51e-07	BLNK,CD19,CD22,CD40,CD72,CIITA,MSN,POU2AF1,TNFRSF13C
TCF3	transcription regulator	Activated	2.353	5.13e-06	ADIPOQ,BLNK,CD79B,CDKN1A,CDKN2A,FOXO1,GATA3,IL7R,MFSD13A,MYL4,PTPRCAP,TCF3,VPREB1
PGR	ligand-dependent nuclear receptor	Activated	2.317	3.84e-08	ATP1B1,BCL6,CDKN1A,DDC,DPYSL2,EDNRA,FOS,GAS6,GATA3,HES1,ICAM1,IFI27,LAMB2,NEDD9,PFN2,S100A6,SLC9A3R1,SMPDL3B,SNTB2,TGFB3,TNC
HIF1A	transcription regulator	Activated	2.278	7.83e-07	ADAM15,ADIPOQ,AKAP12,BACE1,CD274,CDKN1A,CDKN2A,CXCL12,ETS1,FOS,IL1B,ITGAV,LGALS1,LOX,MEF2C,MMP13,PDGFB,PKM,PLAC8,SLC2A1,SOCS3,TCF4,TGFB1,TGFB3,TLR2,VCAM1	109 (4)
BCL11B	transcription regulator	Activated	2.236	0.0113	CCL3,IL7R,LTB,PLXND1,RELN
SOX11	transcription regulator	Activated	2.223	0.00198	CD19,CD52,EBF1,FAS,FCMR,IKZF3,SPIB,VPREB3
CYLD	transcription regulator	Activated	2.195	0.000663	CD40,IL1B,IL7R,RELB,TGFB1	9 (2)
CEBPB	transcription regulator	Activated	2.074	3.05e-07	ADIPOQ,ARG1,CCL3,CCL4,CDC25B,CDKN1A,CFD,CSF3R,FAS,FOS,HDC,HMGA1,IGFBP4,IL12A,IL1B,LAMC1,NFATC2,NRP1,PLXND1,PPARD,PRTN3,SGK1,TGFB1	121 (3)
SMAD3	transcription regulator	Activated	2.014	3.36e-05	CCL4,CDKN1A,CDKN2A,FOS,GATA3,IL1B,IL4,MMP13,PPARD,PTP4A3,SKIL,TGFB1,TGFB3,TNC,ZYX
DDIT3	transcription regulator	Activated	2	0.029	CASP4,FOXO1,TENM4,XBP1
TRIM24	transcription regulator	Inhibited	-3.606	1.99e-06	BLNK,EMB,FBN1,GBP3,IFNGR2,LGALS3,PLAC8,PLEC,PSMB8,SAMHD1,SOCS2,TGFBI,TLR2,TRIM26
MKL2	transcription regulator	Inhibited	-3.464	1.76e-06	CBFB,CPA3,CTSG,DMKN,ELANE,G0S2,GFI1,MS4A3,PGLYRP1,PRG2,PRTN3,RAMP1,SLPI
MKL1	transcription regulator	Inhibited	-3.237	3.94e-08	ARHGEF11,ARPC1B,CBFB,COX7A1,CPA3,CTSG,DMKN,ELANE,G0S2,GFI1,MS4A3,PFN2,PGLYRP1,PRG2,PRTN3,RAMP1,SLPI,TNC
CBX5	transcription regulator	Inhibited	-2.828	0.00886	CDKN1A,DYNLRB1,ICAM2,PSMB8,RIN2,SYTL2,TGFBI,TICAM2,TLE4
MEF2D	transcription regulator	Inhibited	-2.425	0.000106	BACH2,BLK,FOS,HDAC5,IRF4,ZFP36
ZFP36	transcription regulator	Inhibited	-2.415	1.09e-05	CDKN1A,FOS,ICAM1,IL12A,IL1B,MEFV,VCAM1,ZFP36	118 (4)
SPDEF	transcription regulator	Inhibited	-2.333	2.35e-05	CD40,CDKN1A,COL4A1,COL4A2,COL6A1,COL6A3,LAMB2,LAMC1,TGFB1,TNC
NR1H4	ligand-dependent nuclear receptor	Inhibited	-2.219	0.283	AMBP,CDKN2A,IL1B,TGFB1,TIMP2
COMMD3-BMI1	transcription regulator	Inhibited	-2.169	0.00748	CDKN2A,EBF1,IGF2BP3,POU2AF1,VPREB1
HOXD10	transcription regulator	Inhibited	-2	0.123	FCRLA,ICAM1,MAGED2,TIMP2
RARB	ligand-dependent nuclear receptor		1.633	9.73e-05	CDKN1A,CDKN2A,CXCL12,IFI27,IFITM1,SLC2A1,TGM1
ID2	transcription regulator		1.581	2.49e-16	BCL3,BCL6,CD19,CDC25B,CDKN1A,CDKN2A,FOXO1,ICAM1,IFNGR2,IKZF2,IKZF3,IL10RA,IL4,IL7R,IRF4,IRF5,IRF6,IRF8,KLF6,KLF7,LMO4,LTB,MAP3K14,MAP3K3,MAP4K3,NFATC1,SELL,SOCS3,SOX4,TCF4,TRAF1
ESR2	ligand-dependent nuclear receptor		1.521	1.05e-05	AKAP12,BMP4,CD93,CDKN1A,CXCL12,EMB,FBLN1,FOS,GM2A,IL1B,PLEC,RELN,SOCS2,SOCS3,ST8SIA4,TENM4,TIMP2,VAV3
HNF1A	transcription regulator		1.508	0.0441	AMBP,BACH2,BCL6,COX6A2,DDC,DPP4,EBF1,FBP1,GMDS,RNASE4,SEMA4A,SERPING1,TCF3,UGT1A7 (includes others)
NOTCH1	transcription regulator		1.495	0.000125	ASB2,BCL6,CDKN1A,CFD,GATA3,HES1,ICAM1,IGFBP4,PDGFB,RELB,TGFB1,TGFBR2
FOS	transcription regulator		1.486	0.00571	CAMK2D,CERS4,ESM1,FOS,GM2A,ICAM1,KIF1B,KLF6,LPL,MMP13,PTPRO,SIRPA,SLPI,SNN,SOCS3,TGFB1,TPD52,VAV3,VCAM1
CEBPA	transcription regulator		1.476	2.37e-08	ADIPOQ,AKAP12,ARG1,ASPRV1,CCL3,CCL4,CDKN1A,CSF3R,FOXO1,G0S2,GLIPR1,HMGA1,ICAM2,IFI27,IGFBP4,IL1RN,IRF6,LGALS1,LST1,MPO,NFATC2,NRP1,OAS2,PCSK6,PFN2,PLXND1,PPARD,PPP1R3C,PRTN3,SERPINF1	66 (3)
ID3	transcription regulator		1.462	6.36e-16	ADIPOQ,BCL3,BCL6,CDC25B,CDKN2A,FOXO1,ICAM1,IFNGR2,IKZF2,IKZF3,IL10RA,IL4,IL7R,IRF4,IRF5,IRF6,IRF8,KLF6,KLF7,LMO4,LTB,MAP3K14,MAP3K3,MAP4K3,NFATC1,SELL,SOCS3,SOX4,TCF4,TRAF1
AR	ligand-dependent nuclear receptor		1.432	0.000527	ABCG1,AQP8,AVPR1A,CDC25B,CDKN1A,CDKN2A,CXCL12,EDNRA,ELMO1,EMB,ESPN,GSTM1,MEF2C,MME,NUPR1,PROS1,PTEN,RARRES1,SGK1,SMTN,TGFBR2,TPD52,XBP1,ZYX	59 (3)
TWIST1	transcription regulator		1.342	0.00669	CDKN1A,DCN,ETS1,FAS,FOXO1
HOXC6	transcription regulator		1.342	0.00314	DCN,ERRFI1,PDE4DIP,TNFAIP8,VCAM1
ELK1	transcription regulator		1.276	0.000141	CDKN1A,FOS,ITGAV,MMP13,MYLK,NUPR1,SLC2A1
NR3C2	ligand-dependent nuclear receptor		1.234	0.000729	FKBP1A,GHR,GPX3,IL1B,NRIP3,PTPRCAP,SCNN1A,SGK1,TGFB1
GATA2	transcription regulator		1.225	0.00252	CPA3,CST7,CTSG,ELANE,FCER1A,FCRLA,GFI1,GRAP2,HDC,HSD17B1,IL4,MPO,MS4A3,NKG7,PRG2,PRTN3,TMPRSS3
TP53	transcription regulator		1.219	6.29e-12	AKAP12,ANXA6,APBB2,APP,ARPC1B,BCL3,C1QC,CAMK2B,CAMK2D,CASP1,CASP4,CDKN1A,CDKN2A,CITED2,CKB,COL4A1,COL4A2,CP,CSF3R,CSTB,CXCL12,DBI,DDIT4L,DGKA,DPP4,DUSP2,FAS,FGF13,FKBP1A,FMO1,FOS,FOXO1,FSTL1,GAS6,GLIPR1,GPX3,ID3,IGFBP4,IL1B,LAMB2,LGALS3,LOX,LPP,MAP4K2,MMP13,MYL4,NAB1,NRAP,NRP1,PDE2A,PDE4B,PDGFB,PECAM1,PLXNB2,PPARD,PPIC,PPP3CA,PQLC3,PRKCB,PSEN1,PTEN,PTP4A3,RNASE4,RRM2B,SERPINE2,SGK1,SHROOM3,SLC2A1…	96 (3)
TP63	transcription regulator		1.209	2.96e-06	ARG1,BCL3,CDKN1A,CITED2,COL4A1,DUSP6,FAS,FBN1,HES1,ID3,IL1B,KLF6,MFGE8,MMP13,PTEN,RAC2,TGFB1,TGFB3,TGFBR2,TNC,TNFAIP8,UBE2H,UGT1A7 (includes others),VAMP4,ZEB2	96 (3)
THRB	ligand-dependent nuclear receptor		1.195	0.00974	CASP1,COX7A1,DCN,DDC,FOS,FSTL1,IL4,LPL,TGFBI,TLE2,WISP1
ZEB2	transcription regulator		1.184	0.00216	CDKN2A,FCER1A,PLCG2,PTEN
IRF2	transcription regulator		1.103	0.00174	CIITA,IL12A,IL1B,IRF8,PSMB8,TLR4
JUNB	transcription regulator		1.067	0.00483	CD274,CDKN2A,IKZF2,IL4,ITGAV,MMP13,RELB
EGR2	transcription regulator		1.067	0.00862	BCL6,DGKA,GATA3,IL1B	46 (3)
FOXM1	transcription regulator		1.059	0.00944	CDC25B,CDKN1A,CDKN2A,CXCL12,LOX,PECAM1,TGFBR2,ZEB2
NFATC2	transcription regulator		1.058	0.000505	CD40,CDKN1A,CITED2,FAS,GATA3,IL12A,IL4,IRF4,LMO4,SOCS3,TCF4
EHF	transcription regulator		1.026	0.00328	BLNK,BMP4,CDKN2A,FCER1A,IL1RN,PPARD,TCF4,TNC
HR	transcription regulator		1	0.0316	COL6A1,DOK2,FGF13,NAPSA
GATA6	transcription regulator		1	0.00205	ASPRV1,C4A/C4B,COL4A1,COL4A2,IRF6,LAMB2,MEF2C,PECAM1,PGM2,SLPI,STARD13,TGFB1
NR3C1	ligand-dependent nuclear receptor		0.961	1.06e-08	ATP1B1,BCL6,BIN1,BMF,CASP4,CCL4,CD38,CDKN1A,DBI,ELMO2,ERRFI1,FOS,FOXO1,GLIPR1,GPX3,HERPUD1,ICAM1,IL12A,IL1B,IL7R,ITGAV,LMO4,LTB,MAP3K14,MAP4K3,MMP13,NFATC1,PARP4,PDE4B,PEA15,PIK3CD,PLEKHF1,PPP3CA,PPP3CC,PRKCB,PSEN1,PTEN,SCNN1A,SGK1,SOX4,TNFAIP8,TRAF1,TRAF3IP2,UNC13B,VCAM1
HDAC2	transcription regulator		0.835	5.17e-05	BCL6,CDKN1A,CDKN2A,FAS,LGR5,NFATC1,PDGFB,RAG1,SATB1,TNFRSF19,TNNI2,TPD52
YBX1	transcription regulator		0.819	0.0198	CDKN2A,FOS,RELN,TGFB1
PPARD	ligand-dependent nuclear receptor		0.783	0.00358	C1QC,FBP1,GAS6,ICAM1,IL12A,IL1B,LPL,MFGE8,PCSK6,PPARD,PTEN,S100A6
STAT6	transcription regulator		0.69	1.43e-09	ARG1,AUH,BCL3,BCL6,CD2,CD38,CDKN1A,CST7,DGKA,GATA3,GBP3,IL10RA,IL1RN,IL4,IRF4,ITGB7,LTB,MMP13,NEDD9,NFATC1,NFATC2,PPP3CC,PROS1,SERPINF1,SOCS2,XBP1	68 (5)
NFKB2	transcription regulator		0.671	0.00535	CXCL12,IRF4,PTEN,SELL,TRAF1,VCAM1
WT1	transcription regulator		0.613	0.00101	ANXA11,CDKN1A,CLIC1,ETS1,IL1B,IRF8,LGALS3,NRAP,PECAM1,RALGPS2,ST6GAL1,TARDBP,TGFB1,TYROBP,ZMIZ1
HDAC1	transcription regulator		0.606	1.74e-06	AKAP12,BCL6,CDKN1A,CDKN2A,FAS,IL4,LGR5,MEF2C,MME,NFATC1,PDGFB,PTEN,RAG1,RELB,SATB1,SGK1,TGFBR2,TNFRSF19,TNNI2,TPD52
ID1	transcription regulator		0.529	0.0113	CDKN1A,CDKN2A,DTX4,GATA3,ICAM1
CDKN2A	transcription regulator		0.481	7.01e-05	CCL4,CDC25B,CDKN1A,CDKN2A,CXCR2,EBF1,FOS,IGF2BP3,IL1B,IL2RG,LGALS3,POU2AF1,PTEN,TLR4,VPREB1	75 (4)
ESR1	ligand-dependent nuclear receptor		0.449	4.57e-05	AHNAK,ARPC5L,BMP4,CCL4,CDKN1A,CDKN2A,CP,CXCL12,FAM102A,FAS,FOS,GATA3,GHR,HLA-G,IL1B,IRF4,IRF5,KCNK6,LGALS1,LTB,OTUB2,PTEN,SAMHD1,SCUBE2,SELL,SGK1,SOCS2,STX3,VAV3,XBP1,YPEL3	42 (2)
RUNX1	transcription regulator		0.44	6.56e-06	BLK,CD72,CDKN1A,CDKN2A,CPA3,CST7,CTSG,FAS,IL4,IL7R,LMO4,MPO,POU6F1,STX3
TP73	transcription regulator		0.366	0.0041	CDKN1A,FAS,HES1,IL1B,MMP13,PDGFB,PTEN,RELN,SERPINE2,THBS2,VAMP4	96 (3)
MEF2C	transcription regulator		0.282	1.86e-07	BACH2,BLK,CDKN1A,FOS,HDAC5,IRF4,MMP13,SRPK3,TNNI2,TNNT1,ZFP36
JUN	transcription regulator		0.187	0.000452	CD274,CDKN1A,CDKN2A,DUSP6,ICAM1,IL1B,IL7R,ITGAV,LGR5,MMP13,PEA15,PTEN,SOCS3,TGFB1,TNC,VAV3,ZFP36
NR1H3	ligand-dependent nuclear receptor		0.173	0.0153	ABCG1,ARL4C,CCL4,FBP1,IL1B,IL1RN,LPL
PPARA	ligand-dependent nuclear receptor		0.171	0.0328	ADIPOQ,APP,AQP8,ARG1,CDKN1A,CDKN2A,CXCL12,CYP27A1,DBI,FOS,G0S2,HSD17B11,IFITM3,IL4,LPL,LY6D,SOCS2,UGT1A7 (includes others),VCAM1
CREBBP	transcription regulator		0.141	1.52e-17	AKAP12,ANXA6,AP3M2,ARHGAP24,BCL6,CAMK2B,CAMK2D,CDKN1A,CKB,CST7,CTSG,CXCL12,DDC,EDARADD,ELANE,FNDC3B,FOS,GFI1,GIMAP7,GM2A,GNG2,GPR18,IL10RA,IL7R,IRF6,ITGB7,KIF1B,MEF2C,MMP11,MPO,PLEKHA1,PLEKHF1,PPM1E,RCSD1,RGL1,SERPINE2,SOCS3,ST6GAL1,TLE2,TLR2,TNFAIP8L2,TRAF1,TRIM26,TULP4
MBD2	transcription regulator		0.13	0.000188	ADAM15,CDKN2A,DPP4,EFNA5,ELANE,IL4,NUPR1,RELB
IKZF1	transcription regulator		0.022	0.0159	CD79B,EIF4E3,FGF13,HES1,IL7R,PREP,TNFAIP8L2,VPREB1
PPARG	ligand-dependent nuclear receptor		0.007	2.39e-05	ABCG1,ADIPOQ,BACE1,BCL6,BIN1,CD40,CDKN1A,CFD,ETS1,HES1,IL12A,IL1B,KLF6,LPL,LY6D,PPARD,PPIC,PTEN,RGL1,SGK1,SLC2A1,TBC1D2,TCF4,TGFBR2,TLR4,VCAM1
HOXA3	transcription regulator		0	0.00355	ICAM2,ITGAV,PIK3CG,PLXND1,PRTN3,RAC2
IRF4	transcription regulator		-0.02	4.58e-06	ARG1,BCL6,CIITA,IKZF2,IL12A,IL1B,IL1RN,IL4,IL7R,IRF5,SPIB,XBP1
SMAD4	transcription regulator		-0.104	0.0133	CBFB,CDKN1A,CDKN2A,CELF2,CITED2,ITGB7,PTEN,SELPLG,SGK1,TGFB1
CBFB	transcription regulator		-0.149	5.7e-06	ARL4C,ICAM1,IKZF2,IKZF3,IL4,LGMN,MPO,NRP1,SOCS2,TGFBR2,TNFAIP8L2
NCOA2	transcription regulator		-0.186	0.00484	ADIPOQ,BCAS1,CCL4,CFD,IL1B,MMP13	29 (2)
SIRT1	transcription regulator		-0.213	0.00537	ABCG1,ADIPOQ,CDKN1A,CDKN2A,FOXO1,IL1B,IL4,MEF2C,MMP13,RELB,SCNN1A,SYNPO	34 (2)
NR4A2	ligand-dependent nuclear receptor		-0.259	0.0224	COL6A1,DDC,IL4,SLC6A3,TGFB3
RORA	ligand-dependent nuclear receptor		-0.277	0.0306	AQP8,ARNTL,ATP1B1,CCL4,CXCR2,CYP27A1,DDC,IL1B,NAPSA,PPP1R3C
TBX21	transcription regulator		-0.391	0.00412	GATA3,IL4,SELPLG,TGFBR2,ZEB2
SREBF1	transcription regulator		-0.508	0.0295	ADIPOQ,CDKN1A,CFD,FOXO1,HSD17B1,LGALS3,MEF2C,TGFB1,TNNI2
NR4A1	ligand-dependent nuclear receptor		-0.517	2.54e-05	ADIPOQ,COL6A1,CST7,ELK3,G0S2,HDC,IKZF2,IL16,IL4,LPL,LY6E,MARCKSL1,TGFB3
SMAD7	transcription regulator		-0.585	0.0036	CDKN1A,CITED2,ID3,IL1B,TGFB1
BACH2	transcription regulator		-0.61	1.36e-05	CDKN2A,FOXO1,GATA3,ID3,IL4,IRF4,SATB1,XBP1
GATA3	transcription regulator		-0.612	2.65e-06	ASPRV1,BMF,CPA3,EBF1,ETS1,FOS,GATA3,HSD17B1,IL4,IRF6,LOX,MMP11,PPARD,RAG1,SLPI,SPIB,TGM1,XBP1
SOX2	transcription regulator		-0.637	0.0226	ASPRV1,BCL9L,BMP4,CITED2,GATA3,GBP3,IRF6,KLF6,MEF2C,NRP1,PECAM1,TEC,TGM1,TNFRSF19,ZFHX3
RARA	ligand-dependent nuclear receptor		-0.672	6.07e-06	ARPC5L,BMP8A,CD38,CD84,CD93,CDKN1A,CP,FUT4,GATA3,GHR,HLA-G,IL16,IL4,IRF6,LGALS1,NEDD9,NRP1,PIK3CG,RARRES1,SAMHD1,SELL,STX3,TLE4
SRF	transcription regulator		-0.675	5.85e-09	AKAP12,CD19,CDKN1A,CPA3,CSRP2,CTSG,DMKN,ELANE,ETS1,FOS,G0S2,GFI1,IL4,LBH,MS4A3,MYL4,MYLK,NFATC2,PGLYRP1,PRG2,PRTN3,RAMP1,SLC2A1,SLPI,SMTN,TNC,TNNT1
BCL6	transcription regulator		-0.731	1.7e-16	ANXA6,BACH2,BCL3,BCL6,BLNK,CCL3,CCL4,CD19,CD2,CD72,CD79B,CDKN1A,CDKN2A,CIITA,DPYSL2,DUSP6,FCGRT,GATA3,IL12A,IL1B,IL4,IL7R,IRF4,IRF8,LBH,LPP,MGP,NFATC1,PIK3CG,SMPDL3B,TGFB1,XBP1
VDR	transcription regulator		-0.765	0.00837	ADIPOQ,CDKN1A,ICAM1,IL1RN,PDLIM2,RELB,TCF3
HDAC4	transcription regulator		-0.842	2.7e-05	C1QC,CDKN1A,CDKN2A,FGF13,FOS,HDAC5,MMP13,PPM1E,PPP3CA,PRKCB,SLC2A1,VCAM1	99 (3)
DNMT3B	enzyme		-0.896	0.0006	ABCD1,CDKN1A,CDKN2A,IFI27,IFITM1,IRF5,LXN,POLD4,PRKCB
HNF4A	transcription regulator		-0.917	7.82e-05	ACOX3,APP,AQP8,ARG1,ASPRV1,CDKN1A,CP,CYP27A1,ELMO1,FMO1,GMDS,IL10RA,IRF6,LGR5,PFN2,PPARD,SYNPO,TCF7L2,TENM4,TNC,UGT1A7 (includes others),XBP1,ZFP36
HSF1	transcription regulator		-0.984	0.0133	CSRP2,FBLN1,HDAC5,ICAM1,IL1B,IL7R,MAPT,NFATC2,PPP3CA,TMPRSS3,VCAM1
FOXP3	transcription regulator		-1.067	0.0124	CDKN1A,DUSP6,IKZF2,IL7R,NRP1
GPS2	transcription regulator		-1.109	0.00529	BIN1,CDKN1A,RGL1,SGK1,TBC1D2
BCL3	transcription regulator		-1.131	0.00216	CD40,GATA3,ICAM1,IL1B	18 (2)
HOXA10	transcription regulator		-1.151	0.0135	ADIPOQ,CFD,CSF3R,GAS6,GFI1,MYLK,PROS1,RNASE4
TAL1	transcription regulator		-1.183	3.02e-05	ARPP21,BCL6,BTBD3,CDKN1A,CDKN2A,CIB2,CYLD,ETS1,FCER1A,GATA3,IKZF3,IL10RA,MFSD13A,MPO,PRSS8,PTPRCAP,RAPGEF5,SOX4	26 (3)
NR4A3	ligand-dependent nuclear receptor		-1.192	0.0143	COL6A1,FOXO1,IL4,TGFB3
STAT5A	transcription regulator		-1.201	1.41e-05	ADIPOQ,BCL6,CASP4,CDKN1A,DYNLRB1,FAS,FOS,ICAM2,IL7R,LTB,PSMB8,RIN2,SOCS2,SOCS3,SYTL2,TGFBI,TGFBR2,TICAM2,TLE4,TNNT1,TRAF1,ZFP36
ZBTB20	transcription regulator		-1.342	0.0113	GAS6,GHR,NEDD9,SOCS2,SOCS3
STAT5B	transcription regulator		-1.414	7.02e-05	AHNAK,CASP4,CDKN1A,EBF1,FAS,LTB,SOCS2,ST8SIA4,TNNT1,TRAF1,TULP2,ZFP36
TAF4	transcription regulator		-1.446	2.14e-05	BCL6,DCN,ETS1,GAS6,IL1RN,MMP13,OLFML3,TGFB1,TGFB3,TGM1,THBS2,VAV3
AHR	ligand-dependent nuclear receptor		-1.585	5.66e-06	ADAMTS2,APP,CDC25B,CDKN1A,CDKN2A,COL4A1,COL4A2,COL6A1,COL6A3,DCN,FAS,FOS,GAS6,HES1,IL1B,PDE4B,PDGFB,SOCS3,TGFB1,TGFB3,TGFBI,TGFBR2,TIMP2,TNFRSF19
RBPJ	transcription regulator		-1.762	4.28e-09	CDKN1A,CDKN2A,CXCL12,ETS1,FGF13,FOS,HES1,IL12A,IL1B,IL4,IL7R,IRF8,MMP13,NFATC1,PDGFB,PIK3CG,SOX4,TGFB3,TNC
PRDM1	transcription regulator		-1.809	0.000564	BCL6,CIITA,FOS,ID3,IL1B,NFATC1,PCSK6,PSMB8,SPIB,XBP1
SATB1	transcription regulator		-1.822	2.75e-08	BLNK,BTLA,CD40,CDKN1A,CSF3R,ETS1,FAM110A,GATA3,GPR18,ID3,IL10RA,IL16,IL7R,IRF8,PRKCB,RAG1,RELB,SELL,SGK1,TRPS1,YPEL5
GFI1	transcription regulator		-1.858	3.85e-05	BCL3,CASP1,CD40,CDKN1A,ELANE,ICAM1,IL1B,IL7R,JAK3,RASGRP1,RELB
HDAC7	transcription regulator		-1.982	0.000406	CDKN1A,NFATC1,PTEN,SCNN1A	82 (4)
HOXD10	transcription regulator	Inhibited	-2	0.123	FCRLA,ICAM1,MAGED2,TIMP2
COMMD3-BMI1	transcription regulator	Inhibited	-2.169	0.00748	CDKN2A,EBF1,IGF2BP3,POU2AF1,VPREB1
NR1H4	ligand-dependent nuclear receptor	Inhibited	-2.219	0.283	AMBP,CDKN2A,IL1B,TGFB1,TIMP2
SPDEF	transcription regulator	Inhibited	-2.333	2.35e-05	CD40,CDKN1A,COL4A1,COL4A2,COL6A1,COL6A3,LAMB2,LAMC1,TGFB1,TNC
ZFP36	transcription regulator	Inhibited	-2.415	1.09e-05	CDKN1A,FOS,ICAM1,IL12A,IL1B,MEFV,VCAM1,ZFP36
MEF2D	transcription regulator	Inhibited	-2.425	0.000106	BACH2,BLK,FOS,HDAC5,IRF4,ZFP36
CBX5	transcription regulator	Inhibited	-2.828	0.00886	CDKN1A,DYNLRB1,ICAM2,PSMB8,RIN2,SYTL2,TGFBI,TICAM2,TLE4
MKL1	transcription regulator	Inhibited	-3.237	3.94e-08	ARHGEF11,ARPC1B,CBFB,COX7A1,CPA3,CTSG,DMKN,ELANE,G0S2,GFI1,MS4A3,PFN2,PGLYRP1,PRG2,PRTN3,RAMP1,SLPI,TNC
MKL2	transcription regulator	Inhibited	-3.464	1.76e-06	CBFB,CPA3,CTSG,DMKN,ELANE,G0S2,GFI1,MS4A3,PGLYRP1,PRG2,PRTN3,RAMP1,SLPI
TRIM24	transcription regulator	Inhibited	-3.606	1.99e-06	BLNK,EMB,FBN1,GBP3,IFNGR2,LGALS3,PLAC8,PLEC,PSMB8,SAMHD1,SOCS2,TGFBI,TLR2,TRIM26
ELF3	transcription regulator			0.0458	MMP13,TGFBR2
Creb	group			0.00515	CDKN1A,FOS,HES1,LMO4,NEDD9,SKIL,SOX4,TSEN34,WISP1
Ctbp	group			0.0248	CDKN2A,GATA3
RNA polymerase II	complex			0.000163	ADIPOQ,ARG1,BLNK,CD40,CDKN1A,CDKN2A,CIITA,FOS,FOXC1,GHR,HCST,ICAM1,IL1B,IL1RN,MEF2C,SOCS3,TGFB1,THBS2,TNNT1
Histone h3	group			1.89e-05	ADIPOQ,AKAP12,BMP4,CD40,CDKN1A,CDKN2A,CIITA,DUSP2,FOS,GATA3,GFI1,GHR,HES1,ICAM1,IFITM3,IGFBP4,IL1B,IL4,MAGED2,MEIS2,POLD4,PROS1,PTEN,RELN,SCNN1A,SOCS3,TLR2,UPP1,XBP1
TFIIH	complex			0.0317	CDKN1A
Smad2/3	group			0.0458	CDKN2A,SKIL
Rar	group			0.0248	ARG1,CDKN1A
ETS	group			0.00101	ICAM1,JAK3,LTB
N-cor	group			0.0034	BIN1,CDKN1A,HES1,NFATC1,RGL1,SGK1,TBC1D2
NFkB (complex)	complex			0.0108	CIITA,ICAM1,ITGAV,TLR2,TRAF1,VCAM1
Nfat (family)	group			0.0382	IL4,IRF4
ASB9	transcription regulator			0.0317	CKB
PRAG1	kinase			0.0317	HES1
CBX7	other			0.0317	CDKN2A
ZNF85	transcription regulator			0.019	NEDD9,TGFB3
ZNF652	other			0.019	TGFB1,TGFBR2
IPMK	kinase			0.0317	FOS
CERS2	transcription regulator			0.00232	CDKN1A,CERS4,CERS5
MYSM1	enzyme			0.0317	GFI1
ZBTB7C	other			0.0317	CDKN1A
NPAS1	transcription regulator			0.0317	RELN
WWC1	transcription regulator			0.0312	PDGFB,RASSF4
Histone h4	group			2.28e-05	ADIPOQ,AKAP12,CCL4,CD40,CDKN1A,CDKN2A,CIITA,FOS,HES1,IL1B,MEF2C,SOCS3,SYNPO,TGFBR2
CXXC1	transcription regulator			0.0317	CDKN1A
N4BP2L2	transcription regulator			0.00295	CDKN1A,ELANE
ZBTB49	other			0.0317	CDKN1A
NAT8	transcription regulator			0.0317	BACE1
TCFL5	transcription regulator			0.0317	CD2
NR2E3	ligand-dependent nuclear receptor			0.0382	NUPR1,OLFM1
ZBED6	other			0.00325	ARL4C,MAP3K14,SGK1,UPP1
BCOR	transcription regulator			0.000572	CD74,CIITA,NFATC1,TLR4
NFATC3	transcription regulator			0.0277	FOS,IL4,NFATC1
YEATS4	transcription regulator			0.00295	CDKN1A,CDKN2A
FANCG	other			0.0317	HES1
NCOR2	transcription regulator			0.00234	CDKN1A,FOS,LPL,NFATC1,RELB
PRMT5	enzyme			0.0211	ADIPOQ,CDKN2A,PTPRO
FANCL	enzyme			0.0317	HES1
NFATC4	transcription regulator			0.00101	ADIPOQ,APP,PTEN
TFEC	transcription regulator			0.0131	COL6A3,CSF3R,F13A1
HDAC5	transcription regulator			0.0127	CDKN1A,COX7A1,LPL,PTEN
FANCF	other			0.0317	HES1
FANCA	other			0.0317	HES1
PLSCR1	enzyme			0.0139	CDKN1A,CDKN2A
RUNX3	transcription regulator			0.00266	CDKN1A,CIITA,IL1B,IL4
USF1	transcription regulator			0.03	AKAP12,CD2,CIITA,GATA3,SYNPO
LEF1	transcription regulator			3.38e-05	CDKN1A,CDKN2A,ELANE,FAS,GATA3,IL4,SGK1	81 (3)
RBL1	transcription regulator			0.0321	CASP4,CDKN1A,CDKN2A,FAS,HES1
MAP2K1	kinase			0.0317	FOS
PPP2CA	phosphatase			0.0317	CDKN1A
CEBPE	transcription regulator			0.000373	CSF3R,ELANE,IL12A,IL1RN,PRG2,SELL
POU2F1	transcription regulator			0.0111	BCL6,GAS6,GPX3,GSTM1,ICAM1,LY6E,SERPING1
LRP8	transmembrane receptor			0.0317	RELN
TSC22D3	transcription regulator			0.00892	IL1B,SGK1,TLR2
MCRS1	other			0.0317	CDKN1A
CBX1	transcription regulator			0.000303	CDKN1A,CDKN2A,PROS1
TARDBP	transcription regulator			0.0277	IL1B,TARDBP,TBC1D1
DLX2	transcription regulator			0.00565	BTC,CDKN1A,TGFBR2
CBX2	transcription regulator			0.0382	CDKN1A,CDKN2A
CHUK	kinase			0.0139	FOS,ICAM1
PYCARD	transcription regulator			0.0312	CDKN1A,IL1B
IGF2BP1	translation regulator			0.0155	COL6A3,LGALS1,TNC
STK4	kinase			0.0317	PROS1
BMI1	transcription regulator			0.0242	CDKN2A,GLIPR1,KIF1B,LOX
SOX18	transcription regulator			0.0317	VCAM1
SALL2	transcription regulator			0.0317	CDKN1A
DICER1	enzyme			0.0317	PROS1
MLX	transcription regulator			0.0312	IL1RN,THBS2
NUAK1	kinase			0.0317	CDKN1A
STAT2	transcription regulator			0.000532	CIITA,IFI27,IFITM1,IL12A,IRF5,OAS2	52 (4)
NOTCH3	transcription regulator			0.0481	CDKN1A,HES1,SMTN
TWIST2	transcription regulator			0.0155	IL1B,TGFB1,ZEB2
UBE3A	enzyme			0.0182	CDKN1A,CDKN2A,IL1B
HDAC3	transcription regulator			0.00668	CDKN1A,CDKN2A,ICAM1,NFATC1,PTEN,RELB,TNNI2
MTA2	transcription regulator			0.00158	CDKN1A,CDKN2A,CPA3
MED1	transcription regulator			0.000549	ADIPOQ,BCL3,BCL6,CD79B,CDKN1A,CFD,EBF1,FOXO1,GHR,IRF4,TNNT1,XBP1
ZBTB5	other			0.0317	CDKN1A
FOXF1	transcription regulator			0.0382	MYLK,VCAM1
KLF10	transcription regulator			0.00944	GATA3,TGFB1
ETV5	transcription regulator			0.00748	CXCL12,FXYD5,ICAM1,ICAM2,PKP3
FGFR3	kinase			0.00101	CDKN1A,CDKN2A	45 (3)
ZBTB48	transcription regulator			0.0317	CDKN2A
SUPT16H	transcription regulator			0.0352	IFITM1,MSN,TNNI2
GLI2	transcription regulator			0.0366	CCL4,CXCR2,IL1B,IL4,MMP13
MBD3	enzyme			4.11e-05	CDKN2A,DPP4,EFNA5,KREMEN1,LGR5,PPARD,SLC9A3R1,TCF3,VANGL2,WISP1
ZBTB7A	transcription regulator			0.00078	CDKN1A,CDKN2A,NFATC1,PKM
MECP2	transcription regulator			0.0184	CAMK2B,CDKN2A,DPP4,DPYSL2,EFNA5,RELN,SGK1
DNMT3A	enzyme			0.0277	ABCD1,IRF5,SOCS3
SP3	transcription regulator			0.000119	AKAP12,CD40,CDC25B,CDKN1A,FAS,GHR,GNAI2,HSD17B1,LPL,MYLK,PADI1,TGFBR2,TIMP2,TLR2
NFYA	transcription regulator			0.0344	CDC25B,CDKN1A,ELANE,TGFBR2
PRKRA	other			0.0317	PROS1
WISP2	growth factor			0.0317	TGFBR2
S100A4	other			0.0317	MMP13
DNASE1L3	enzyme			0.0317	CDKN1A
CARM1	transcription regulator			0.0436	CDKN1A,ICAM1,IGFBP4
EP300	transcription regulator			4.51e-17	ADIPOQ,AKAP12,ANXA6,AP3M2,ARHGAP24,BCL6,CAMK2B,CAMK2D,CDKN1A,CKB,CST7,DDC,EDARADD,FNDC3B,FOXO1,GATA3,GFI1,GIMAP7,GM2A,GNG2,GPR18,ID3,IL10RA,IL7R,IRF6,ITGB7,KIF1B,MEF2C,MME,MMP11,PLEKHA1,PLEKHF1,PPM1E,RCSD1,RGL1,SOCS3,ST6GAL1,TLE2,TLR2,TNFAIP8L2,TRAF1,TRIM26,TULP4	55 (2)
FANCC	other			0.0317	HES1
HOXA9	transcription regulator			0.0436	CDKN2A,IL7R,RAG1
MAF	transcription regulator			0.0436	IL4,NUAK1,VCAM1
NKX3-1	transcription regulator			0.0176	ETS1,FOS,PRKCB,SOX4,VAV3
MAML3	transcription regulator			0.0317	HES1
CNOT7	transcription regulator			0.016	IFI27,IFITM1,OAS2,PSMB8
LIMD1	transcription regulator			0.0317	NFATC1
KLF6	transcription regulator			0.0435	ARG1,CDKN1A,IL1B,TGFB1
NFIL3	transcription regulator			0.019	CDKN1A,FAS
POU4F3	transcription regulator			0.0317	FOS
ING1	transcription regulator			0.0179	CDKN1A,CDKN2A,DIDO1,ZFP36
RAD9A	enzyme			0.0317	CDKN1A
NFATC1	transcription regulator			0.00272	FAS,IL4,PTEN,SELL,SELPLG
DMTF1	transcription regulator			0.0139	CDKN1A,CDKN2A
MLLT3	other			0.0317	SCNN1A
CCND3	kinase			0.0317	CCL3
MECOM	transcription regulator			0.00717	CDKN1A,MAP3K14,SKIL
HOXA5	transcription regulator			0.00232	CDKN1A,TGFB1,TGFB3
SIN3B	transcription regulator			0.0182	BCL6,HES1,KLF6
SUPT5H	transcription regulator			0.00944	CDKN1A,MEIS2
NR1D2	ligand-dependent nuclear receptor			0.0317	ARNTL
TAF4B	transcription regulator			0.0155	MMP13,TGFB1,TGFB3
TCF12	transcription regulator			0.000433	BLNK,FOXO1,GATA3,IL10RA,IL7R,MFSD13A,PTPRCAP
FANCE	other			0.0317	HES1
ICMT	enzyme			0.000447	CDKN1A,FSTL1,GNGT2,S100A13,TGFBI,THBS2
YWHAB	transcription regulator			0.0317	SCNN1A
SMAD5	transcription regulator			0.019	ID3,PDGFB
ARID1A	transcription regulator			0.019	BMP4,CDKN1A
GTF2I	transcription regulator			0.0139	CDKN1A,FOS
GABPA	transcription regulator			0.0393	FAS,IL16,IL7R
SGK1	kinase			0.0317	SCNN1A
IRF9	transcription regulator			6.79e-06	CIITA,IFI27,IFITM1,IL12A,IRF8,OAS2,SOCS3
ELF4	transcription regulator			0.0313	CDKN2A,HDC,MAPKAPK3
FOSL1	transcription regulator			0.0393	CDKN2A,FOS,MMP13
TARBP2	other			0.0317	PROS1
CRTC1	transcription regulator			0.019	NEDD9,PTEN
HEY1	transcription regulator			0.0382	CDKN1A,SMTN
PBX1	transcription regulator			0.0131	BMP4,DCN,TCF7L2
HIVEP2	transcription regulator			0.000124	FOS,GATA3,NFATC1
PCGF2	transcription regulator			0.0277	CDKN2A,GATA3,HES1
TOPBP1	other			0.0317	CDKN1A
ZFPM1	transcription regulator			7.8e-06	ANXA5,BLNK,FCER1A,FYB,IKZF2,IL2RG,ITPKB,KLF6,KLHL6,PRG2
POU2AF1	transcription regulator			0.000533	BCL6,BTLA,LGALS1,SPIB,TNFRSF13C
USP21	peptidase			0.0317	GATA3
RBCK1	transcription regulator			0.019	ICAM1,VCAM1
BHLHA15	transcription regulator			0.019	ITPR3,NUPR1
NFKBIA	transcription regulator			0.0031	CD40,HES1,ICAM1,IL1B,TGFB1,TLR2,TLR4	28 (3)
NR2F6	ligand-dependent nuclear receptor			0.0317	LPL
RELB	transcription regulator			0.00318	CIITA,IL1B,IL4,IRF4,LTB,RELB
NR1D1	ligand-dependent nuclear receptor			0.00987	ARNTL,MEF2C,NUPR1,TLR4
ZNF91	transcription regulator			0.019	NEDD9,TGFB3
Ncoa6	transcription regulator			0.00434	BTC,FOS,LPL
ELF5	transcription regulator			0.0458	GATA3,MEIS2
HSPA1A/HSPA1B	enzyme			0.00158	CDKN1A,FOS,IL1B	96 (4)
TBX2	transcription regulator			0.0317	PTEN
Tcf7	transcription regulator			0.0393	GATA3,IL7R,TNFRSF19
BRD4	kinase			0.00862	BCL3,FOS,IRF4,XBP1
MAML2	transcription regulator			0.0317	HES1
POU2F2	transcription regulator			0.000543	BCL6,BTLA,CCDC28B,CD22,EBF1,IL12A,LY6E,TIMP2,XBP1
RBFOX2	transcription regulator			0.00944	PTBP2,PTEN
CDK2AP1	other			0.00198	KREMEN1,PPARD,SLC9A3R1,TCF3,VANGL2,WISP1
